# Supplementary material for: Transcriptome analysis identifies an ASD-Like phenotype in oligodendrocytes and microglia from C58/J amygdala that is dependent on sex and sociability
Source: Behav Brain Funct. 2024 Jun 19;20:14. doi: 10.1186/s12993-024-00240-3 (PMC11188533; doi:10.1186/s12993-024-00240-3)
Supplement: Supplementary file 2 — Supplementary Material 2 [file 12993_2024_240_MOESM2_ESM.xlsx]

## Sheet: Figure_1B_Volcano
Figure 1B Up and Down Regulated Genes In Volcano Plot of C58/J vs C57BL/6J (D in C58/J)
	row	baseMean	log2FoldChange	lfcSE	stat	pvalue	padjust	mgi_symbol	gene_biotype	gene
Robo4	ENSMUSG00000032125	122.998	-8.32187	0.604969	-13.7559	4.69612E-43	1.53258E-40	Robo4	protein_coding	Robo4
Gm16867	ENSMUSG00000093954	18.0648	-8.25244	0.73506	-11.2269	3.00867E-29	6.15758E-27	Gm16867	protein_coding	Gm16867
Zfp984	ENSMUSG00000078495	28.3065	-8.21971	0.713171	-11.5256	9.80416E-31	2.19232E-28	Zfp984	protein_coding	Zfp984
Slfn8	ENSMUSG00000035208	13.6909	-6.60707	0.683078	-9.67249	3.94656E-22	5.8472E-20	Slfn8	protein_coding	Slfn8
Pttg1	ENSMUSG00000020415	165.408	-5.58301	0.227879	-24.4998	1.4836E-132	1.9905E-129	Pttg1	protein_coding	Pttg1
Tnfrsf23	ENSMUSG00000037613	13.4087	-5.53016	0.609676	-9.07067	1.1829E-19	1.49566E-17	Tnfrsf23	protein_coding	Tnfrsf23
Myoc	ENSMUSG00000026697	345.515	-5.3964	0.321183	-16.8017	2.37291E-63	1.27346E-60	Myoc	protein_coding	Myoc
Epx	ENSMUSG00000052234	5.55064	-5.35324	0.832193	-6.43269	1.25369E-10	7.55029E-09	Epx	protein_coding	Epx
Gm13306	ENSMUSG00000073877	6.01503	-5.27157	0.80227	-6.57082	5.004E-11	3.12265E-09	Gm13306	protein_coding	Gm13306
Ooep	ENSMUSG00000032346	2.38479	-4.78722	1.08865	-4.3974	1.09555E-05	0.000305162	Ooep	protein_coding	Ooep
Smyd1	ENSMUSG00000055027	74.2972	-4.64324	0.230714	-20.1255	4.41163E-90	3.94596E-87	Smyd1	protein_coding	Smyd1
Vmn1r90	ENSMUSG00000100586	1.78282	-4.57419	1.19766	-3.81928	0.00013384	0.0027626	Vmn1r90	protein_coding	Vmn1r90
Fam205a1	ENSMUSG00000078721	1.66729	-4.49387	1.29192	-3.47843	0.000504351	0.00859568	Fam205a1	protein_coding	Fam205a1
Gm12394	ENSMUSG00000078722	11.1967	-4.39587	0.490742	-8.95761	3.31792E-19	3.94719E-17	Gm12394	protein_coding	Gm12394
Best1	ENSMUSG00000037418	15.7261	-4.37173	0.442185	-9.88665	4.75665E-23	7.50804E-21	Best1	protein_coding	Best1
Vmn2r29	ENSMUSG00000095730	5.10942	-4.0533	0.699873	-5.79147	6.9771E-09	3.43871E-07	Vmn2r29	protein_coding	Vmn2r29
Nlrp1a	ENSMUSG00000069830	2.02919	-3.77175	1.08316	-3.48219	0.000497333	0.00848804	Nlrp1a	protein_coding	Nlrp1a
Zar1	ENSMUSG00000063935	4.04463	-3.66026	0.828795	-4.41636	1.00376E-05	0.000282857	Zar1	protein_coding	Zar1
Zfp982	ENSMUSG00000078496	10.3807	-3.65738	0.524869	-6.96818	3.2106E-12	2.3145E-10	Zfp982	protein_coding	Zfp982
H2-Q2	ENSMUSG00000091705	43.2542	-3.63306	0.548021	-6.62942	3.36999E-11	2.14737E-09	H2-Q2	protein_coding	H2-Q2
Gm45844	ENSMUSG00000110105	44.3952	-3.555	0.240474	-14.7833	1.87693E-49	7.55465E-47	Gm45844	protein_coding	Gm45844
H2-T22	ENSMUSG00000056116	249.908	-3.54803	0.145284	-24.4213	1.0158E-131	1.2911E-128	H2-T22	protein_coding	H2-T22
Cdc20b	ENSMUSG00000078926	2.08014	-3.53286	1.18454	-2.98247	0.0028593	0.034717	Cdc20b	protein_coding	Cdc20b
Mndal	ENSMUSG00000090272	12.5124	-3.51169	0.451283	-7.78156	7.16355E-15	6.47939E-13	Mndal	protein_coding	Mndal
Klri2	ENSMUSG00000043932	3.92412	-3.36475	0.889863	-3.7812	0.000156072	0.00317267	Klri2	protein_coding	Klri2
mt-Nd3	ENSMUSG00000064360	71.8692	-3.32623	0.208033	-15.9889	1.52665E-57	7.09013E-55	mt-Nd3	protein_coding	mt-Nd3
Insl5	ENSMUSG00000066090	11.0622	-3.20449	0.504913	-6.34662	2.20102E-10	1.29963E-08	Insl5	protein_coding	Insl5
Tgm7	ENSMUSG00000079103	5.06499	-3.05066	0.650957	-4.68642	2.78027E-06	8.90498E-05	Tgm7	protein_coding	Tgm7
H2-Q6	ENSMUSG00000073409	10.7776	-3.04391	0.552704	-5.5073	3.64384E-08	1.6117E-06	H2-Q6	protein_coding	H2-Q6
Slc22a1	ENSMUSG00000023829	1.58804	-2.9382	0.982339	-2.99102	0.00278045	0.0339989	Slc22a1	protein_coding	Slc22a1
Sis	ENSMUSG00000027790	2.28203	-2.92455	0.856032	-3.4164	0.000634557	0.0103614	Sis	protein_coding	Sis
Rpl26	ENSMUSG00000060938	2450.12	-2.85345	0.0936931	-30.4553	1.0207E-203	3.0813E-200	Rpl26	protein_coding	Rpl26
Lcn2	ENSMUSG00000026822	36.2954	-2.81754	0.882145	-3.19396	0.00140335	0.0199359	Lcn2	protein_coding	Lcn2
H2-Q7	ENSMUSG00000060550	9.77207	-2.78837	0.517357	-5.38966	7.05929E-08	2.94442E-06	H2-Q7	protein_coding	H2-Q7
Tmsb15l	ENSMUSG00000072955	3.74994	-2.75016	0.709553	-3.8759	0.00010623	0.00228855	Tmsb15l	protein_coding	Tmsb15l
Cldn34c1	ENSMUSG00000079450	33.1352	-2.64929	0.280394	-9.44844	3.43932E-21	4.97363E-19	Cldn34c1	protein_coding	Cldn34c1
Ifit3	ENSMUSG00000074896	89.3187	-2.62994	0.190191	-13.8279	1.72935E-43	5.80054E-41	Ifit3	protein_coding	Ifit3
Pcsk9	ENSMUSG00000044254	196.867	-2.61008	0.191807	-13.6079	3.59619E-42	1.1279E-39	Pcsk9	protein_coding	Pcsk9
Tlr3	ENSMUSG00000031639	312.03	-2.59817	0.152596	-17.0265	5.22663E-65	3.00531E-62	Tlr3	protein_coding	Tlr3
Usp11	ENSMUSG00000031066	3390	-2.5823	0.119087	-21.684	2.9021E-104	3.0472E-101	Usp11	protein_coding	Usp11
Mylk3	ENSMUSG00000031698	15.9906	-2.55784	0.361687	-7.07196	1.52756E-12	1.15644E-10	Mylk3	protein_coding	Mylk3
H2-T23	ENSMUSG00000067212	143.962	-2.55113	0.14756	-17.2888	5.71455E-67	3.53863E-64	H2-T23	protein_coding	H2-T23
Gm5678	ENSMUSG00000082815	1.98352	-2.49031	0.85893	-2.89932	0.00373977	0.0428848	Gm5678	protein_coding	Gm5678
Nphs2	ENSMUSG00000026602	7.3038	-2.47306	0.652394	-3.79074	0.000150199	0.00306102	Nphs2	protein_coding	Nphs2
Tacstd2	ENSMUSG00000051397	5.59476	-2.46326	0.646294	-3.81136	0.000138202	0.00284049	Tacstd2	protein_coding	Tacstd2
H2-DMb1	ENSMUSG00000079547	21.6956	-2.44574	0.28644	-8.53841	1.36086E-17	1.42272E-15	H2-DMb1	protein_coding	H2-DMb1
Nat8f5	ENSMUSG00000079494	26.8832	-2.40875	0.280125	-8.59885	8.05165E-18	8.49115E-16	Nat8f5	protein_coding	Nat8f5
Treml2	ENSMUSG00000071068	6.82866	-2.3846	0.519586	-4.58943	4.44467E-06	0.000137087	Treml2	protein_coding	Treml2
Ces5a	ENSMUSG00000058019	12.771	-2.38139	0.496517	-4.7962	1.61702E-06	5.40872E-05	Ces5a	protein_coding	Ces5a
Ddx43	ENSMUSG00000070291	4.00161	-2.37668	0.667144	-3.56247	0.000367378	0.00658663	Ddx43	protein_coding	Ddx43
Bub1b	ENSMUSG00000040084	24.6131	-2.32799	0.343277	-6.78167	1.18797E-11	7.90342E-10	Bub1b	protein_coding	Bub1b
Gdf9	ENSMUSG00000018238	12.4634	-2.31793	0.406942	-5.69599	1.2266E-08	5.81973E-07	Gdf9	protein_coding	Gdf9
Clca3a1	ENSMUSG00000056025	7.83287	-2.30334	0.510558	-4.51142	6.43961E-06	0.000191462	Clca3a1	protein_coding	Clca3a1
Mid1	ENSMUSG00000035299	141.137	-2.28692	0.158275	-14.449	2.54181E-47	9.7436E-45	Mid1	protein_coding	Mid1
Slc36a2	ENSMUSG00000020264	5.68768	-2.25398	0.656052	-3.43568	0.000591065	0.00981037	Slc36a2	protein_coding	Slc36a2
Cryzl2	ENSMUSG00000033488	135.878	-2.24034	0.14034	-15.9637	2.28873E-57	1.04288E-54	Cryzl2	protein_coding	Cryzl2
Batf3	ENSMUSG00000026630	16.2421	-2.2278	0.3324	-6.70217	2.05353E-11	1.32956E-09	Batf3	protein_coding	Batf3
Frem3	ENSMUSG00000042353	65.4457	-2.19842	0.544521	-4.03734	5.40596E-05	0.00125775	Frem3	protein_coding	Frem3
Tspan32	ENSMUSG00000000244	3.07963	-2.15858	0.732991	-2.9449	0.00323061	0.0380581	Tspan32	protein_coding	Tspan32
Pycard	ENSMUSG00000030793	43.7831	-2.13666	0.224237	-9.52858	1.59442E-21	2.34788E-19	Pycard	protein_coding	Pycard
Gm10775	ENSMUSG00000074847	6.40849	-2.12588	0.566483	-3.75277	0.000174889	0.00349344	Gm10775	protein_coding	Gm10775
Perm1	ENSMUSG00000078486	21.9953	-2.11279	0.28559	-7.39799	1.3826E-13	1.15937E-11	Perm1	protein_coding	Perm1
Pla2g3	ENSMUSG00000034579	52.2373	-2.05455	0.253782	-8.09574	5.69163E-16	5.49811E-14	Pla2g3	protein_coding	Pla2g3
Ccdc194	ENSMUSG00000108900	2.31795	13.4636	3.08621	4.3625	1.28587E-05	0.000353687	Ccdc194	protein_coding	Ccdc194
Cib3	ENSMUSG00000074240	216.305	9.18439	0.647641	14.1813	1.19617E-45	4.24818E-43	Cib3	protein_coding	Cib3
Rps18-ps6	ENSMUSG00000069117	451.489	8.81823	0.526603	16.7455	6.10778E-63	3.20659E-60	Rps18-ps6	protein_coding	Rps18-ps6
Gm6034	ENSMUSG00000073407	32.8056	6.52923	0.716537	9.1122	8.07286E-20	1.03153E-17	Gm6034	protein_coding	Gm6034
Gm20075	ENSMUSG00000114133	314.135	6.26594	0.236782	26.4629	2.5945E-154	5.2214E-151	Gm20075	protein_coding	Gm20075
Uchl4	ENSMUSG00000035337	58.3458	6.25958	0.532625	11.7523	6.87039E-32	1.61087E-29	Uchl4	protein_coding	Uchl4
Tsga10ip	ENSMUSG00000039330	17.6146	5.77894	0.782532	7.38492	1.52539E-13	1.26592E-11	Tsga10ip	protein_coding	Tsga10ip
Ubash3a	ENSMUSG00000042345	16.1547	5.12481	0.753575	6.80066	1.04139E-11	7.03799E-10	Ubash3a	protein_coding	Ubash3a
Rufy4	ENSMUSG00000061815	35.1516	5.11401	0.403142	12.6854	7.12505E-37	1.97782E-34	Rufy4	protein_coding	Rufy4
Arhgap33os	ENSMUSG00000062132	13.9981	4.95029	0.638759	7.74984	9.20049E-15	8.29074E-13	Arhgap33os	protein_coding	Arhgap33os
Eif3j2	ENSMUSG00000043424	256.194	4.91936	0.195144	25.2088	3.206E-140	5.1617E-137	Eif3j2	protein_coding	Eif3j2
Bcl2a1d	ENSMUSG00000099974	12.5711	4.7934	0.719659	6.66066	2.72598E-11	1.74622E-09	Bcl2a1d	protein_coding	Bcl2a1d
Methig1	ENSMUSG00000093789	5.35253	4.51426	0.876626	5.14959	2.61062E-07	9.95993E-06	Methig1	protein_coding	Methig1
Lipo2	ENSMUSG00000087303	116.092	4.4289	0.250145	17.7053	3.81503E-70	2.55925E-67	Lipo2	protein_coding	Lipo2
Olfr1349	ENSMUSG00000048067	4.01768	4.27709	1.00963	4.2363	2.27232E-05	0.000588803	Olfr1349	protein_coding	Olfr1349
Hsh2d	ENSMUSG00000062007	11.6481	4.12299	0.624972	6.59708	4.19335E-11	2.63723E-09	Hsh2d	protein_coding	Hsh2d
Lvrn	ENSMUSG00000024481	51.7517	4.09752	0.287036	14.2753	3.12003E-46	1.12461E-43	Lvrn	protein_coding	Lvrn
Atp1a4	ENSMUSG00000007107	9.10787	3.91727	0.690513	5.67299	1.4033E-08	6.59332E-07	Atp1a4	protein_coding	Atp1a4
Zfp981	ENSMUSG00000056300	9.00694	3.7106	0.622474	5.96105	2.50623E-09	1.29328E-07	Zfp981	protein_coding	Zfp981
H2-T3	ENSMUSG00000054128	2.33072	3.68267	1.02013	3.61001	0.00030618	0.00563586	H2-T3	protein_coding	H2-T3
Zfp268	ENSMUSG00000078502	15.3305	3.66209	0.555067	6.59757	4.17948E-11	2.63537E-09	Zfp268	protein_coding	Zfp268
Efcab8	ENSMUSG00000044083	10.9161	3.62391	0.587584	6.16747	6.93924E-10	3.81737E-08	Efcab8	protein_coding	Efcab8
Ccr1l1	ENSMUSG00000064039	3.66534	3.44153	0.942518	3.65143	0.000260789	0.00493191	Ccr1l1	protein_coding	Ccr1l1
Zfp980	ENSMUSG00000058186	1.59034	3.39582	1.14535	2.96488	0.003028	0.0362369	Zfp980	protein_coding	Zfp980
Slc25a41	ENSMUSG00000011486	13.5997	3.2996	0.474456	6.95449	3.5385E-12	2.52079E-10	Slc25a41	protein_coding	Slc25a41
Ceacam2	ENSMUSG00000054385	36.0244	3.28423	0.307048	10.6961	1.06113E-26	1.92679E-24	Ceacam2	protein_coding	Ceacam2
Fam227b	ENSMUSG00000027209	48.3123	3.2747	0.331937	9.86543	5.87823E-23	9.21813E-21	Fam227b	protein_coding	Fam227b
Il5	ENSMUSG00000036117	1.81309	3.13061	0.973126	3.21706	0.00129511	0.0186728	Il5	protein_coding	Il5
Duox1	ENSMUSG00000033268	11.0233	3.08308	0.578384	5.3305	9.79403E-08	4.00213E-06	Duox1	protein_coding	Duox1
Zfp992	ENSMUSG00000070605	87.8394	2.97439	0.188048	15.8172	2.36878E-56	1.04011E-53	Zfp992	protein_coding	Zfp992
Klrd1	ENSMUSG00000030165	3.72848	2.94689	0.815378	3.61414	0.000301347	0.00557362	Klrd1	protein_coding	Klrd1
Pla2g4d	ENSMUSG00000070719	2.34574	2.91961	0.964767	3.02623	0.00247621	0.0312111	Pla2g4d	protein_coding	Pla2g4d
Hal	ENSMUSG00000020017	4.03597	2.87001	0.787611	3.64394	0.000268497	0.00505381	Hal	protein_coding	Hal
Pla2g4e	ENSMUSG00000050211	1226.56	2.86931	0.135151	21.2303	5.0094E-100	4.83906E-97	Pla2g4e	protein_coding	Pla2g4e
Cd209b	ENSMUSG00000065987	4.66862	2.78865	0.75757	3.68105	0.000232277	0.00445906	Cd209b	protein_coding	Cd209b
Ccl21a	ENSMUSG00000094686	12.5406	2.75116	0.560537	4.90808	9.19743E-07	3.24734E-05	Ccl21a	protein_coding	Ccl21a
Cabp5	ENSMUSG00000005649	2.93756	2.75103	0.881768	3.1199	0.00180914	0.0242996	Cabp5	protein_coding	Cabp5
Sptlc3	ENSMUSG00000039092	3.44185	2.72227	0.930473	2.92568	0.00343704	0.0400988	Sptlc3	protein_coding	Sptlc3
Msh5	ENSMUSG00000007035	33.0303	2.70454	0.312044	8.66718	4.42966E-18	4.7545E-16	Msh5	protein_coding	Msh5
Rps18-ps5	ENSMUSG00000113061	13.7574	2.70124	0.434448	6.21764	5.04686E-10	2.80188E-08	Rps18-ps5	protein_coding	Rps18-ps5
Csnka2ip	ENSMUSG00000068167	4.59446	2.67825	0.842315	3.17962	0.00147466	0.0206692	Csnka2ip	protein_coding	Csnka2ip
Gm19684	ENSMUSG00000092277	9.4068	2.66288	0.465637	5.71879	1.07283E-08	5.16112E-07	Gm19684	protein_coding	Gm19684
Itgae	ENSMUSG00000005947	32.8514	2.66065	0.314926	8.44848	2.95121E-17	3.01999E-15	Itgae	protein_coding	Itgae
Ifi202b	ENSMUSG00000026535	6.87825	2.65661	0.8798	3.01956	0.00253139	0.0316916	Ifi202b	protein_coding	Ifi202b
Dnah3	ENSMUSG00000052273	4.54395	2.64446	0.850173	3.1105	0.00186774	0.0248243	Dnah3	protein_coding	Dnah3
Tlr1	ENSMUSG00000044827	78.7463	2.60688	0.184992	14.0919	4.26226E-45	1.47048E-42	Tlr1	protein_coding	Tlr1
Gm40193	ENSMUSG00000109833	2.95382	2.57019	0.875749	2.93485	0.00333709	0.0390269	Gm40193	protein_coding	Gm40193
Olfm5	ENSMUSG00000044265	22.5525	2.56751	0.442866	5.79748	6.73172E-09	3.32702E-07	Olfm5	protein_coding	Olfm5
Sec14l4	ENSMUSG00000019368	25.9051	2.53839	0.361733	7.0173	2.26198E-12	1.67054E-10	Sec14l4	protein_coding	Sec14l4
Cldn9	ENSMUSG00000066720	17.0246	2.5301	0.405351	6.24174	4.32718E-10	2.45633E-08	Cldn9	protein_coding	Cldn9
Cd96	ENSMUSG00000022657	4.32745	2.4951	0.704286	3.54274	0.000395988	0.00700744	Cd96	protein_coding	Cd96
Masp2	ENSMUSG00000028979	47.0791	2.44528	0.276569	8.84147	9.44642E-19	1.06108E-16	Masp2	protein_coding	Masp2
Hsd17b14	ENSMUSG00000030825	21.7097	2.35249	0.363087	6.47913	9.22541E-11	5.6261E-09	Hsd17b14	protein_coding	Hsd17b14
Lefty2	ENSMUSG00000066652	114.871	2.33045	0.204763	11.3812	5.18759E-30	1.12865E-27	Lefty2	protein_coding	Lefty2
Nat8f7	ENSMUSG00000089694	14.3609	2.27663	0.417796	5.44914	5.06132E-08	2.17106E-06	Nat8f7	protein_coding	Nat8f7
Il12rb2	ENSMUSG00000018341	10.1416	2.27568	0.564829	4.02897	5.60228E-05	0.00129469	Il12rb2	protein_coding	Il12rb2
Angptl7	ENSMUSG00000028989	25.0602	2.25246	0.307571	7.3234	2.41772E-13	1.9398E-11	Angptl7	protein_coding	Angptl7
Erich4	ENSMUSG00000074261	5.12042	2.19868	0.649557	3.38489	0.000712074	0.0114644	Erich4	protein_coding	Erich4
Dsp	ENSMUSG00000054889	59.0577	2.18874	0.314707	6.95484	3.5297E-12	2.52079E-10	Dsp	protein_coding	Dsp
Slc27a5	ENSMUSG00000030382	26.4783	2.12524	0.314764	6.75186	1.45966E-11	9.57902E-10	Slc27a5	protein_coding	Slc27a5
Acaa1b	ENSMUSG00000010651	39.2296	2.12215	0.241193	8.79856	1.38588E-18	1.54235E-16	Acaa1b	protein_coding	Acaa1b
Rsph1	ENSMUSG00000024033	446.871	2.1001	0.116852	17.9724	3.20489E-72	2.21137E-69	Rsph1	protein_coding	Rsph1
Akr1c13	ENSMUSG00000021213	8.73585	2.07095	0.538333	3.84696	0.000119593	0.00252023	Akr1c13	protein_coding	Akr1c13
Mamdc2	ENSMUSG00000033207	82.006	2.01654	0.237305	8.49764	1.93482E-17	2.00541E-15	Mamdc2	protein_coding	Mamdc2

## Sheet: Figure_1C_Down_Pathways
Figure 1C Down Pathways In C58/J vs C57BL/6J (D in C58/J)
	ID	Description	BgRatio	pvalue	p.adjust	LOG10(p.adjust)	qvalue	geneID	Count
GO:0048002	GO:0048002	antigen processing and presentation of peptide antigen	72/23328	3.12100314545974e-10	3.84195487206094e-07		2.97316615435901e-07	H2-Q2/H2-T22/H2-Q6/H2-Q7/H2-T23/H2-DMb1/Pycard	7
GO:0019882	GO:0019882	antigen processing and presentation	116/23328	9.14000367807024e-09	3.47283287015745e-06		2.68751442771601e-06	H2-Q2/H2-T22/H2-Q6/H2-Q7/H2-T23/H2-DMb1/Pycard	7
GO:0002486	GO:0002486	antigen processing and presentation of endogenous peptide antigen via MHC class I via ER pathway	1954-05-01	1.2418547815469e-08		3.47283287015745e-06	2.68751442771601e-06	H2-Q2/H2-T22/H2-Q6/H2-Q7/H2-T23	5
GO:0002476	GO:0002476	antigen processing and presentation of endogenous peptide antigen via MHC class Ib	34/23328	1.45341958060326e-08	3.47283287015745e-06		2.68751442771601e-06	H2-Q2/H2-T22/H2-Q6/H2-Q7/H2-T23	5
GO:0002484	GO:0002484	antigen processing and presentation of endogenous peptide antigen via MHC class I via ER pathway	34/23328	1.45341958060326e-08	3.47283287015745e-06		2.68751442771601e-06	H2-Q2/H2-T22/H2-Q6/H2-Q7/H2-T23	5
GO:0002428	GO:0002428	antigen processing and presentation of peptide antigen via MHC class Ib	35/23328	1.6926886450808e-08	3.47283287015745e-06		2.68751442771601e-06	H2-Q2/H2-T22/H2-Q6/H2-Q7/H2-T23	5
GO:0002475	GO:0002475	antigen processing and presentation via MHC class Ib	39/23328	2.98113899721806e-08	5.24254586510776e-06		4.05703878568774e-06	H2-Q2/H2-T22/H2-Q6/H2-Q7/H2-T23	5
GO:0002483	GO:0002483	antigen processing and presentation of endogenous peptide antigen	41/23328	3.86664424472985e-08	5.28871007251382e-06		4.09276379120528e-06	H2-Q2/H2-T22/H2-Q6/H2-Q7/H2-T23	5
GO:0019885	GO:0019885	antigen processing and presentation of endogenous peptide antigen via MHC class I	41/23328	3.86664424472985e-08	5.28871007251382e-06		4.09276379120528e-06	H2-Q2/H2-T22/H2-Q6/H2-Q7/H2-T23	5
GO:0019883	GO:0019883	antigen processing and presentation of endogenous antigen	44/23328	5.57407519946041e-08	6.86168657053577e-06		5.31004005843334e-06	H2-Q2/H2-T22/H2-Q6/H2-Q7/H2-T23	5
GO:0001916	GO:0001916	positive regulation of T cell mediated cytotoxicity	51/23328	1.19099485975238e-07	1.22176222696265e-05		9.45482761470091e-06	H2-Q2/H2-T22/H2-Q6/H2-Q7/H2-T23	5
GO:0002474	GO:0002474	antigen processing and presentation of peptide antigen via MHC class I	51/23328	1.19099485975238e-07	1.22176222696265e-05		9.45482761470091e-06	H2-Q2/H2-T22/H2-Q6/H2-Q7/H2-T23	5
GO:0001914	GO:0001914	regulation of T cell mediated cytotoxicity	56/23328	1.91979863662e-07	1.81790163206094e-05		1.40681600497255e-05	H2-Q2/H2-T22/H2-Q6/H2-Q7/H2-T23	5
GO:0001913	GO:0001913	T cell mediated cytotoxicity	69/23328	5.52124204557796e-07	4.85474925579033e-05		3.75693537687824e-05	H2-Q2/H2-T22/H2-Q6/H2-Q7/H2-T23	5
GO:0002697	GO:0002697	regulation of immune effector process	440/23328	6.98246105088332e-07	5.6377309783647e-05	4.2489	4.36285992168973e-05	H2-Q2/H2-T22/H2-Q6/H2-Q7/Tlr3/H2-T23/Tspan32/Pycard/Pla2g3	9
GO:0002711	GO:0002711	positive regulation of T cell mediated immunity	73/23328	7.32767633256176e-07	5.6377309783647e-05		4.36285992168973e-05	H2-Q2/H2-T22/H2-Q6/H2-Q7/H2-T23	5
GO:0001912	GO:0001912	positive regulation of leukocyte mediated cytotoxicity	82/23328	1.31030941720484e-06	9.48818172105386e-05		7.34260075894972e-05	H2-Q2/H2-T22/H2-Q6/H2-Q7/H2-T23	5
GO:0002821	GO:0002821	positive regulation of adaptive immune response	154/23328	1.49249253294734e-06	0.00010207	3.9911	7.89886399015988e-05	H2-Q2/H2-T22/H2-Q6/H2-Q7/H2-T23/Pycard	6
GO:0002703	GO:0002703	regulation of leukocyte mediated immunity	261/23328	2.2897804390053e-06	0.000148354		0.000114806	H2-Q2/H2-T22/H2-Q6/H2-Q7/Tlr3/H2-T23/Pla2g3	7
GO:0031343	GO:0031343	positive regulation of cell killing	95/23328	2.71985357654189e-06	0.000167407		0.000129551	H2-Q2/H2-T22/H2-Q6/H2-Q7/H2-T23	5
GO:0002709	GO:0002709	regulation of T cell mediated immunity	97/23328	3.01466620085053e-06	0.000176717		0.000136756	H2-Q2/H2-T22/H2-Q6/H2-Q7/H2-T23	5
GO:0009615	GO:0009615	response to virus	286/23328	4.1857180273213e-06	0.00022846		0.000176798	Slfn8/Lcn2/Ifit3/Tlr3/Batf3/Tspan32/Pycard	7
GO:0002705	GO:0002705	positive regulation of leukocyte mediated immunity	185/23328	4.3181346586975e-06	0.00022846		0.000176798	H2-Q2/H2-T22/H2-Q6/H2-Q7/H2-T23/Pla2g3	6
GO:0001910	GO:0001910	regulation of leukocyte mediated cytotoxicity	105/23328	4.45413712802789e-06	0.00022846		0.000176798	H2-Q2/H2-T22/H2-Q6/H2-Q7/H2-T23	5
GO:0002819	GO:0002819	regulation of adaptive immune response	213/23328	9.67815907806503e-06	0.000476553	3.32189	0.000368789	H2-Q2/H2-T22/H2-Q6/H2-Q7/H2-T23/Pycard	6
GO:0031341	GO:0031341	regulation of cell killing	126/23328	1.08591016315985e-05	0.000514137		0.000397874	H2-Q2/H2-T22/H2-Q6/H2-Q7/H2-T23	5
GO:0002456	GO:0002456	T cell mediated immunity	132/23328	1.36099732555584e-05	0.000620514		0.000480196	H2-Q2/H2-T22/H2-Q6/H2-Q7/H2-T23	5
GO:0001909	GO:0001909	leukocyte mediated cytotoxicity	141/23328	1.87238398528905e-05	0.00082318		0.000637033	H2-Q2/H2-T22/H2-Q6/H2-Q7/H2-T23	5
GO:0002708	GO:0002708	positive regulation of lymphocyte mediated immunity	144/23328	2.07247357551309e-05	0.000879729		0.000680794	H2-Q2/H2-T22/H2-Q6/H2-Q7/H2-T23	5
GO:0002824	GO:0002824	positive regulation of adaptive immune response based on somatic recombination of immune receptors built from immunoglobulin superfamily domains	147/23328	2.28882970645567e-05	0.000939183		0.000726804	H2-Q2/H2-T22/H2-Q6/H2-Q7/H2-T23	5
GO:0002699	GO:0002699	positive regulation of immune effector process	273/23328	3.92033236307314e-05	0.00155675		0.00120472	H2-Q2/H2-T22/H2-Q6/H2-Q7/H2-T23/Pla2g3	6
GO:0051497	GO:0051497	negative regulation of stress fiber assembly	31/23328	5.03371717432943e-05	0.00193641	2.713	0.00149852	Myoc/Tmsb15l/Tacstd2	3
GO:0001773	GO:0001773	myeloid dendritic cell activation	35/23328	7.28155406430305e-05	0.00271624	2.56603	0.00210201	Batf3/Tspan32/Pycard	3
GO:0001819	GO:0001819	positive regulation of cytokine production	449/23328	7.57456593390975e-05	0.00274244		0.00212229	Epx/Nlrp1a/Mndal/Tlr3/H2-T23/Pycard/Pla2g3	7
GO:0032232	GO:0032232	negative regulation of actin filament bundle assembly	36/23328	7.93051890525429e-05	0.00278928		0.00215853	Myoc/Tmsb15l/Tacstd2	3
GO:0002706	GO:0002706	regulation of lymphocyte mediated immunity	196/23328	9.00810868269061e-05	0.0030697		0.00237554	H2-Q2/H2-T22/H2-Q6/H2-Q7/H2-T23	5
GO:0002822	GO:0002822	regulation of adaptive immune response based on somatic recombination of immune receptors built from immunoglobulin superfamily domains	197/23328	9.22656171674791e-05	0.0030697		0.00237554	H2-Q2/H2-T22/H2-Q6/H2-Q7/H2-T23	5
GO:0001906	GO:0001906	cell killing	200/23328	9.90645830072597e-05	0.00320917		0.00248348	H2-Q2/H2-T22/H2-Q6/H2-Q7/H2-T23	5
GO:0110020	GO:0110020	regulation of actomyosin structure organization	107/23328	0.000110895	0.00350029		0.00270876	Myoc/Tmsb15l/Mylk3/Tacstd2	4
GO:0097300	GO:0097300	programmed necrotic cell death	41/23328	0.000117437	0.00361414	2.442	0.00279686	Tnfrsf23/Nlrp1a/Tlr3	3
GO:0002274	GO:0002274	myeloid leukocyte activation	231/23328	0.00019421	0.00583104		0.00451246	Tlr3/Batf3/Tspan32/Pycard/Pla2g3	5
GO:1902903	GO:1902903	regulation of supramolecular fiber organization	370/23328	0.000207756	0.00608924		0.00471227	Myoc/Tmsb15l/Mylk3/Tacstd2/Mid1/Pycard	6
GO:0051607	GO:0051607	defense response to virus	239/23328	0.000227391	0.00650973		0.00503767	Slfn8/Ifit3/Tlr3/Tspan32/Pycard	5
GO:0032731	GO:0032731	positive regulation of interleukin-1 beta production	52/23328	0.000239126	0.00669009	2.17457	0.00517725	Nlrp1a/Mndal/Pycard	3
GO:0070265	GO:0070265	necrotic cell death	56/23328	0.00029798	0.00815142		0.00630812	Tnfrsf23/Nlrp1a/Tlr3	3
GO:0032732	GO:0032732	positive regulation of interleukin-1 production	61/23328	0.000383731	0.010269		0.00794684	Nlrp1a/Mndal/Pycard	3
GO:0010639	GO:0010639	negative regulation of organelle organization	420/23328	0.000408936	0.0107106		0.00828862	Pttg1/Myoc/Tmsb15l/Tacstd2/Bub1b/Mid1	6
GO:0032760	GO:0032760	positive regulation of tumor necrosis factor production	63/23328	0.000422024	0.0108232		0.0083757	Tlr3/H2-T23/Pycard	3
GO:1903557	GO:1903557	positive regulation of tumor necrosis factor superfamily cytokine production	64/23328	0.000442057	0.0111055		0.00859423	Tlr3/H2-T23/Pycard	3
GO:0031349	GO:0031349	positive regulation of defense response	278/23328	0.000455022	0.0112026		0.00866937	Mndal/Tlr3/H2-T23/Pycard/Pla2g3	5
GO:1902904	GO:1902904	negative regulation of supramolecular fiber organization	163/23328	0.000553492	0.0132552		0.0102578	Myoc/Tmsb15l/Tacstd2/Mid1	4
GO:0002831	GO:0002831	regulation of response to biotic stimulus	291/23328	0.000559928	0.0132552		0.0102578	Mndal/H2-T23/Treml2/Tspan32/Pycard	5
GO:0051494	GO:0051494	negative regulation of cytoskeleton organization	171/23328	0.000662488	0.0153872		0.0119077	Myoc/Tmsb15l/Tacstd2/Mid1	4
GO:0045088	GO:0045088	regulation of innate immune response	181/23328	0.000819137	0.0186733		0.0144507	Mndal/H2-T23/Treml2/Pycard	4
GO:0032651	GO:0032651	regulation of interleukin-1 beta production	80/23328	0.000849246	0.0190077		0.0147094	Nlrp1a/Mndal/Pycard	3
GO:0002495	GO:0002495	antigen processing and presentation of peptide antigen via MHC class II	21/23328	0.00107373	0.023603		0.0182656	H2-DMb1/Pycard	2
GO:0002504	GO:0002504	antigen processing and presentation of peptide or polysaccharide antigen via MHC class II	22/23328	0.00117936	0.02547		0.0197104	H2-DMb1/Pycard	2
GO:0032611	GO:0032611	interleukin-1 beta production	91/23328	0.0012334	0.0261779		0.0202582	Nlrp1a/Mndal/Pycard	3
GO:0031032	GO:0031032	actomyosin structure organization	207/23328	0.00134622	0.0280882		0.0217366	Myoc/Tmsb15l/Mylk3/Tacstd2	4
GO:0051492	GO:0051492	regulation of stress fiber assembly	95/23328	0.00139616	0.0286445		0.022167	Myoc/Tmsb15l/Tacstd2	3
GO:0032956	GO:0032956	regulation of actin cytoskeleton organization	361/23328	0.00146606	0.0295856	1.52892	0.0228954	Myoc/Tmsb15l/Mylk3/Tacstd2/Pycard	5
GO:0032753	GO:0032753	positive regulation of interleukin-4 production	25/23328	0.00152484	0.0298307		0.023085	Epx/H2-T23	2
GO:0032652	GO:0032652	regulation of interleukin-1 production	98/23328	0.00152667	0.0298307		0.023085	Nlrp1a/Mndal/Pycard	3
GO:0002478	GO:0002478	antigen processing and presentation of exogenous peptide antigen	27/23328	0.00177878	0.0342137		0.0264769	H2-T23/H2-DMb1	2
GO:0032872	GO:0032872	regulation of stress-activated MAPK cascade	232/23328	0.00204213	0.0376264	1.42451	0.0291178	Tnfrsf23/Tlr3/Mid1/Pycard	4
GO:0097191	GO:0097191	extrinsic apoptotic signaling pathway	233/23328	0.00207427	0.0376264		0.0291178	Tnfrsf23/Lcn2/Tlr3/Pycard	4
GO:0032231	GO:0032231	regulation of actin filament bundle assembly	110/23328	0.00212439	0.0376264		0.0291178	Myoc/Tmsb15l/Tacstd2	3
GO:0032612	GO:0032612	interleukin-1 production	110/23328	0.00212439	0.0376264		0.0291178	Nlrp1a/Mndal/Pycard	3
GO:0045089	GO:0045089	positive regulation of innate immune response	110/23328	0.00212439	0.0376264		0.0291178	Mndal/H2-T23/Pycard	3
GO:0070302	GO:0070302	regulation of stress-activated protein kinase signaling cascade	235/23328	0.0021396	0.0376264		0.0291178	Tnfrsf23/Tlr3/Mid1/Pycard	4
GO:0030038	GO:0030038	contractile actin filament bundle assembly	112/23328	0.0022362	0.0382328		0.0295872	Myoc/Tmsb15l/Tacstd2	3
GO:0043149	GO:0043149	stress fiber assembly	112/23328	0.0022362	0.0382328		0.0295872	Myoc/Tmsb15l/Tacstd2	3
GO:0032673	GO:0032673	regulation of interleukin-4 production	32/23328	0.00249506	0.0420742		0.0325599	Epx/H2-T23	2
GO:0032970	GO:0032970	regulation of actin filament-based process	410/23328	0.00255244	0.0424601		0.0328585	Myoc/Tmsb15l/Mylk3/Tacstd2/Pycard	5
GO:0070266	GO:0070266	necroptotic process	33/23328	0.0026521	0.0435298		0.0336863	Tnfrsf23/Tlr3	2
GO:0032680	GO:0032680	regulation of tumor necrosis factor production	120/23328	0.00271979	0.0440535	1.35602	0.0340916	Tlr3/H2-T23/Pycard	3
GO:0032103	GO:0032103	positive regulation of response to external stimulus	418/23328	0.00277383	0.0443452		0.0343174	Mndal/Tlr3/H2-T23/Pycard/Pla2g3	5
GO:0019884	GO:0019884	antigen processing and presentation of exogenous antigen	34/23328	0.00281369	0.0444058		0.0343642	H2-T23/H2-DMb1	2
GO:1903555	GO:1903555	regulation of tumor necrosis factor superfamily cytokine production	122/23328	0.00284996	0.0444089		0.0343667	Tlr3/H2-T23/Pycard	3
GO:0051403	GO:0051403	stress-activated MAPK cascade	257/23328	0.00295469	0.0454653	1.34232	0.0351842	Tnfrsf23/Tlr3/Mid1/Pycard	4
GO:0043280	GO:0043280	positive regulation of cysteine-type endopeptidase activity involved in apoptotic process	125/23328	0.00305233	0.0463879		0.0358981	Tnfrsf23/Nlrp1a/Pycard	3
GO:0032640	GO:0032640	tumor necrosis factor production	126/23328	0.0031217	0.0468636		0.0362662	Tlr3/H2-T23/Pycard	3
GO:0002449	GO:0002449	lymphocyte mediated immunity	432/23328	0.00319438	0.0473769		0.0366634	H2-Q2/H2-T22/H2-Q6/H2-Q7/H2-T23	5
GO:0071706	GO:0071706	tumor necrosis factor superfamily cytokine production	128/23328	0.00326333	0.0478234		0.037009	Tlr3/H2-T23/Pycard	3
GO:0002218	GO:0002218	activation of innate immune response	37/23328	0.00332552	0.0481614		0.0372706	Mndal/Pycard	2
GO:0032368	GO:0032368	regulation of lipid transport	130/23328	0.00340886	0.0487942		0.0377603	Pcsk9/Gdf9/Pla2g3	3

## Sheet: Figure_3A_VolcanoPlots
	Figure 3A Differentially Expressed Genes In Volcano Plots
	Mature Oligodendrocytes								Mature Oligodendrocytes								Microglia								Microglia								Mature Oligodendrocytes								Mature Oligodendrocytes								Microglia
	Male Low v Male High (Upregulated in Male High)								Male Low v Male High (Downregulated in Male High)								Male Low v Male High (Upregulated in Male High)								Male Low v Male High (Downregulated in Male High)								Female Low v Female High (Upregulated in Female High)								Female Low v Female High (Downregulated in Female High)								Female Low v Female High (Upregulated in Female High)
		CAPS	p_val	avg_log2FC	pct.1	pct.2	p_val_adj			CAPS	p_val	avg_log2FC	pct.1	pct.2	p_val_adj			CAPS	p_val	avg_log2FC	pct.1	pct.2	p_val_adj			CAPS	p_val	avg_log2FC	pct.1	pct.2	p_val_adj			CAPS	p_val	avg_log2FC	pct.1	pct.2	p_val_adj			CAPS	p_val	avg_log2FC	pct.1	pct.2	p_val_adj
	Plp1	PLP1	7.47e-27	0.799859	1	0.959	1.81e-22		Lingo2	LINGO2	7.98e-40	-1.57497	0.2	0.959	1.93e-35		Ubb	UBB	4.55e-28	0.786235	0.948	0.757	1.1e-23		Lingo2	LINGO2	2.9e-49	-1.55625	0.2	0.946	7.02e-45		Car10	CAR10	7.22e-44	1.10795	0.716	0.099	1.75e-39		mt-Co3	MT-CO3	6.41e-42	-2.02004	0	0.959	1.55e-37		Zfp804b
	Fth1	FTH1	9.47e-26	0.815826	0.984	0.939	2.29e-21		Nrg3	NRG3	6.03e-36	-1.54879	0.307	0.98	1.46e-31		Tmsb4x	TMSB4X	1.06e-27	0.864063	0.932	0.703	2.56e-23		Nrg3	NRG3	1.55e-42	-1.424	0.31	0.973	3.76e-38		Sntg1	SNTG1	3.73e-42	0.988046	0.689	0.092	9.02e-38		mt-Co1	MT-CO1	2.18e-38	-1.83583	0	0.914	5.28e-34		Fgf14
	Mbp	MBP	3.51e-23	0.557517	0.996	1	8.51e-19		Csmd1	CSMD1	3.18e-34	-1.50438	0.296	0.98	7.7e-30		Calm2	CALM2	1.61e-27	0.542111	0.97	0.932	3.89e-23		Lrrtm4	LRRTM4	3.01e-40	-1.37507	0.285	0.959	7.29e-36		Sgcz	SGCZ	4.84e-42	1.2485	0.77	0.136	1.17e-37		mt-Atp6	MT-ATP6	4.87e-36	-1.78856	0	0.883	1.18e-31		Magi2
	Calm1	CALM1	6.15e-23	0.794342	0.944	0.776	1.49e-18		Tafa1	TAFA1	7.27e-38	-1.49791	0.147	0.857	1.76e-33		Calm1	CALM1	3.16e-26	0.62179	0.943	0.878	7.66e-22		Epha6	EPHA6	6.28e-46	-1.36378	0.175	0.946	1.52e-41		Kcnh7	KCNH7	2.11e-41	1.10421	0.703	0.108	5.1e-37		mt-Co2	MT-CO2	1.7e-35	-1.78164	0	0.876	4.12e-31		Agbl4
	Ubb	UBB	1.04e-22	0.880135	0.96	0.714	2.53e-18		Nrg1	NRG1	1.85e-35	-1.48401	0.24	0.98	4.47e-31		Fth1	FTH1	4.61e-23	0.647835	0.907	0.851	1.12e-18		Dab1	DAB1	1.79e-42	-1.34268	0.182	0.892	4.34e-38		Lrfn5	LRFN5	1.35e-40	1.14686	0.811	0.16	3.26e-36		Plp1	PLP1	6.38e-35	-0.572375	0.932	1	1.55e-30		Grid2
	Actb	ACTB	1.33e-22	0.875741	0.94	0.735	3.21e-18		Fam155a	FAM155A	2.11e-41	-1.46733	0.202	0.959	5.1e-37		Zfhx3	ZFHX3	6.39e-23	0.676483	0.907	0.797	1.55e-18		Csmd1	CSMD1	1.59e-38	-1.3387	0.338	0.959	3.85e-34		Asic2	ASIC2	4.89e-40	1.07451	0.77	0.129	1.18e-35		mt-Cytb	MT-CYTB	2.3e-30	-1.6518	0	0.801	5.56e-26		Grik2
	Tmsb4x	TMSB4X	1.65e-22	0.976004	0.924	0.571	4e-18		Dab1	DAB1	1.52e-39	-1.39786	0.213	0.959	3.68e-35		Nrgn	NRGN	1.92e-21	0.72625	0.873	0.676	4.66e-17		Nkain2	NKAIN2	4.07e-39	-1.30265	0.31	0.973	9.85e-35		Pdzrn4	PDZRN4	4.98e-40	0.929671	0.676	0.092	1.21e-35		Trf	TRF	2.09e-25	-0.774513	0.676	0.932	5.05e-21		Adgrb3
	Gm42418	GM42418	4.92e-22	0.528599	0.991	1	1.19e-17		Tafa2	TAFA2	1.37e-44	-1.3873	0.113	0.898	3.32e-40		Gapdh	GAPDH	1.99e-21	0.740179	0.86	0.676	4.81e-17		Rims1	RIMS1	8.1e-48	-1.28794	0.222	0.973	1.96e-43		Dlgap2	DLGAP2	5.54e-39	1.03033	0.703	0.108	1.34e-34		mt-Nd4	MT-ND4	1.12e-24	-1.43052	0	0.708	2.71e-20		Macrod2
	Qk	QK	1.09e-21	0.595313	0.998	0.939	2.64e-17		Dlgap2	DLGAP2	1.19e-43	-1.38293	0.14	0.939	2.89e-39		Aldoa	ALDOA	2.67e-21	0.774161	0.858	0.581	6.47e-17		Car10	CAR10	1.59e-45	-1.28737	0.142	0.892	3.85e-41		Cntnap5a	CNTNAP5A	6.76e-39	1.11536	0.73	0.124	1.64e-34		Ptgds	PTGDS	3.89e-23	-0.636524	0.878	0.933	9.41e-19		Il1rapl1
	St18	ST18	1.71e-21	0.658043	0.984	0.918	4.13e-17		Lrrtm4	LRRTM4	5.1e-31	-1.37532	0.313	0.959	1.23e-26		Hexb	HEXB	5.61e-21	0.529574	0.95	0.932	1.36e-16		Cntn5	CNTN5	8.27e-39	-1.28306	0.198	0.905	2e-34		Klf12	KLF12	9.6e-39	0.772699	0.622	0.077	2.32e-34		Mal	MAL	6.53e-22	-0.816003	0.608	0.884	1.58e-17		Gm26871
	Trf	TRF	2.12e-21	0.860197	0.942	0.816	5.12e-17		Fgf14	FGF14	2.64e-34	-1.36628	0.238	1	6.4e-30		Actb	ACTB	9.89e-21	0.611766	0.895	0.824	2.39e-16		Fgf14	FGF14	1.43e-38	-1.27631	0.258	1	3.47e-34		Nrg3os	NRG3OS	1.64e-37	0.831992	0.649	0.087	3.98e-33		mt-Nd2	MT-ND2	1.23e-21	-1.31473	0	0.652	2.98e-17		Ctnna2
	Hspa8	HSPA8	1.58e-20	0.773656	0.94	0.776	3.83e-16		Cntn5	CNTN5	3.05e-35	-1.36599	0.149	0.878	7.39e-31		Hspa8	HSPA8	6.21e-20	0.576653	0.905	0.811	1.5e-15		Tafa1	TAFA1	3.35e-33	-1.26756	0.17	0.77	8.12e-29		Fam155a	FAM155A	6.36e-37	1.17601	0.757	0.156	1.54e-32		mt-Nd1	MT-ND1	1.23e-21	-1.32831	0	0.652	2.98e-17		Ncam2
	Scd2	SCD2	6.31e-20	0.908476	0.927	0.755	1.53e-15		Epha6	EPHA6	4.51e-37	-1.36241	0.164	0.918	1.09e-32		Ppia	PPIA	1.27e-19	0.71903	0.845	0.662	3.06e-15		Tafa2	TAFA2	1.78e-44	-1.26693	0.112	0.824	4.32e-40		Brinp3	BRINP3	5.22e-36	1.04178	0.743	0.144	1.26e-31		Mag	MAG	1.64e-21	-0.692799	0.689	0.938	3.97e-17		Dcc
	Hsp90ab1	HSP90AB1	1.39e-19	0.795648	0.898	0.633	3.36e-15		Pdzrn4	PDZRN4	2.69e-50	-1.34445	0.082	0.878	6.52e-46		Itm2b	ITM2B	1.34e-19	0.511577	0.92	0.865	3.24e-15		Fam155a	FAM155A	9.7e-42	-1.25938	0.28	0.959	2.35e-37		Galnt13	GALNT13	3.04e-35	0.798719	0.622	0.089	7.36e-31		Scd2	SCD2	4.26e-17	-0.550203	0.784	0.901	1.03e-12		Adgrl3
	Mag	MAG	1.39e-19	0.844494	0.938	0.673	3.36e-15		Rims1	RIMS1	4.98e-38	-1.34208	0.204	0.959	1.2e-33		Hsp90aa1	HSP90AA1	2.65e-17	0.785927	0.795	0.514	6.42e-13		Unc5d	UNC5D	5.33e-41	-1.24862	0.18	0.932	1.29e-36		Nol4	NOL4	8.69e-35	0.765563	0.608	0.086	2.1e-30		Enpp2	ENPP2	2.54e-16	-0.598146	0.676	0.893	6.15e-12		Lrp1b
	Enpp2	ENPP2	3.45e-19	0.726171	0.929	0.816	8.35e-15		Slit3	SLIT3	4.31e-45	-1.34128	0.107	0.878	1.04e-40		Hsp90ab1	HSP90AB1	9.85e-17	0.58772	0.823	0.73	2.38e-12		Macrod2	MACROD2	3.16e-43	-1.24751	0.268	0.973	7.66e-39		Prkg1	PRKG1	9.8e-35	1.07296	0.689	0.129	2.37e-30		Mog	MOG	1.34e-15	-0.578388	0.689	0.858	3.25e-11		Lrrc4c
	Mal	MAL	1.68e-18	1.02259	0.887	0.531	4.07e-14		Lrrc7	LRRC7	2.7e-36	-1.31607	0.213	0.959	6.53e-32		Tgfbr1	TGFBR1	1.43e-16	0.557302	0.88	0.824	3.45e-12		Nlgn1	NLGN1	9.71e-37	-1.22717	0.345	0.959	2.35e-32		Fgf14	FGF14	1.15e-34	1.19133	0.757	0.175	2.78e-30		Cldn11	CLDN11	1.12e-13	-0.788022	0.351	0.674	2.7e-09		Mdga2
	Calm2	CALM2	2.84e-18	0.585071	0.949	0.816	6.87e-14		Unc5d	UNC5D	4.29e-33	-1.29717	0.189	0.898	1.04e-28		Rplp1	RPLP1	4.82e-16	0.695129	0.795	0.608	1.17e-11		Lrrc7	LRRC7	3.86e-42	-1.22342	0.225	0.986	9.34e-38		Robo1	ROBO1	1.38e-34	1.06807	0.784	0.175	3.35e-30		Neat1	NEAT1	1.24e-12	-0.687258	0.514	0.761	3e-08		Tenm2
	Ppia	PPIA	9.61e-18	0.787141	0.889	0.694	2.33e-13		Nav3	NAV3	3.58e-35	-1.29256	0.249	0.98	8.66e-31		Stmn1	STMN1	7.26e-16	0.755501	0.782	0.541	1.76e-11		Lsamp	LSAMP	4.38e-34	-1.21264	0.465	1	1.06e-29		Lrrtm4	LRRTM4	4.36e-34	1.2366	0.757	0.173	1.05e-29		Apod	APOD	1.69e-12	-0.845452	0.23	0.619	4.08e-08		Kcnd2
	Ckb	CKB	9.51e-17	0.62125	0.907	0.837	2.3e-12		Gm26871	GM26871	1.44e-41	-1.28167	0.129	0.918	3.49e-37		Rpl41	RPL41	3.58e-15	0.68054	0.77	0.595	8.67e-11		Gm26871	GM26871	5.61e-43	-1.21048	0.165	0.905	1.36e-38		Sgcd	SGCD	4.55e-34	0.913662	0.662	0.107	1.1e-29		Aspa	ASPA	3.91e-11	-0.521082	0.635	0.791	9.46e-07		Ptprn2
	Aldoa	ALDOA	1.66e-16	0.789162	0.867	0.612	4.02e-12		Frmd4a	FRMD4A	1.17e-36	-1.26027	0.204	0.939	2.82e-32		Lrmda	LRMDA	3.77e-15	0.748434	0.797	0.568	9.13e-11		Il1rapl1	IL1RAPL1	4.68e-35	-1.20785	0.308	0.973	1.13e-30		Gm26871	GM26871	4.82e-34	1.02828	0.703	0.136	1.17e-29		Cd9	CD9	3.02e-10	-0.686691	0.324	0.603	7.31e-06		Dlgap2
	Gapdh	GAPDH	2.3e-16	0.711214	0.869	0.694	5.57e-12		5730522E02Rik	5730522E02RIK	6.51e-51	-1.25884	0.091	0.918	1.57e-46		Cox4i1	COX4I1	1.01e-14	0.628778	0.787	0.662	2.44e-10		Ptprd	PTPRD	5.03e-33	-1.20702	0.517	0.986	1.22e-28		Rbfox1	RBFOX1	7.52e-34	1.30961	0.811	0.237	1.82e-29		Arhgap23	ARHGAP23	5.32e-10	-0.503361	0.608	0.776	1.29e-05		Ank3
	Mog	MOG	4.72e-16	0.805905	0.869	0.673	1.14e-11		Rbfox1	RBFOX1	3.79e-25	-1.25474	0.378	0.939	9.17e-21		Inpp5d	INPP5D	2.07e-14	0.548055	0.848	0.797	5.01e-10		Adgrb3	ADGRB3	3.06e-37	-1.20571	0.3	0.973	7.41e-33		Frmpd4	FRMPD4	9.47e-34	0.854029	0.649	0.102	2.29e-29		4930419G24Rik	4930419G24RIK	3.55e-09	-0.680886	0.365	0.597	8.59e-05		Dscam
	Stmn1	STMN1	6.82e-16	0.798053	0.847	0.571	1.65e-11		Kcnq5	KCNQ5	2.57e-37	-1.2445	0.164	0.959	6.23e-33		Tuba1a	TUBA1A	2.72e-14	0.643731	0.777	0.581	6.57e-10		Auts2	AUTS2	4.08e-37	-1.19993	0.26	0.919	9.88e-33		Dok6	DOK6	1.5e-33	0.843916	0.649	0.104	3.62e-29		Gjc3	GJC3	5.72e-09	-0.51556	0.541	0.696	0.000138465		Nebl
	Prr5l	PRR5L	6.96e-16	0.63478	0.911	0.837	1.68e-11		Cntnap5a	CNTNAP5A	5.25e-33	-1.24414	0.191	0.918	1.27e-28		Tmcc3	TMCC3	2.82e-14	0.584406	0.845	0.716	6.84e-10		Lrrc4c	LRRC4C	1.97e-36	-1.19655	0.238	0.946	4.78e-32		Cdr1os	CDR1OS	2.16e-33	0.887233	0.689	0.129	5.22e-29		A230001M10Rik	A230001M10RIK	1.42e-08	-0.634248	0.378	0.618	0.00034325		Dab1
	Cst3	CST3	9.52e-16	0.517381	0.951	0.898	2.3e-11		Ptprn2	PTPRN2	5.65e-40	-1.23054	0.136	0.918	1.37e-35		P2ry12	P2RY12	5.67e-14	0.521904	0.845	0.784	1.37e-09		Nrg1	NRG1	7.23e-32	-1.1937	0.305	0.946	1.75e-27		Agbl4	AGBL4	2.34e-33	0.885273	0.689	0.116	5.66e-29		Adipor2	ADIPOR2	4.72e-08	-0.712364	0.216	0.481	0.00114303		Fam155a
	Plcl1	PLCL1	1.45e-15	0.591615	0.94	0.857	3.5e-11		Kcnip4	KCNIP4	7.96e-25	-1.23003	0.416	0.98	1.93e-20		Mbnl1	MBNL1	1.15e-13	0.515294	0.812	0.757	2.77e-09		Dlgap2	DLGAP2	1.52e-38	-1.18714	0.215	0.919	3.67e-34		B130024G19Rik	B130024G19RIK	2.89e-33	0.60506	0.419	0.037	6.98e-29										Nkain2
	Itm2b	ITM2B	3.09e-15	0.583774	0.902	0.816	7.48e-11		Car10	CAR10	9.87e-32	-1.22639	0.207	0.898	2.39e-27		Pcp4	PCP4	1.9e-13	0.827262	0.632	0.216	4.6e-09		Grm7	GRM7	7.24e-36	-1.17236	0.25	0.932	1.75e-31		Hs6st3	HS6ST3	3.35e-33	0.833405	0.568	0.077	8.11e-29										Nlgn1
	Cck	CCK	5.11e-15	0.891712	0.796	0.449	1.24e-10		Lrfn5	LRFN5	2.64e-35	-1.2213	0.2	0.939	6.4e-31		Chchd2	CHCHD2	4.78e-13	0.83891	0.62	0.243	1.16e-08		Ctnna2	CTNNA2	2.66e-38	-1.16141	0.252	0.959	6.45e-34		Hcn1	HCN1	3.92e-33	0.782417	0.649	0.099	9.49e-29										Unc5c
	Nrgn	NRGN	5.42e-15	0.625835	0.889	0.714	1.31e-10		Cntn4	CNTN4	3.34e-33	-1.22009	0.138	0.837	8.08e-29		Ndufa4	NDUFA4	6.13e-13	0.684037	0.74	0.527	1.48e-08		Magi2	MAGI2	1.31e-37	-1.15975	0.245	0.946	3.18e-33		Cfap54	CFAP54	4.23e-33	0.704574	0.581	0.084	1.02e-28										Sntg1
	Cox4i1	COX4I1	6.11e-15	0.76457	0.84	0.592	1.48e-10		Prkg1	PRKG1	1.71e-32	-1.21448	0.169	0.878	4.13e-28		Cck	CCK	7.88e-13	0.543265	0.792	0.676	1.91e-08		Pdzrn4	PDZRN4	1.15e-42	-1.15462	0.162	0.892	2.79e-38		Ptprn2	PTPRN2	5.18e-33	0.915974	0.676	0.119	1.25e-28										Nrxn1
	Tuba1a	TUBA1A	8.27e-15	0.797552	0.829	0.571	2e-10		Nrg3os	NRG3OS	4.68e-64	-1.21256	0.053	0.918	1.13e-59		Atp5b	ATP5B	8.39e-13	0.73911	0.67	0.378	2.03e-08		Dlg2	DLG2	5.68e-33	-1.15228	0.435	0.986	1.37e-28		Kcnb2	KCNB2	5.44e-33	0.910123	0.635	0.105	1.32e-28										Kcnh7
	Car2	CAR2	9.11e-15	0.814524	0.833	0.571	2.21e-10		Sgcd	SGCD	2.24e-43	-1.20295	0.109	0.918	5.42e-39		Rreb1	RREB1	8.71e-13	0.550453	0.805	0.703	2.11e-08		Ptprn2	PTPRN2	8.41e-42	-1.15161	0.165	0.919	2.03e-37		Ryr3	RYR3	7.01e-33	0.666758	0.554	0.071	1.7e-28										Lrrc7
	Hsp90aa1	HSP90AA1	1.53e-14	0.723999	0.842	0.571	3.7e-10		Erc2	ERC2	2.33e-32	-1.20005	0.267	0.959	5.63e-28		Tubb2a	TUBB2A	1.63e-12	0.648626	0.73	0.554	3.96e-08		Lrp1b	LRP1B	3.9e-31	-1.15104	0.285	0.919	9.43e-27		Nebl	NEBL	8.21e-33	0.802942	0.635	0.102	1.99e-28										Enox1
	Aspa	ASPA	7.85e-14	0.704559	0.86	0.653	1.9e-09		Sorbs2	SORBS2	1.94e-32	-1.19161	0.233	0.939	4.7e-28		Uchl1	UCHL1	1.76e-12	0.619652	0.73	0.581	4.27e-08		Slit3	SLIT3	6.09e-37	-1.14172	0.115	0.743	1.47e-32		Snhg14	SNHG14	1.3e-32	0.929795	0.743	0.151	3.15e-28										Snhg14
	Actg1	ACTG1	1.64e-13	0.700315	0.827	0.592	3.97e-09		Nkain3	NKAIN3	1.27e-41	-1.18869	0.089	0.816	3.07e-37		Selplg	SELPLG	2.05e-12	0.529867	0.818	0.689	4.96e-08		Brinp3	BRINP3	3.06e-37	-1.13735	0.162	0.851	7.4e-33		Gabrb1	GABRB1	1.97e-32	0.981118	0.716	0.147	4.77e-28										Brinp3
	Cox6c	COX6C	8.62e-13	0.76816	0.771	0.51	2.09e-08		Dlgap1	DLGAP1	2.96e-29	-1.17379	0.429	0.98	7.17e-25		Fau	FAU	2.34e-12	0.737601	0.682	0.446	5.65e-08		Nrxn3	NRXN3	1.3e-32	-1.12483	0.445	0.973	3.14e-28		5730522E02Rik	5730522E02RIK	2.84e-32	0.769045	0.581	0.081	6.87e-28										Grm7
	Tubb4a	TUBB4A	1.57e-12	0.627362	0.858	0.653	3.8e-08		Cacna1a	CACNA1A	4.09e-37	-1.16202	0.171	0.939	9.89e-33		Ywhae	YWHAE	2.57e-12	0.500174	0.762	0.689	6.21e-08		Cacna1c	CACNA1C	1.52e-38	-1.11444	0.18	0.892	3.67e-34		Lrrc7	LRRC7	4.01e-32	1.05259	0.703	0.148	9.7e-28										Kirrel3
	Rps21	RPS21	2.52e-12	0.732322	0.773	0.531	6.11e-08		Celf2	CELF2	2.11e-25	-1.14946	0.549	0.98	5.12e-21		Actg1	ACTG1	4.44e-12	0.627177	0.718	0.568	1.07e-07		Xkr4	XKR4	3.83e-34	-1.10425	0.245	0.919	9.28e-30		Nkain3	NKAIN3	4.02e-32	0.872917	0.622	0.104	9.74e-28										Ccdc85a
	Dynll1	DYNLL1	5.32e-12	0.71024	0.767	0.551	1.29e-07		Snhg11	SNHG11	7e-30	-1.14675	0.56	1	1.69e-25		Ctss	CTSS	5.41e-12	0.595102	0.775	0.689	1.31e-07		Lrfn5	LRFN5	1.65e-37	-1.10372	0.25	0.959	3.99e-33		Samd12	SAMD12	5.9e-32	0.841119	0.622	0.101	1.43e-27										Negr1
	Rplp1	RPLP1	5.81e-12	0.729173	0.767	0.51	1.4e-07		Nebl	NEBL	8.78e-44	-1.13838	0.111	0.898	2.13e-39		Dynll1	DYNLL1	6.19e-12	0.686972	0.703	0.486	1.5e-07		Adgrl3	ADGRL3	7.83e-36	-1.10364	0.272	0.973	1.89e-31		Cntnap2	CNTNAP2	6.9e-32	1.10824	0.784	0.201	1.67e-27										Lsamp
	Rnf220	RNF220	6.2e-12	0.528586	0.896	0.816	1.5e-07		Kcnma1	KCNMA1	4.48e-27	-1.13431	0.322	0.939	1.09e-22		Ccnd3	CCND3	7.49e-12	0.800224	0.64	0.284	1.81e-07		Kirrel3	KIRREL3	3.07e-34	-1.10193	0.188	0.892	7.42e-30		Nrg3	NRG3	7.27e-32	1.22002	0.824	0.252	1.76e-27										Car10
	Cldn11	CLDN11	7.58e-12	0.769986	0.767	0.49	1.83e-07		Gm20642	GM20642	1.6e-58	-1.13321	0.056	0.878	3.87e-54		Cox8a	COX8A	8.93e-12	0.605572	0.73	0.568	2.16e-07		Prkg1	PRKG1	9.32e-32	-1.10136	0.218	0.878	2.26e-27		Gabrg3	GABRG3	1.71e-31	0.860406	0.608	0.096	4.13e-27										Usp29
	Neat1	NEAT1	8.15e-12	0.759119	0.809	0.551	1.97e-07		Egfem1	EGFEM1	5.48e-38	-1.13303	0.067	0.714	1.33e-33		Pkm	PKM	9.66e-12	0.67525	0.695	0.5	2.34e-07		Mdga2	MDGA2	1.58e-34	-1.09794	0.28	0.986	3.82e-30		Cntn5	CNTN5	2.58e-31	1.0504	0.73	0.157	6.25e-27										Csmd1
	Cd81	CD81	9.83e-12	0.634907	0.82	0.633	2.38e-07		Meg3	MEG3	1.52e-28	-1.12405	0.673	1	3.67e-24		Apbb1ip	APBB1IP	1.11e-11	0.567353	0.782	0.703	2.69e-07		Nkain3	NKAIN3	1.46e-40	-1.09133	0.132	0.851	3.54e-36		Dpp10	DPP10	4.76e-31	1.09939	0.797	0.207	1.15e-26										A230057D06Rik
	Rpl19	RPL19	1.96e-11	0.820108	0.693	0.347	4.73e-07		Asic2	ASIC2	2.34e-29	-1.12162	0.236	0.939	5.66e-25		Rpl19	RPL19	1.41e-11	0.697861	0.67	0.405	3.42e-07		Cntnap5a	CNTNAP5A	2.85e-30	-1.09077	0.205	0.811	6.9e-26		Rgs7	RGS7	1.12e-30	0.834819	0.676	0.124	2.72e-26										Thrb
	Syt11	SYT11	4.24e-11	0.631942	0.796	0.592	1.03e-06		Grin2a	GRIN2A	2.81e-30	-1.11613	0.231	0.959	6.81e-26		2900097C17Rik	2900097C17RIK	1.97e-11	0.689444	0.675	0.5	4.77e-07		Npas3	NPAS3	3.28e-43	-1.08956	0.072	0.716	7.95e-39		Khdrbs2	KHDRBS2	1.3e-30	0.740333	0.5	0.065	3.14e-26										Cdh13
	2900097C17Rik	2900097C17RIK	5.12e-11	0.6824	0.74	0.531	1.24e-06		Kcnh7	KCNH7	2.75e-33	-1.11009	0.16	0.898	6.65e-29		Dock8	DOCK8	3.07e-11	0.604524	0.748	0.581	7.44e-07		Cttnbp2	CTTNBP2	1.14e-42	-1.08951	0.185	0.946	2.75e-38		Gm28905	GM28905	1.31e-30	0.658929	0.405	0.039	3.16e-26										Khdrbs2
	Slc25a4	SLC25A4	6.35e-11	0.661144	0.758	0.531	1.54e-06		Cntnap2	CNTNAP2	3.76e-24	-1.1079	0.302	0.939	9.09e-20		Tubb5	TUBB5	4.25e-11	0.757922	0.598	0.243	1.03e-06		Grik2	GRIK2	8.48e-33	-1.08446	0.202	0.865	2.05e-28		Dgkb	DGKB	1.61e-30	0.907901	0.689	0.132	3.89e-26										Grm5
	Uchl1	UCHL1	8.32e-11	0.656094	0.776	0.551	2.01e-06		Mgat4c	MGAT4C	6.69e-31	-1.10597	0.127	0.796	1.62e-26		Cx3cr1	CX3CR1	4.85e-11	0.535312	0.775	0.703	1.17e-06		Dmd	DMD	5.04e-35	-1.07858	0.202	0.892	1.22e-30		Kcnd2	KCND2	1.69e-30	1.07224	0.73	0.176	4.1e-26										Rora
	Stmn4	STMN4	1.03e-10	0.74879	0.698	0.408	2.49e-06		Gabrb1	GABRB1	1.26e-31	-1.10221	0.24	0.959	3.05e-27		Ccr5	CCR5	6.89e-11	0.703235	0.66	0.365	1.67e-06		Dgki	DGKI	1.83e-44	-1.07664	0.125	0.892	4.42e-40		Gpr158	GPR158	1.72e-30	0.7724	0.662	0.113	4.17e-26										Nrg3
	Rpl41	RPL41	1.27e-10	0.616749	0.773	0.653	3.06e-06		Nrxn3	NRXN3	4.28e-22	-1.09524	0.442	0.959	1.04e-17		Pag1	PAG1	2.3e-10	0.515908	0.752	0.622	5.55e-06		Dlgap1	DLGAP1	7.33e-36	-1.07591	0.442	0.986	1.78e-31		Grip1	GRIP1	1.79e-30	0.736805	0.595	0.092	4.33e-26										Ccser1
	Rps8	RPS8	1.45e-10	0.680471	0.762	0.612	3.51e-06		Nav2	NAV2	3.87e-30	-1.08647	0.207	0.918	9.37e-26		Epb41l2	EPB41L2	2.66e-10	0.514767	0.75	0.689	6.44e-06		Trpm3	TRPM3	2.28e-26	-1.07544	0.162	0.716	5.53e-22		9530026P05Rik	9530026P05RIK	2.17e-30	0.571953	0.392	0.036	5.24e-26										Ctnna3
	Cnp	CNP	2.37e-10	0.810026	0.718	0.429	5.74e-06		Trpm3	TRPM3	2.63e-26	-1.08476	0.142	0.776	6.36e-22		C1qa	C1QA	3.36e-10	0.523938	0.765	0.622	8.12e-06		Dcc	DCC	7.94e-33	-1.07495	0.162	0.824	1.92e-28		Usp29	USP29	2.29e-30	0.87977	0.649	0.123	5.54e-26										Dpyd
	Rpl37	RPL37	2.61e-10	0.787684	0.671	0.306	6.31e-06		Large1	LARGE1	4.05e-31	-1.08443	0.309	0.98	9.81e-27		Lyn	LYN	3.4e-10	0.546063	0.735	0.703	8.24e-06		Ralyl	RALYL	4.3e-32	-1.0678	0.245	0.878	1.04e-27		Erc2	ERC2	2.77e-30	0.894195	0.703	0.139	6.71e-26										Rims2
	Apod	APOD	5.37e-10	0.893075	0.658	0.286	1.3e-05		Kctd16	KCTD16	5.77e-25	-1.07721	0.258	0.918	1.4e-20		Ly86	LY86	4.17e-10	0.701403	0.642	0.405	1.01e-05		Dpyd	DPYD	1.94e-43	-1.06706	0.065	0.703	4.7e-39		Pcdh7	PCDH7	5.69e-30	0.994447	0.824	0.231	1.38e-25										Robo1
	Apoe	APOE	6.78e-10	0.505779	0.829	0.857	1.64e-05		Agbl4	AGBL4	4.04e-36	-1.07521	0.142	0.898	9.78e-32		Fyb	FYB	5.34e-10	0.644963	0.677	0.459	1.29e-05		Snhg11	SNHG11	7.53e-36	-1.06603	0.552	0.986	1.82e-31		Nrg1	NRG1	6.02e-30	1.16034	0.676	0.153	1.46e-25										Opcml
	Calm3	CALM3	7.2e-10	0.796582	0.627	0.245	1.74e-05		Cacna1e	CACNA1E	2.68e-30	-1.06808	0.213	0.918	6.49e-26		C1qc	C1QC	7.76e-10	0.50803	0.738	0.635	1.88e-05		Unc5c	UNC5C	3.81e-37	-1.06201	0.15	0.824	9.22e-33		Trpc5	TRPC5	7.05e-30	0.55893	0.405	0.039	1.71e-25										Grip1
	Cox7c	COX7C	8.22e-10	0.74437	0.671	0.367	1.99e-05		A230006K03Rik	A230006K03RIK	1.4e-37	-1.06357	0.129	0.898	3.4e-33		Unc93b1	UNC93B1	8.52e-10	0.500072	0.728	0.649	2.06e-05		Pcdh15	PCDH15	4.18e-31	-1.06104	0.108	0.676	1.01e-26		Cacna1d	CACNA1D	7.55e-30	0.754753	0.635	0.11	1.83e-25										Gabrb1
	Tubb2a	TUBB2A	9.16e-10	0.623657	0.753	0.551	2.22e-05		Snhg14	SNHG14	1.19e-31	-1.06209	0.2	0.939	2.87e-27		Ywhah	YWHAH	8.87e-10	0.571516	0.677	0.541	2.15e-05		Sorbs2	SORBS2	1.23e-33	-1.05969	0.255	0.919	2.97e-29		Egfem1	EGFEM1	8.1e-30	0.811337	0.5	0.067	1.96e-25										Slit3
	Cox8a	COX8A	9.36e-10	0.640391	0.733	0.571	2.27e-05		Rgs7	RGS7	1.04e-30	-1.0586	0.182	0.878	2.51e-26		Siglech	SIGLECH	9.72e-10	0.641429	0.672	0.5	2.35e-05		Kcnip4	KCNIP4	9.06e-28	-1.05825	0.48	0.973	2.19e-23		Ano3	ANO3	8.45e-30	0.561802	0.486	0.059	2.05e-25										Rbfox1
	Fa2h	FA2H	1.09e-09	0.678696	0.764	0.531	2.65e-05		Fam189a1	FAM189A1	6.69e-34	-1.04773	0.131	0.837	1.62e-29		Zfp710	ZFP710	1.27e-09	0.590273	0.688	0.486	3.08e-05		Meg3	MEG3	3.45e-39	-1.0568	0.657	1	8.34e-35		Atp8a2	ATP8A2	1.18e-29	0.677404	0.635	0.11	2.86e-25										Samd12
	Grm3	GRM3	1.14e-09	0.52243	0.816	0.735	2.76e-05		Gm49678	GM49678	2.96e-54	-1.03984	0.036	0.755	7.16e-50		Pebp1	PEBP1	1.6e-09	0.580716	0.65	0.473	3.86e-05		Kcnh7	KCNH7	7.69e-34	-1.05286	0.202	0.878	1.86e-29		Rmst	RMST	1.41e-29	0.767768	0.432	0.049	3.4e-25										Cntnap5b
	Eef1a1	EEF1A1	1.24e-09	0.600354	0.769	0.633	3e-05		Chrm3	CHRM3	2.79e-45	-1.03681	0.071	0.816	6.74e-41		Elob	ELOB	1.85e-09	0.730937	0.537	0.243	4.47e-05		Robo1	ROBO1	6.73e-31	-1.05131	0.19	0.865	1.63e-26		Unc80	UNC80	1.42e-29	0.819907	0.689	0.138	3.45e-25										Cntnap5a
	Rpl13	RPL13	1.6e-09	0.603619	0.738	0.51	3.87e-05		Ptprg	PTPRG	2.36e-36	-1.03178	0.127	0.878	5.72e-32		Calm3	CALM3	2.22e-09	0.636543	0.623	0.419	5.37e-05		Gria4	GRIA4	3.36e-34	-1.04308	0.22	0.919	8.13e-30		Nell1	NELL1	1.88e-29	0.688881	0.486	0.062	4.54e-25										Nrg3os
	Ugt8a	UGT8A	1.95e-09	0.619726	0.758	0.551	4.72e-05		Adgrb3	ADGRB3	2.12e-25	-1.02965	0.424	0.98	5.12e-21		Mdh1	MDH1	2.81e-09	0.518208	0.693	0.581	6.8e-05		Tenm4	TENM4	4.75e-36	-1.04288	0.18	0.905	1.15e-31		Syt16	SYT16	2.02e-29	0.702909	0.622	0.11	4.88e-25										Pcdh7
	Pcp4	PCP4	2.04e-09	0.732404	0.667	0.347	4.93e-05		Adgrl3	ADGRL3	4.26e-25	-1.02176	0.347	0.939	1.03e-20		Rpl38	RPL38	3e-09	0.622251	0.655	0.459	7.27e-05		Rbfox1	RBFOX1	4.51e-32	-1.04005	0.5	0.986	1.09e-27		Dlgap1	DLGAP1	2.23e-29	1.08372	0.784	0.227	5.39e-25										Mmp16
	Mdh1	MDH1	2.13e-09	0.54409	0.742	0.592	5.16e-05		Ppp2r2b	PPP2R2B	1.28e-27	-1.01799	0.302	0.98	3.11e-23		Cfl1	CFL1	3.54e-09	0.712772	0.545	0.257	8.56e-05		Anks1b	ANKS1B	3.46e-34	-1.03956	0.385	0.986	8.38e-30		Gucy1a2	GUCY1A2	2.6e-29	0.7169	0.568	0.09	6.29e-25										Anks1b
	Camk2n1	CAMK2N1	2.69e-09	0.657882	0.702	0.429	6.5e-05		Atrnl1	ATRNL1	3.28e-36	-1.01718	0.111	0.816	7.95e-32		Camk2n1	CAMK2N1	7.81e-09	0.51326	0.69	0.622	0.000188994		Cntn4	CNTN4	3.29e-23	-1.03236	0.178	0.676	7.96e-19		Gabrb3	GABRB3	3.99e-29	0.895112	0.743	0.172	9.65e-25										Fgf12
	Tubb5	TUBB5	4.76e-09	0.798984	0.591	0.224	0.000115308		Dok6	DOK6	1.8e-33	-1.01594	0.144	0.878	4.35e-29		C1qb	C1QB	8e-09	0.512066	0.728	0.649	0.00019354		Tmem178b	TMEM178B	2.26e-36	-1.03209	0.225	0.946	5.47e-32		Rtl4	RTL4	4.52e-29	0.61205	0.446	0.052	1.09e-24										Gria4
	Bex2	BEX2	4.87e-09	0.76196	0.613	0.245	0.000117945		Kcnb2	KCNB2	1.69e-26	-1.01566	0.144	0.755	4.08e-22		Slc25a4	SLC25A4	1.05e-08	0.538346	0.67	0.527	0.000254427		Tenm2	TENM2	1.29e-25	-1.02984	0.248	0.878	3.12e-21		Cntn3	CNTN3	6.52e-29	0.701359	0.527	0.079	1.58e-24										Cntn5
	Cd9	CD9	6.39e-09	0.80179	0.633	0.265	0.000154553		Hcn1	HCN1	1.97e-32	-1.01347	0.151	0.878	4.76e-28		Cfh	CFH	1.54e-08	0.547195	0.66	0.486	0.000371708		9530059O14Rik	9530059O14RIK	2.67e-39	-1.02841	0.135	0.824	6.47e-35		Sorbs2	SORBS2	9.16e-29	0.912473	0.689	0.154	2.22e-24										Cadm2
	Ppp1r16b	PPP1R16B	6.53e-09	0.56398	0.758	0.592	0.00015814		Grin2b	GRIN2B	6.56e-25	-1.00984	0.44	0.939	1.59e-20		Rpl37	RPL37	1.6e-08	0.59645	0.63	0.459	0.000387009		A230057D06Rik	A230057D06RIK	9.43e-40	-1.02792	0.155	0.878	2.28e-35		Plcb1	PLCB1	1.08e-28	0.949872	0.703	0.16	2.62e-24										Grid1
	Cdh20	CDH20	8.44e-09	0.776301	0.644	0.327	0.000204143		Cdr1os	CDR1OS	1.81e-31	-1.00878	0.16	0.878	4.39e-27		Sub1	SUB1	2.33e-08	0.671314	0.532	0.27	0.000564364		Ppfia2	PPFIA2	1.96e-34	-1.02695	0.238	0.932	4.74e-30		Fstl5	FSTL5	1.45e-28	0.698018	0.486	0.067	3.51e-24										Sgcd
	Ywhah	YWHAH	8.63e-09	0.687052	0.656	0.388	0.000208842		Frmpd4	FRMPD4	2.24e-24	-1.00859	0.218	0.898	5.42e-20		Hpgds	HPGDS	2.55e-08	0.669574	0.578	0.351	0.000616939		Rora	RORA	4.27e-33	-1.02661	0.175	0.865	1.03e-28		Ksr2	KSR2	1.5e-28	0.644028	0.568	0.089	3.62e-24										Stxbp5l
	Bcas1	BCAS1	1e-08	0.679142	0.66	0.367	0.000242806		Fgf12	FGF12	8e-24	-1.00642	0.34	0.939	1.94e-19		Atp5j	ATP5J	2.6e-08	0.671311	0.475	0.176	0.000628129		Snhg14	SNHG14	3.11e-36	-1.0255	0.195	0.892	7.54e-32		Ldb2	LDB2	1.6e-28	0.643051	0.486	0.064	3.86e-24										Dlg2
	Rpsa	RPSA	1.1e-08	0.751452	0.593	0.265	0.000266805		Ppm1e	PPM1E	3.82e-32	-1.00502	0.164	0.918	9.25e-28		Runx1	RUNX1	2.8e-08	0.6369	0.59	0.365	0.000677883		Ccser1	CCSER1	1.2e-36	-1.02541	0.172	0.892	2.91e-32		Kcnj3	KCNJ3	1.86e-28	0.716519	0.568	0.092	4.51e-24										Sorcs1
	Eif1	EIF1	1.16e-08	0.549703	0.747	0.653	0.000280055		Stxbp5l	STXBP5L	2.46e-32	-1.00435	0.164	0.918	5.95e-28		Atp5h	ATP5H	3.08e-08	0.647939	0.532	0.257	0.000746411		Fam189a1	FAM189A1	7.41e-41	-1.02373	0.15	0.878	1.79e-36		Zfp804a	ZFP804A	2.34e-28	0.666958	0.486	0.067	5.67e-24										Mgat4c
	Pkm	PKM	1.21e-08	0.623399	0.696	0.449	0.000292998		Negr1	NEGR1	3.98e-26	-1.00225	0.516	0.98	9.63e-22		Rpl35a	RPL35A	3.15e-08	0.626959	0.573	0.351	0.000762312		Fgf12	FGF12	1.49e-31	-1.02249	0.308	0.959	3.62e-27		Cntnap5b	CNTNAP5B	2.68e-28	0.834409	0.541	0.089	6.48e-24										Lrrtm4
	Fau	FAU	2.06e-08	0.658728	0.689	0.429	0.000499278		Brinp3	BRINP3	7.57e-23	-0.998475	0.171	0.755	1.83e-18		Pip4k2a	PIP4K2A	3.23e-08	0.52583	0.677	0.581	0.000781806		A230006K03Rik	A230006K03RIK	2.14e-41	-1.02192	0.142	0.892	5.18e-37		Ntm	NTM	2.89e-28	0.926025	0.743	0.185	7e-24										Lrfn5
	Ndufa4	NDUFA4	2.47e-08	0.564059	0.74	0.612	0.000596701		Grm1	GRM1	4.98e-46	-0.996147	0.076	0.837	1.21e-41		Rps3a1	RPS3A1	3.52e-08	0.638185	0.547	0.311	0.000852349		Rgs6	RGS6	3.75e-35	-1.02013	0.088	0.689	9.08e-31		B830012L14Rik	B830012L14RIK	3e-28	0.574174	0.446	0.056	7.25e-24										Pcdh9
	Ubc	UBC	2.51e-08	0.714756	0.627	0.286	0.000607277		Cacnb2	CACNB2	4.1e-29	-0.996067	0.131	0.796	9.91e-25		Rab3a	RAB3A	3.68e-08	0.512658	0.662	0.486	0.00089175		Erc2	ERC2	5.51e-29	-1.01249	0.265	0.878	1.33e-24		Gria1	GRIA1	3.26e-28	0.925393	0.77	0.19	7.88e-24										Fstl5
	Ywhaq	YWHAQ	2.76e-08	0.561943	0.709	0.571	0.000666836		Kalrn	KALRN	2.25e-24	-0.994904	0.333	0.918	5.44e-20		Bex2	BEX2	4.56e-08	0.59039	0.593	0.392	0.00110255		Cadps	CADPS	1.13e-32	-1.01203	0.252	0.892	2.73e-28		Htr2c	HTR2C	3.72e-28	0.83301	0.5	0.074	9e-24										Sgcz
	Sec14l5	SEC14L5	2.82e-08	0.586748	0.713	0.551	0.000683176		Robo2	ROBO2	2.13e-26	-0.993505	0.22	0.939	5.16e-22		Pgam1	PGAM1	6.14e-08	0.621256	0.54	0.297	0.00148542		Ank3	ANK3	3.58e-34	-1.00799	0.38	0.986	8.67e-30		Adgrb3	ADGRB3	4.27e-28	0.992571	0.865	0.305	1.03e-23										Lingo2
	Ptma	PTMA	2.87e-08	0.600452	0.691	0.51	0.000694402		Dmd	DMD	3.77e-24	-0.99247	0.289	0.959	9.12e-20		Rpl8	RPL8	7.29e-08	0.601629	0.542	0.311	0.00176324		Kcnb2	KCNB2	1.18e-34	-1.00612	0.168	0.865	2.85e-30		Arhgap26	ARHGAP26	4.28e-28	0.623611	0.473	0.065	1.04e-23										Lhfpl3
	Pebp1	PEBP1	3.31e-08	0.689136	0.64	0.408	0.000800626		Samd12	SAMD12	9.94e-28	-0.989824	0.191	0.918	2.4e-23		Cox6c	COX6C	7.45e-08	0.552231	0.637	0.486	0.00180228		Grin2b	GRIN2B	3.43e-35	-1.00515	0.432	0.973	8.31e-31		Stxbp5l	STXBP5L	4.34e-28	0.75511	0.635	0.116	1.05e-23										Cntn3
	Tmsb10	TMSB10	3.54e-08	0.754163	0.522	0.143	0.000856943		Plcb1	PLCB1	4.3e-24	-0.987907	0.311	0.959	1.04e-19		Slco2b1	SLCO2B1	7.51e-08	0.53263	0.67	0.568	0.0018181		Enox1	ENOX1	4.79e-37	-1.00227	0.17	0.892	1.16e-32		Nrxn1	NRXN1	5.04e-28	0.985587	0.919	0.407	1.22e-23										Cntnap2
	Slc12a2	SLC12A2	4.49e-08	0.590748	0.673	0.49	0.00108649		Lsamp	LSAMP	3.12e-22	-0.986997	0.649	1	7.55e-18		Entpd1	ENTPD1	7.73e-08	0.588546	0.57	0.365	0.00187084		Otud7a	OTUD7A	3.2e-37	-0.998723	0.148	0.865	7.74e-33		Large1	LARGE1	5.04e-28	0.87165	0.865	0.237	1.22e-23										Kcnip4
	Chchd2	CHCHD2	5.35e-08	0.630225	0.658	0.429	0.00129527		Kcnd2	KCND2	7.99e-23	-0.986814	0.273	0.959	1.93e-18		Penk	PENK	7.84e-08	0.653583	0.408	0.095	0.0018985		Asic2	ASIC2	1.86e-29	-0.996718	0.255	0.919	4.49e-25		Ntrk3	NTRK3	5.1e-28	0.771757	0.608	0.113	1.23e-23										Nol4
	Gpx4	GPX4	5.42e-08	0.728884	0.596	0.306	0.00131241		Syt16	SYT16	2.21e-32	-0.98536	0.153	0.898	5.34e-28		Ankrd44	ANKRD44	9.04e-08	0.564768	0.637	0.5	0.00218795		Samd12	SAMD12	1.05e-32	-0.996569	0.178	0.892	2.54e-28		Rims1	RIMS1	5.2e-28	0.915797	0.689	0.148	1.26e-23										Unc5d
	Rps3a1	RPS3A1	5.87e-08	0.701364	0.589	0.286	0.00142104		Gria1	GRIA1	1.37e-23	-0.983235	0.336	0.98	3.31e-19		Atp5md	ATP5MD	9.86e-08	0.641367	0.517	0.27	0.00238523		Rims2	RIMS2	2.7e-33	-0.993853	0.205	0.919	6.53e-29		Grm5	GRM5	7.28e-28	1.00631	0.77	0.225	1.76e-23										Nkain3
	Cryab	CRYAB	7.86e-08	0.771163	0.471	0.082	0.00190121		Pde10a	PDE10A	5.79e-29	-0.983167	0.153	0.857	1.4e-24		Rps21	RPS21	9.97e-08	0.52196	0.637	0.514	0.00241401		Sgcd	SGCD	1.35e-29	-0.987347	0.15	0.77	3.26e-25		Unc5d	UNC5D	1.08e-27	0.957084	0.662	0.147	2.6e-23										Sorbs2
	Rps15	RPS15	1.06e-07	0.670426	0.589	0.286	0.00255545		Gpr158	GPR158	3.42e-26	-0.981746	0.207	0.898	8.27e-22		Atp5j2	ATP5J2	1.02e-07	0.603967	0.535	0.284	0.00247476		Negr1	NEGR1	4.01e-32	-0.984086	0.488	0.986	9.7e-28		Nav3	NAV3	1.15e-27	0.97256	0.743	0.194	2.78e-23										Prkg1
	Rps27a	RPS27A	1.07e-07	0.644597	0.642	0.429	0.00259138		Robo1	ROBO1	8.85e-21	-0.981484	0.209	0.796	2.14e-16		Chchd10	CHCHD10	1.13e-07	0.642669	0.462	0.189	0.00273781		Cadm2	CADM2	9.2e-29	-0.982821	0.435	1	2.23e-24		Cntn6	CNTN6	1.41e-27	0.616069	0.486	0.067	3.4e-23										Asic2
	Tspan2	TSPAN2	1.34e-07	0.629908	0.667	0.469	0.00324093		Ryr2	RYR2	8.38e-29	-0.980391	0.182	0.898	2.03e-24		Rps29	RPS29	1.37e-07	0.607702	0.575	0.365	0.00332562		Tmeff2	TMEFF2	1.32e-31	-0.980356	0.265	0.959	3.18e-27		Tenm4	TENM4	1.41e-27	0.816415	0.649	0.132	3.42e-23										Gm20642
	Gsn	GSN	1.37e-07	0.779345	0.547	0.204	0.00330672		Cacna1c	CACNA1C	5.64e-26	-0.980358	0.318	0.98	1.37e-21		Trem2	TREM2	1.61e-07	0.615487	0.552	0.311	0.00388894		Rgs7	RGS7	1.21e-31	-0.978647	0.198	0.851	2.94e-27		Cdh18	CDH18	1.43e-27	0.776981	0.527	0.083	3.46e-23										Galnt13
	Rps24	RPS24	1.91e-07	0.627879	0.618	0.388	0.00462049		Grm5	GRM5	1.46e-22	-0.978486	0.391	0.959	3.53e-18		Rpl30	RPL30	2.54e-07	0.586316	0.525	0.297	0.00613554		Pcdh9	PCDH9	2.15e-28	-0.976511	0.465	0.959	5.2e-24		Ptprg	PTPRG	1.45e-27	0.730127	0.608	0.108	3.52e-23										Slc35f4
	Rnasek	RNASEK	2.07e-07	0.606785	0.658	0.408	0.00500109		Tenm4	TENM4	2.96e-26	-0.977689	0.224	0.918	7.17e-22		Cox6b1	COX6B1	2.68e-07	0.629909	0.495	0.257	0.00649329		Dscam	DSCAM	9.23e-39	-0.976115	0.108	0.784	2.23e-34		Gria3	GRIA3	1.52e-27	0.859321	0.73	0.175	3.68e-23										Lrrtm3
	D7Ertd443e	D7ERTD443E	2.53e-07	0.514221	0.713	0.653	0.00613367		Sntg1	SNTG1	2.31e-31	-0.975967	0.131	0.857	5.6e-27		Atp5e	ATP5E	2.8e-07	0.630329	0.495	0.257	0.00677792		Nrg3os	NRG3OS	6.16e-45	-0.975722	0.078	0.757	1.49e-40		Galntl6	GALNTL6	1.6e-27	0.92309	0.635	0.132	3.88e-23										Cdr1os
	Rpl35a	RPL35A	3.07e-07	0.612404	0.616	0.347	0.00743269		Dgkb	DGKB	1.75e-23	-0.969858	0.26	0.939	4.25e-19		Lair1	LAIR1	3.18e-07	0.605512	0.552	0.338	0.00769122		Grin2a	GRIN2A	4.42e-28	-0.96959	0.268	0.905	1.07e-23		Rims2	RIMS2	2.02e-27	0.885069	0.784	0.21	4.89e-23										A330076H08Rik
	Mif	MIF	3.37e-07	0.664612	0.516	0.184	0.00814908		Rapgef4	RAPGEF4	4.96e-29	-0.959592	0.171	0.878	1.2e-24		Arpp19	ARPP19	3.73e-07	0.621348	0.48	0.243	0.00902495		Kcnq5	KCNQ5	1.12e-26	-0.966772	0.2	0.824	2.71e-22		Tenm1	TENM1	2.18e-27	0.80815	0.622	0.119	5.28e-23										Otud7a
	Kctd13	KCTD13	3.45e-07	0.64641	0.602	0.347	0.00833871		Dpyd	DPYD	4.53e-30	-0.957779	0.142	0.837	1.1e-25		Dock2	DOCK2	3.75e-07	0.590936	0.573	0.405	0.0090839		Thrb	THRB	2.67e-35	-0.965874	0.132	0.797	6.46e-31		Csmd1	CSMD1	2.51e-27	1.15277	0.784	0.27	6.08e-23										Phactr1
	Sub1	SUB1	5.24e-07	0.691901	0.48	0.143	0.0126772		Trim9	TRIM9	1.07e-29	-0.957442	0.182	0.918	2.6e-25		Cox7c	COX7C	3.9e-07	0.553987	0.598	0.459	0.00943823		Dok6	DOK6	2.26e-39	-0.962979	0.132	0.851	5.47e-35		Cacna2d3	CACNA2D3	3.28e-27	0.635032	0.527	0.079	7.93e-23										Nrg1
	Uqcr11	UQCR11	5.62e-07	0.666808	0.516	0.204	0.0136096		Cacna1d	CACNA1D	1.64e-32	-0.954181	0.149	0.898	3.98e-28		Uqcrq	UQCRQ	4e-07	0.607252	0.525	0.311	0.00968252		Kctd16	KCTD16	2.99e-25	-0.961505	0.21	0.811	7.23e-21		Fat3	FAT3	3.8e-27	0.772764	0.595	0.111	9.2e-23										Hcn1
	Gjc3	GJC3	5.88e-07	0.581348	0.642	0.449	0.0142392		Dpp10	DPP10	5.77e-20	-0.953674	0.438	0.959	1.4e-15		Nme1	NME1	4.7e-07	0.6282	0.468	0.23	0.0113629		Egfem1	EGFEM1	1.44e-29	-0.958335	0.115	0.689	3.49e-25		Mgat4c	MGAT4C	6.21e-27	0.839196	0.527	0.089	1.5e-22										Plcb1
	Elob	ELOB	6.72e-07	0.666664	0.558	0.265	0.0162654		Rora	RORA	1.94e-21	-0.953648	0.24	0.878	4.7e-17		Mif	MIF	5.86e-07	0.604249	0.47	0.216	0.0141725		5730522E02Rik	5730522E02RIK	1.62e-30	-0.95636	0.165	0.797	3.93e-26		Wdr17	WDR17	6.31e-27	0.617003	0.527	0.083	1.53e-22										Tenm3
	Ndufa3	NDUFA3	9.12e-07	0.681069	0.373	0.02	0.0220781		Nlgn1	NLGN1	3.53e-27	-0.951802	0.618	1	8.55e-23		Rpl27a	RPL27A	7.44e-07	0.523283	0.573	0.419	0.0180117		Gabrb1	GABRB1	1.08e-28	-0.955262	0.265	0.905	2.62e-24		Etl4	ETL4	1.36e-26	0.7772	0.595	0.11	3.29e-22										Prickle2
	Pgam1	PGAM1	9.94e-07	0.659197	0.527	0.245	0.024064		Brinp1	BRINP1	4.12e-23	-0.941912	0.238	0.878	9.98e-19		Gpr34	GPR34	8.3e-07	0.577327	0.552	0.365	0.0200917		Kalrn	KALRN	1.13e-28	-0.953559	0.3	0.946	2.74e-24		Slc35f1	SLC35F1	1.65e-26	0.692929	0.595	0.107	4.01e-22										5330434G04Rik
	Map1lc3a	MAP1LC3A	1.08e-06	0.675881	0.509	0.204	0.0261342		Rian	RIAN	4.28e-27	-0.940768	0.216	0.939	1.04e-22		Tuba1b	TUBA1B	9.15e-07	0.571597	0.398	0.122	0.0221506		Stxbp5l	STXBP5L	6.03e-34	-0.937665	0.128	0.784	1.46e-29		Cacna1a	CACNA1A	1.87e-26	0.774897	0.676	0.139	4.53e-22										Gabrg3
	Gatm	GATM	1.11e-06	0.573586	0.631	0.49	0.0269628		Gabrb3	GABRB3	6.05e-25	-0.936192	0.32	0.959	1.46e-20		Ikzf1	IKZF1	9.61e-07	0.501383	0.613	0.5	0.0232674		Ptprg	PTPRG	1.08e-32	-0.937121	0.18	0.865	2.61e-28		Epha6	EPHA6	2.41e-26	0.94467	0.73	0.184	5.82e-22										Dgki
	Lamp1	LAMP1	1.2e-06	0.543513	0.656	0.571	0.0290334		Ppfia2	PPFIA2	2.74e-25	-0.934082	0.362	0.98	6.63e-21		Tmsb10	TMSB10	1.11e-06	0.607276	0.455	0.216	0.0268725		Sntg1	SNTG1	7.05e-34	-0.933517	0.148	0.878	1.71e-29		Astn1	ASTN1	2.91e-26	0.752121	0.622	0.126	7.05e-22										Xkr4
	Rpl37a	RPL37A	1.22e-06	0.627169	0.556	0.306	0.0295626		Rgs6	RGS6	4.01e-24	-0.931532	0.084	0.592	9.71e-20		Adap2os	ADAP2OS	1.43e-06	0.576023	0.468	0.243	0.0345648		Grm5	GRM5	7.53e-27	-0.93202	0.39	0.946	1.82e-22		Kcnma1	KCNMA1	3.12e-26	0.870316	0.784	0.201	7.55e-22										Mapk10
	Cox6b1	COX6B1	1.35e-06	0.651713	0.518	0.224	0.0327017		Tiam1	TIAM1	6.03e-36	-0.930685	0.116	0.857	1.46e-31		Rps7	RPS7	1.46e-06	0.501804	0.53	0.338	0.0354156		Opcml	OPCML	8.11e-25	-0.930518	0.33	0.932	1.96e-20		Cacna2d1	CACNA2D1	3.19e-26	0.878807	0.811	0.237	7.71e-22										Ctnnd2
	Rps29	RPS29	1.52e-06	0.617013	0.604	0.388	0.036698		Grid1	GRID1	4.84e-34	-0.930375	0.124	0.857	1.17e-29		Cox5b	COX5B	1.71e-06	0.58639	0.478	0.257	0.0413433		B3galt1	B3GALT1	5.74e-32	-0.929233	0.168	0.878	1.39e-27		Zeb1	ZEB1	3.55e-26	0.574104	0.432	0.055	8.6e-22										Galntl6
	Ermn	ERMN	1.71e-06	0.643243	0.516	0.224	0.0414089		Dpp6	DPP6	5.87e-25	-0.928251	0.22	0.939	1.42e-20		Rpl27	RPL27	1.92e-06	0.589936	0.42	0.176	0.0464826		Dpp6	DPP6	7.34e-29	-0.927761	0.255	0.919	1.78e-24		Hecw1	HECW1	5.73e-26	0.649887	0.541	0.09	1.39e-21										Pcdh15
	Atp5b	ATP5B	1.75e-06	0.550915	0.631	0.449	0.0423508		Ntrk3	NTRK3	2.29e-24	-0.927785	0.171	0.796	5.54e-20		Rpl23	RPL23	1.93e-06	0.588417	0.545	0.378	0.0467897		Nebl	NEBL	1.16e-34	-0.926833	0.148	0.824	2.81e-30		Ppp2r2b	PPP2R2B	1.12e-25	0.875997	0.716	0.19	2.71e-21										Alcam
	Ywhab	YWHAB	1.85e-06	0.65909	0.509	0.224	0.0448163		Macrod2	MACROD2	3.91e-25	-0.925864	0.504	1	9.46e-21		Plp1	PLP1	2.03e-06	0.591391	0.39	0.135	0.0490527		Ptprk	PTPRK	7.33e-34	-0.9246	0.08	0.649	1.77e-29		Baiap3	BAIAP3	1.38e-25	0.509973	0.392	0.043	3.35e-21										Nalcn
	Ptms	PTMS	1.93e-06	0.671398	0.547	0.306	0.0467005		Mapk10	MAPK10	2.29e-24	-0.92113	0.28	0.939	5.54e-20		Rpl13a	RPL13A	2.04e-06	0.547557	0.485	0.257	0.0493015		Cntnap2	CNTNAP2	1.36e-23	-0.921445	0.328	0.932	3.29e-19		Prr16	PRR16	1.61e-25	0.582515	0.324	0.028	3.89e-21										Dock3
	Rpl11	RPL11	1.95e-06	0.587012	0.567	0.347	0.0470977		Farp1	FARP1	8.28e-43	-0.919674	0.071	0.796	2e-38		Myo1f	MYO1F	2.5e-06	0.54383	0.51	0.324	0.0603994		Plcb1	PLCB1	5.78e-26	-0.919843	0.302	0.919	1.4e-21		Ryr2	RYR2	1.63e-25	0.760576	0.622	0.127	3.95e-21										4930402H24Rik
									A830018L16Rik	A830018L16RIK	6.99e-27	-0.919243	0.153	0.796	1.69e-22		Laptm5	LAPTM5	2.66e-06	0.546349	0.555	0.405	0.0643403		Cdh10	CDH10	2.51e-33	-0.918473	0.12	0.757	6.07e-29		Ccdc85a	CCDC85A	1.73e-25	0.663444	0.514	0.086	4.2e-21										Tenm1
									Unc13c	UNC13C	7.41e-28	-0.919065	0.062	0.571	1.79e-23		Ncdn	NCDN	3.11e-06	0.564841	0.502	0.311	0.0752159		Grm8	GRM8	7.18e-33	-0.913232	0.115	0.743	1.74e-28		Dab1	DAB1	1.87e-25	0.899874	0.73	0.191	4.52e-21										Tenm4
									Nwd2	NWD2	7.94e-37	-0.918754	0.058	0.673	1.92e-32		Ivns1abp	IVNS1ABP	3.2e-06	0.563251	0.55	0.365	0.0774722		Hs6st3	HS6ST3	2.87e-27	-0.90997	0.14	0.73	6.95e-23		Mctp1	MCTP1	2.36e-25	0.622636	0.5	0.077	5.71e-21										Tmem178b
									Gria3	GRIA3	2.51e-21	-0.917911	0.311	0.918	6.06e-17		Ppp3r1	PPP3R1	4.91e-06	0.559446	0.468	0.27	0.118855		Phactr1	PHACTR1	1.43e-25	-0.908285	0.365	0.959	3.45e-21		Grin1	GRIN1	3.5e-25	0.728571	0.662	0.138	8.48e-21										Adarb2
									Cntnap5b	CNTNAP5B	3.92e-35	-0.916348	0.078	0.735	9.49e-31		Rpl28	RPL28	5.14e-06	0.519134	0.507	0.338	0.124349		Agbl4	AGBL4	4.43e-29	-0.906571	0.155	0.77	1.07e-24		Kcnip4	KCNIP4	3.55e-25	1.1445	0.797	0.298	8.59e-21										Cfap54
									Kcnd3	KCND3	1.38e-34	-0.915834	0.113	0.837	3.34e-30		Atp5g1	ATP5G1	5.54e-06	0.542908	0.495	0.297	0.134137		Gm20642	GM20642	8.11e-43	-0.90631	0.06	0.689	1.96e-38		Adarb2	ADARB2	3.75e-25	0.923549	0.5	0.089	9.07e-21										Csmd2
									Hs3st4	HS3ST4	4.51e-21	-0.915547	0.113	0.612	1.09e-16		Oaz1	OAZ1	5.75e-06	0.563063	0.492	0.324	0.139232		Kcnd2	KCND2	5.33e-23	-0.905005	0.298	0.919	1.29e-18		A230006K03Rik	A230006K03RIK	4.02e-25	0.76531	0.622	0.13	9.74e-21										Dmd
									Pcdh7	PCDH7	1.03e-20	-0.909007	0.304	0.878	2.5e-16		Wasf2	WASF2	6.67e-06	0.522381	0.557	0.405	0.161483		Grm1	GRM1	3.3e-36	-0.904405	0.115	0.757	7.99e-32		Grin2b	GRIN2B	4.39e-25	0.934922	0.757	0.231	1.06e-20										Auts2
									Pid1	PID1	2.11e-36	-0.907122	0.08	0.755	5.1e-32		Mir142hg	MIR142HG	7.24e-06	0.54304	0.422	0.189	0.175294		Tnik	TNIK	2.27e-30	-0.904314	0.222	0.932	5.5e-26		Cacna1e	CACNA1E	4.93e-25	0.788472	0.662	0.142	1.19e-20										Dpp10
									Zfp385b	ZFP385B	1.3e-28	-0.903012	0.098	0.694	3.15e-24		Tpt1	TPT1	7.25e-06	0.538783	0.505	0.338	0.175358		Mgat4c	MGAT4C	1.41e-27	-0.90245	0.138	0.73	3.42e-23		Gabbr2	GABBR2	5.84e-25	0.674953	0.608	0.117	1.41e-20										Dlgap1
									Sgcz	SGCZ	1.75e-18	-0.901976	0.178	0.735	4.24e-14		Tuba4a	TUBA4A	7.28e-06	0.557909	0.452	0.257	0.176225		Cdr1os	CDR1OS	7.17e-29	-0.894293	0.222	0.865	1.74e-24		Ube3a	UBE3A	1.08e-24	0.879175	0.851	0.308	2.61e-20										Dgkb
									Fam135b	FAM135B	7.71e-30	-0.897773	0.12	0.776	1.87e-25		Uqcr11	UQCR11	7.31e-06	0.558887	0.482	0.297	0.176964		Robo2	ROBO2	1.22e-25	-0.892801	0.22	0.838	2.95e-21		Gpc6	GPC6	1.08e-24	0.582992	0.378	0.043	2.61e-20										Edil3
									Ksr2	KSR2	1.32e-33	-0.896285	0.12	0.837	3.18e-29		Ywhab	YWHAB	8.53e-06	0.534678	0.5	0.338	0.20641		Ncam2	NCAM2	3.63e-21	-0.890472	0.268	0.797	8.78e-17		Cacnb2	CACNB2	1.17e-24	0.688899	0.541	0.099	2.83e-20										Kcnq3
									Nrxn1	NRXN1	5.16e-25	-0.894129	0.618	1	1.25e-20		P3h2	P3H2	9.24e-06	0.544875	0.517	0.378	0.223704		Sgcz	SGCZ	4.08e-21	-0.888095	0.228	0.797	9.88e-17		Hivep2	HIVEP2	1.45e-24	0.761208	0.703	0.157	3.51e-20										Dok6
									Pdzrn3	PDZRN3	3.97e-24	-0.893568	0.078	0.571	9.61e-20		Rplp2	RPLP2	1.03e-05	0.528056	0.475	0.27	0.249154		Grid2	GRID2	1.08e-23	-0.884375	0.18	0.77	2.61e-19		Ablim1	ABLIM1	1.5e-24	0.554696	0.473	0.076	3.64e-20										Ncam1
									Kcnj3	KCNJ3	7.03e-30	-0.887029	0.138	0.837	1.7e-25		Ndufa11	NDUFA11	1.08e-05	0.540494	0.412	0.203	0.261737		Myt1l	MYT1L	1.6e-26	-0.883635	0.275	0.905	3.88e-22		Spock1	SPOCK1	1.66e-24	0.589232	0.541	0.092	4.03e-20										Pdzrn4
									Eml6	EML6	6.56e-23	-0.886344	0.222	0.837	1.59e-18		Atp5g3	ATP5G3	1.34e-05	0.525969	0.412	0.189	0.325489		Epha5	EPHA5	1.15e-24	-0.883249	0.3	0.892	2.78e-20		Adgrl3	ADGRL3	1.92e-24	0.905957	0.824	0.316	4.64e-20										Ralyl
									Atxn1	ATXN1	2.29e-22	-0.882444	0.238	0.918	5.55e-18		Ubl5	UBL5	1.51e-05	0.542927	0.388	0.162	0.365111		Ntm	NTM	6.14e-25	-0.879961	0.275	0.892	1.49e-20		Ak5	AK5	2.06e-24	0.63061	0.622	0.124	4.99e-20										Slc35f1
									Arpp21	ARPP21	5.08e-22	-0.882415	0.444	0.98	1.23e-17		Bmp2k	BMP2K	1.59e-05	0.522843	0.485	0.324	0.383709		Cacna1e	CACNA1E	3.63e-25	-0.877832	0.235	0.851	8.79e-21		Fam135b	FAM135B	2.24e-24	0.636108	0.541	0.098	5.42e-20										Cacna1c
									Unc80	UNC80	1.1e-24	-0.878522	0.2	0.857	2.65e-20		Pik3ap1	PIK3AP1	1.69e-05	0.528495	0.388	0.162	0.408671		Dock3	DOCK3	7.53e-27	-0.877763	0.245	0.878	1.82e-22		Chrm3	CHRM3	3.05e-24	0.608436	0.459	0.067	7.39e-20										Ryr2
									Epha5	EPHA5	7.06e-18	-0.877636	0.313	0.878	1.71e-13		Naca	NACA	1.7e-05	0.513725	0.418	0.216	0.411583		Cntnap5b	CNTNAP5B	3.93e-33	-0.873902	0.082	0.662	9.5e-29		Unc79	UNC79	3.43e-24	0.584933	0.514	0.087	8.3e-20										Trpm3
									Gucy1a2	GUCY1A2	6.32e-32	-0.877433	0.1	0.755	1.53e-27		Ptprc	PTPRC	1.7e-05	0.542961	0.412	0.203	0.41209		Ppp2r2b	PPP2R2B	5.88e-26	-0.871728	0.302	0.919	1.42e-21		Rian	RIAN	4.77e-24	0.769513	0.743	0.184	1.16e-19										Tnr
									Ryr3	RYR3	6.53e-31	-0.876046	0.1	0.755	1.58e-26										Ntrk3	NTRK3	6.97e-28	-0.870442	0.202	0.851	1.69e-23		Cadps2	CADPS2	5.08e-24	0.619729	0.473	0.076	1.23e-19										Rtl4
									Sorbs2os	SORBS2OS	3.16e-36	-0.872922	0.071	0.694	7.65e-32										Pcdh7	PCDH7	2.82e-22	-0.868125	0.268	0.824	6.83e-18		Slit3	SLIT3	5.95e-24	0.745501	0.514	0.092	1.44e-19										Limch1
									Dgkg	DGKG	3.87e-33	-0.870681	0.082	0.714	9.38e-29										Dpp10	DPP10	6.13e-22	-0.865006	0.435	0.905	1.48e-17		Lsamp	LSAMP	7.28e-24	0.757457	0.959	0.619	1.76e-19										A830018L16Rik
									Col25a1	COL25A1	1.06e-33	-0.867646	0.058	0.633	2.56e-29										Ube2e2	UBE2E2	2.26e-26	-0.863667	0.245	0.905	5.48e-22		Fnbp1l	FNBP1L	7.72e-24	0.628724	0.568	0.113	1.87e-19										Hecw1
									Hivep2	HIVEP2	1.38e-19	-0.863076	0.28	0.898	3.34e-15										Gria1	GRIA1	5.79e-22	-0.86171	0.308	0.865	1.4e-17		Shank2	SHANK2	8.64e-24	0.547825	0.459	0.073	2.09e-19										Grin2a
									9530059O14Rik	9530059O14RIK	5.78e-21	-0.862611	0.238	0.857	1.4e-16										Limch1	LIMCH1	1.06e-32	-0.861178	0.132	0.77	2.56e-28		Alcam	ALCAM	1.1e-23	0.770442	0.743	0.19	2.66e-19										Ntrk3
									Camk2d	CAMK2D	5.56e-22	-0.859823	0.22	0.898	1.35e-17										Nrxn1	NRXN1	4.68e-30	-0.857341	0.588	0.946	1.13e-25		Ppm1e	PPM1E	1.25e-23	0.705529	0.595	0.123	3.02e-19										A230006K03Rik
									Hecw1	HECW1	4.43e-29	-0.857932	0.124	0.796	1.07e-24										Prickle2	PRICKLE2	3.85e-27	-0.855219	0.205	0.851	9.31e-23		Celf4	CELF4	1.77e-23	0.818281	0.757	0.215	4.27e-19										C130073E24Rik
									Ube3a	UBE3A	1.81e-22	-0.857863	0.438	0.98	4.39e-18										Mir100hg	MIR100HG	2.74e-29	-0.852261	0.178	0.838	6.62e-25		Pacs1	PACS1	2.03e-23	0.540735	0.514	0.089	4.92e-19										Kcnb2
									Ralyl	RALYL	6.75e-20	-0.855749	0.409	0.98	1.63e-15										Gucy1a2	GUCY1A2	1.84e-33	-0.850244	0.108	0.716	4.46e-29		Dapk1	DAPK1	2.24e-23	0.50267	0.459	0.071	5.41e-19										Cacna2d1
									Cfap54	CFAP54	2.26e-34	-0.845346	0.127	0.898	5.46e-30										Ctnna3	CTNNA3	3.29e-27	-0.84794	0.14	0.73	7.96e-23		Grid1	GRID1	2.33e-23	0.635626	0.527	0.099	5.63e-19										Osbpl6
									Nrcam	NRCAM	2.89e-20	-0.843413	0.3	0.939	6.98e-16										Ptprt	PTPRT	1.16e-21	-0.847829	0.172	0.676	2.81e-17		Dpp6	DPP6	2.43e-23	0.792858	0.676	0.163	5.89e-19										Kctd16
									Myt1l	MYT1L	1.69e-20	-0.842999	0.264	0.918	4.1e-16										Ryr2	RYR2	8.06e-26	-0.846472	0.21	0.838	1.95e-21		Gabrb2	GABRB2	2.78e-23	0.572577	0.473	0.079	6.73e-19										Zfp804a
									Kcnc2	KCNC2	3.59e-22	-0.841952	0.116	0.653	8.69e-18										Lhfpl3	LHFPL3	2.11e-33	-0.846218	0.092	0.676	5.1e-29		Pde1a	PDE1A	3.02e-23	0.72622	0.595	0.123	7.3e-19										Fam189a1
									Miat	MIAT	8.69e-33	-0.841012	0.089	0.735	2.1e-28										Csmd2	CSMD2	3.92e-35	-0.846141	0.112	0.757	9.5e-31		Gabra2	GABRA2	3.39e-23	0.701972	0.595	0.126	8.21e-19										Gpr158
									Kcnj6	KCNJ6	3.84e-39	-0.839907	0.069	0.755	9.29e-35										Cfap54	CFAP54	1.93e-38	-0.844651	0.115	0.797	4.68e-34		Atxn1	ATXN1	3.45e-23	0.797779	0.662	0.166	8.36e-19										Pip5k1b
									Fat3	FAT3	3.34e-25	-0.839258	0.131	0.776	8.09e-21										Srgap3	SRGAP3	3.44e-29	-0.841457	0.172	0.811	8.33e-25		Negr1	NEGR1	3.45e-23	0.834616	0.878	0.412	8.36e-19										Rgs7
									Tmem132d	TMEM132D	6.07e-26	-0.832501	0.14	0.796	1.47e-21										Tmem132b	TMEM132B	1.91e-30	-0.841005	0.16	0.824	4.63e-26		Nmnat2	NMNAT2	4.07e-23	0.547501	0.527	0.098	9.85e-19										Cttnbp2
									Dock4	DOCK4	1e-19	-0.831367	0.322	0.939	2.42e-15										Tmem132d	TMEM132D	2.51e-27	-0.840424	0.12	0.676	6.08e-23		Opcml	OPCML	4.62e-23	0.821581	0.919	0.453	1.12e-18										Gria1
									Adcy8	ADCY8	8.54e-44	-0.830781	0.044	0.694	2.07e-39										Setbp1	SETBP1	7.26e-30	-0.835323	0.175	0.838	1.76e-25		D430041D05Rik	D430041D05RIK	7.02e-23	0.634404	0.554	0.111	1.7e-18										Ppfia2
									Pcsk2	PCSK2	1.36e-18	-0.827156	0.296	0.898	3.28e-14										Grid1	GRID1	4.34e-29	-0.833875	0.142	0.757	1.05e-24		Icam5	ICAM5	8.05e-23	0.52928	0.541	0.101	1.95e-18										Epha5
									Ctnnd2	CTNND2	1.45e-19	-0.825022	0.418	0.98	3.51e-15										Gm49678	GM49678	5.75e-35	-0.833488	0.048	0.568	1.39e-30		Grm1	GRM1	8.5e-23	0.629931	0.514	0.095	2.06e-18										Dpp6
									Cacna2d1	CACNA2D1	5.24e-20	-0.824753	0.418	0.98	1.27e-15										Zfpm2	ZFPM2	1.68e-28	-0.832939	0.062	0.541	4.07e-24		Tnr	TNR	9.04e-23	0.707085	0.554	0.114	2.19e-18										Pcsk2
									Rims2	RIMS2	1.91e-18	-0.823261	0.278	0.898	4.62e-14										Gabrb3	GABRB3	4.23e-24	-0.831966	0.325	0.919	1.02e-19		Nrxn3	NRXN3	9.43e-23	0.993791	0.824	0.333	2.28e-18										Hs6st3
									Hs6st3	HS6ST3	1.89e-22	-0.82203	0.113	0.673	4.56e-18										Schip1	SCHIP1	1.23e-20	-0.831252	0.37	0.878	2.99e-16		Pde4d	PDE4D	9.5e-23	0.822083	0.703	0.196	2.3e-18										Nrxn3
									Ntng1	NTNG1	8.51e-21	-0.821218	0.098	0.592	2.06e-16										Ctnnd2	CTNND2	4.48e-25	-0.831225	0.392	0.973	1.08e-20		Grin2a	GRIN2A	1.16e-22	0.790003	0.622	0.144	2.82e-18										Gm28905
									Dapk1	DAPK1	1.06e-27	-0.820578	0.131	0.796	2.56e-23										Ppm1e	PPM1E	4.43e-24	-0.829379	0.265	0.878	1.07e-19		Nyap2	NYAP2	1.34e-22	0.544229	0.446	0.071	3.23e-18										Kcnq5
									Xkr4	XKR4	8.63e-20	-0.818533	0.478	0.959	2.09e-15										Galntl6	GALNTL6	2.33e-20	-0.8267	0.168	0.676	5.63e-16		Rapgef4	RAPGEF4	1.37e-22	0.601362	0.568	0.111	3.32e-18										Kcnd3
									Sgip1	SGIP1	7.65e-20	-0.815991	0.329	0.959	1.85e-15										5330434G04Rik	5330434G04RIK	4.78e-34	-0.825831	0.108	0.743	1.16e-29		Mmp16	MMP16	1.53e-22	0.601027	0.554	0.113	3.71e-18										Prr16
									Sorbs1	SORBS1	2.7e-24	-0.809579	0.158	0.816	6.54e-20										Dscaml1	DSCAML1	2.65e-29	-0.823579	0.117	0.689	6.41e-25		Shank1	SHANK1	1.54e-22	0.581192	0.568	0.114	3.74e-18										Dclk1
									Mmp16	MMP16	4.43e-24	-0.806967	0.147	0.776	1.07e-19										Dgkb	DGKB	1.99e-20	-0.822172	0.288	0.838	4.81e-16		Kalrn	KALRN	1.64e-22	0.810455	0.662	0.164	3.96e-18										Rims1
									Dscam	DSCAM	5.37e-21	-0.805058	0.16	0.735	1.3e-16										Bicd1	BICD1	3.03e-32	-0.818611	0.152	0.838	7.33e-28		Pdzd4	PDZD4	1.72e-22	0.612474	0.568	0.119	4.15e-18										Pclo
									Tnr	TNR	1.66e-24	-0.805011	0.147	0.796	4.01e-20										Fam135b	FAM135B	1.87e-28	-0.816709	0.14	0.757	4.53e-24		Celf2	CELF2	1.82e-22	0.965301	0.851	0.381	4.4e-18										Kalrn
									Scn8a	SCN8A	1.04e-20	-0.804815	0.216	0.878	2.51e-16										Kcnq3	KCNQ3	3.29e-22	-0.814659	0.258	0.851	7.95e-18		Robo2	ROBO2	1.82e-22	0.714185	0.581	0.121	4.4e-18										Ppp2r2b
									Gabrb2	GABRB2	4.56e-27	-0.804599	0.107	0.714	1.1e-22										Ksr2	KSR2	2.3e-32	-0.811679	0.14	0.797	5.57e-28		Cdh8	CDH8	2.11e-22	0.530967	0.405	0.056	5.12e-18										Syt16
									Cdh18	CDH18	2.34e-20	-0.804248	0.102	0.592	5.67e-16										Sorbs1	SORBS1	1.27e-30	-0.810577	0.142	0.784	3.07e-26		Thrb	THRB	2.43e-22	0.637472	0.486	0.087	5.89e-18										Cdh18
									Lhfpl3	LHFPL3	1.81e-20	-0.803301	0.116	0.633	4.37e-16										Hivep2	HIVEP2	4.06e-23	-0.810152	0.312	0.919	9.83e-19		Lingo2	LINGO2	3.48e-22	0.963325	0.757	0.267	8.43e-18										B130024G19Rik
									Hdac9	HDAC9	9.94e-17	-0.801109	0.238	0.796	2.4e-12										Pex5l	PEX5L	3.86e-22	-0.808491	0.2	0.757	9.33e-18		Gm20642	GM20642	3.71e-22	0.632769	0.473	0.084	8.98e-18										Cdh10
									Osbpl6	OSBPL6	6.93e-28	-0.800815	0.129	0.796	1.68e-23										Fmn2	FMN2	2.56e-34	-0.807835	0.125	0.784	6.19e-30		Gm20754	GM20754	3.76e-22	0.618065	0.446	0.074	9.1e-18										Kcnj6
									Lmo7	LMO7	3.31e-27	-0.796797	0.127	0.776	8.02e-23										Syt16	SYT16	7.16e-27	-0.807729	0.19	0.838	1.73e-22		Epha5	EPHA5	6.88e-22	0.826803	0.743	0.233	1.67e-17										Grin2b
									Cdk14	CDK14	5.31e-19	-0.794028	0.238	0.837	1.28e-14										Arpp21	ARPP21	3.32e-23	-0.803538	0.44	0.919	8.03e-19		Lhfpl3	LHFPL3	7.82e-22	0.776549	0.568	0.13	1.89e-17										Schip1
									Cntn6	CNTN6	1.11e-30	-0.793601	0.062	0.612	2.7e-26										Unc13c	UNC13C	4.87e-27	-0.801517	0.072	0.554	1.18e-22		Svop	SVOP	8.1e-22	0.52453	0.554	0.108	1.96e-17										Gpc6
									Rtl4	RTL4	1.13e-33	-0.792338	0.058	0.633	2.74e-29										Cacna2d1	CACNA2D1	1.24e-20	-0.799899	0.318	0.851	3.01e-16		Tenm3	TENM3	8.78e-22	0.606169	0.432	0.071	2.12e-17										Nyap2
									Rasgef1b	RASGEF1B	7.01e-25	-0.79167	0.12	0.714	1.7e-20										Pdzrn3	PDZRN3	9.19e-25	-0.799102	0.075	0.527	2.23e-20		4930555F03Rik	4930555F03RIK	1.18e-21	0.522108	0.351	0.044	2.86e-17										Ptprg
									Celf4	CELF4	2.74e-18	-0.790809	0.447	0.98	6.64e-14										Trim9	TRIM9	2.44e-25	-0.797188	0.198	0.797	5.9e-21		Nrcam	NRCAM	1.7e-21	0.708815	0.595	0.136	4.12e-17										Hecw2
									Trerf1	TRERF1	4.32e-22	-0.790287	0.133	0.694	1.05e-17										Trerf1	TRERF1	3.82e-25	-0.794015	0.162	0.73	9.26e-21		Trpm3	TRPM3	2.15e-21	0.802929	0.554	0.121	5.19e-17										B830012L14Rik
									Tenm2	TENM2	1.56e-14	-0.789058	0.484	0.939	3.78e-10										Mapk10	MAPK10	5.03e-22	-0.792513	0.322	0.919	1.22e-17		A830018L16Rik	A830018L16RIK	2.19e-21	0.670559	0.446	0.079	5.29e-17										Gucy1a2
									Rbfox3	RBFOX3	1.54e-18	-0.788491	0.22	0.837	3.72e-14										Unc79	UNC79	3.7e-28	-0.789231	0.17	0.824	8.96e-24		Frmd4a	FRMD4A	2.55e-21	0.850012	0.716	0.23	6.18e-17										Gabrb3
									Trio	TRIO	1.43e-22	-0.787617	0.164	0.796	3.46e-18										Dtnb	DTNB	1.66e-26	-0.783834	0.162	0.77	4.02e-22		Rit2	RIT2	3.35e-21	0.560406	0.486	0.09	8.11e-17										Ano3
									Grip1	GRIP1	7.4e-23	-0.785359	0.113	0.673	1.79e-18										Dgkg	DGKG	2.18e-32	-0.77689	0.068	0.595	5.27e-28		Fmn2	FMN2	3.73e-21	0.59296	0.5	0.099	9.02e-17										Etl4
									Shank2	SHANK2	2.79e-31	-0.783963	0.102	0.776	6.74e-27										4930402H24Rik	4930402H24RIK	3.04e-24	-0.775703	0.21	0.838	7.35e-20		Rora	RORA	3.89e-21	0.742774	0.716	0.188	9.41e-17										Ube3a
									Inpp4b	INPP4B	4.57e-18	-0.783263	0.111	0.571	1.11e-13										Pde4b	PDE4B	5.06e-20	-0.775252	0.238	0.811	1.22e-15		Plxna4	PLXNA4	3.91e-21	0.564856	0.486	0.09	9.45e-17										Pex5l
									Klf12	KLF12	1.1e-28	-0.783223	0.08	0.653	2.67e-24										Col25a1	COL25A1	3.66e-26	-0.769436	0.085	0.581	8.85e-22		Ssbp4	SSBP4	4.01e-21	0.628379	0.649	0.151	9.7e-17										Nrcam
									Pde1a	PDE1A	2.54e-15	-0.781448	0.284	0.837	6.14e-11										Hcn1	HCN1	4.33e-21	-0.769423	0.198	0.73	1.05e-16		Me3	ME3	4.9e-21	0.504768	0.459	0.081	1.19e-16										Akap6
									Ak5	AK5	2.93e-18	-0.780453	0.262	0.857	7.08e-14										Nwd2	NWD2	7.24e-31	-0.769178	0.07	0.595	1.75e-26		Fgf12	FGF12	6.02e-21	0.821063	0.77	0.258	1.46e-16										Frmpd4
									Grin1	GRIN1	5.58e-18	-0.77841	0.269	0.918	1.35e-13										Kcnd3	KCND3	2.22e-26	-0.769108	0.132	0.703	5.38e-22		Brinp1	BRINP1	7.87e-21	0.652497	0.635	0.144	1.91e-16										Zfpm2
									Dclk1	DCLK1	5.01e-18	-0.778073	0.427	0.98	1.21e-13										Enah	ENAH	6.6e-30	-0.76721	0.155	0.811	1.6e-25		Pde10a	PDE10A	9.53e-21	0.658228	0.541	0.114	2.31e-16										Gm20754
									Cdh4	CDH4	9.3e-27	-0.776554	0.087	0.653	2.25e-22										Miat	MIAT	2.1e-28	-0.766175	0.122	0.703	5.08e-24		Myt1l	MYT1L	1e-20	0.715893	0.676	0.166	2.42e-16										Unc79
									Zfpm2	ZFPM2	3.67e-17	-0.771341	0.122	0.571	8.88e-13										Atrnl1	ATRNL1	3.37e-24	-0.76404	0.178	0.757	8.17e-20		Ftx	FTX	1.21e-20	0.596864	0.676	0.167	2.93e-16										Setbp1
									Pcdh15	PCDH15	2.34e-14	-0.770877	0.289	0.816	5.66e-10										Ntng1	NTNG1	7.78e-23	-0.761159	0.108	0.595	1.88e-18		Cdh13	CDH13	1.25e-20	0.687301	0.527	0.113	3.02e-16										B3galt1
									Fstl4	FSTL4	1.29e-26	-0.770164	0.073	0.612	3.11e-22										Farp1	FARP1	4.83e-26	-0.760585	0.148	0.743	1.17e-21		P2ry14	P2RY14	1.45e-20	0.51918	0.486	0.092	3.52e-16										Ksr2
									Pbx1	PBX1	2.18e-17	-0.767847	0.367	0.918	5.27e-13										Rapgef4	RAPGEF4	1.6e-21	-0.759267	0.225	0.824	3.86e-17		Miat	MIAT	1.76e-20	0.526255	0.486	0.093	4.26e-16										Cntn1
									Fras1	FRAS1	8.39e-27	-0.76759	0.076	0.612	2.03e-22										Hs3st4	HS3ST4	2.93e-20	-0.756111	0.125	0.581	7.08e-16		Ica1	ICA1	2.21e-20	0.506946	0.446	0.08	5.34e-16										Cdh8
									Lrfn2	LRFN2	5.28e-34	-0.767357	0.084	0.755	1.28e-29										Ube3a	UBE3A	3.38e-22	-0.755096	0.43	0.959	8.18e-18		Clstn2	CLSTN2	2.41e-20	0.546018	0.446	0.081	5.83e-16										Cacna1e
									Dync1i1	DYNC1I1	3.19e-20	-0.766513	0.2	0.816	7.71e-16										C130071C03Rik	C130071C03RIK	1.64e-25	-0.754583	0.172	0.77	3.97e-21		Ralyl	RALYL	2.62e-20	0.80261	0.865	0.314	6.33e-16										Gabra2
									Grm8	GRM8	3.64e-16	-0.762412	0.136	0.612	8.82e-12										Akap6	AKAP6	3.34e-21	-0.754518	0.268	0.905	8.09e-17		Dpyd	DPYD	3.39e-20	0.651444	0.622	0.147	8.2e-16										Myt1l
									Galnt13	GALNT13	1.3e-24	-0.759964	0.138	0.796	3.15e-20										Rasgef1b	RASGEF1B	1.06e-26	-0.754037	0.115	0.662	2.57e-22		Stau2	STAU2	3.94e-20	0.530186	0.568	0.123	9.52e-16										Fmn2
									Gm32509	GM32509	4.51e-35	-0.759885	0.047	0.612	1.09e-30										Gpr158	GPR158	5.15e-19	-0.754012	0.23	0.77	1.25e-14		Pcsk2	PCSK2	6.87e-20	0.671831	0.608	0.148	1.66e-15										Ntm
									St6galnac5	ST6GALNAC5	2.72e-18	-0.759483	0.156	0.694	6.58e-14										Cntn6	CNTN6	3.51e-25	-0.753382	0.105	0.622	8.48e-21		Pip5k1b	PIP5K1B	7.47e-20	0.523991	0.432	0.077	1.81e-15										Chrm3
									Sh3rf3	SH3RF3	1.53e-32	-0.756535	0.093	0.755	3.7e-28										Aff3	AFF3	3.89e-31	-0.751568	0.125	0.757	9.42e-27		Dscam	DSCAM	7.48e-20	0.743302	0.716	0.213	1.81e-15										Astn2
									Setbp1	SETBP1	2.37e-17	-0.754976	0.247	0.878	5.74e-13										Grip1	GRIP1	6.35e-23	-0.75096	0.158	0.716	1.54e-18		Fchsd2	FCHSD2	8.31e-20	0.554459	0.486	0.099	2.01e-15										Gria3
									Thrb	THRB	4.28e-18	-0.754918	0.156	0.694	1.03e-13										Kcnj6	KCNJ6	1.02e-36	-0.742602	0.072	0.676	2.48e-32		Mapk10	MAPK10	9.6e-20	0.704305	0.662	0.172	2.32e-15										Rmst
									Sobp	SOBP	3.79e-18	-0.754639	0.236	0.878	9.17e-14										Hecw2	HECW2	8.32e-24	-0.741888	0.165	0.743	2.01e-19		Ctnnd2	CTNND2	1.38e-19	0.764031	0.811	0.319	3.33e-15										Tmem132b
									Me3	ME3	3.51e-29	-0.753242	0.093	0.714	8.49e-25										Frmd5	FRMD5	1.09e-25	-0.741847	0.132	0.689	2.64e-21		Hdac9	HDAC9	2.1e-19	0.655386	0.676	0.179	5.09e-15										Gm32509
									Mical2	MICAL2	1.08e-28	-0.748874	0.104	0.755	2.62e-24										Nrcam	NRCAM	1.1e-18	-0.741	0.305	0.851	2.66e-14		Kcnq5	KCNQ5	2.3e-19	0.741704	0.568	0.144	5.57e-15										Arhgap26
									Unc79	UNC79	2.33e-21	-0.748005	0.124	0.673	5.64e-17										Pcsk2	PCSK2	3.65e-18	-0.74038	0.298	0.824	8.83e-14		Cdh4	CDH4	3.28e-19	0.588109	0.432	0.083	7.93e-15										Aff3
									Hivep3	HIVEP3	1.04e-18	-0.745881	0.229	0.857	2.51e-14										Mmp16	MMP16	1.79e-27	-0.737307	0.148	0.784	4.33e-23		Nlgn1	NLGN1	5.12e-19	0.58677	0.905	0.643	1.24e-14										Tnik
									Ntm	NTM	1.16e-14	-0.745153	0.284	0.816	2.8e-10										Chrm3	CHRM3	6.61e-20	-0.737183	0.108	0.541	1.6e-15		Nxph1	NXPH1	6.13e-19	0.626278	0.405	0.07	1.48e-14										Ankfn1
									Srrm3	SRRM3	4.44e-29	-0.743802	0.096	0.714	1.07e-24										Slc35f1	SLC35F1	7.7e-23	-0.737133	0.16	0.716	1.86e-18		Camk2d	CAMK2D	6.2e-19	0.667774	0.635	0.17	1.5e-14										Pam
									Clstn2	CLSTN2	5.09e-23	-0.740741	0.1	0.633	1.23e-18										Slc35f4	SLC35F4	1.24e-29	-0.736758	0.082	0.622	3.01e-25		Ppfia2	PPFIA2	6.66e-19	0.747103	0.784	0.281	1.61e-14										Ntng1
									Gm20754	GM20754	1.4e-17	-0.739708	0.111	0.571	3.39e-13										Ryr3	RYR3	7.85e-25	-0.734457	0.125	0.676	1.9e-20		Ntng1	NTNG1	7.12e-19	0.686734	0.527	0.124	1.72e-14										Epb41l1
									Rfx3	RFX3	4.47e-15	-0.739123	0.262	0.816	1.08e-10										Fstl4	FSTL4	2.61e-24	-0.734368	0.102	0.595	6.32e-20		Epha7	EPHA7	9.81e-19	0.507145	0.392	0.067	2.37e-14										Epha6
									Ptprt	PTPRT	4.46e-13	-0.736997	0.182	0.612	1.08e-08										Eml6	EML6	6.19e-21	-0.732148	0.225	0.824	1.5e-16		Gria2	GRIA2	1.17e-18	0.730923	0.838	0.403	2.82e-14										Gabrb2
									Csmd2	CSMD2	3.64e-17	-0.735441	0.193	0.755	8.8e-13										Cdh12	CDH12	3.04e-24	-0.731067	0.075	0.527	7.36e-20		Slc35f4	SLC35F4	1.28e-18	0.600089	0.514	0.116	3.1e-14										Wnk2
									Slc35f1	SLC35F1	1.77e-21	-0.734218	0.164	0.816	4.28e-17										Gm20754	GM20754	9.01e-27	-0.730603	0.078	0.568	2.18e-22		Hs3st4	HS3ST4	2.76e-18	0.598375	0.459	0.092	6.68e-14										Caln1
									Galnt17	GALNT17	8.47e-21	-0.733453	0.173	0.816	2.05e-16										Kcnq1ot1	KCNQ1OT1	3.97e-20	-0.730337	0.242	0.811	9.6e-16		Atrnl1	ATRNL1	4.95e-18	0.545029	0.473	0.099	1.2e-13										Wdr17
									Pacs1	PACS1	6.97e-24	-0.730756	0.127	0.735	1.69e-19										Dync1i1	DYNC1I1	8.28e-24	-0.728838	0.172	0.77	2e-19		Sobp	SOBP	7.78e-18	0.573162	0.595	0.15	1.88e-13										Sobp
									Ica1	ICA1	2.57e-27	-0.730744	0.122	0.776	6.23e-23										Tmem108	TMEM108	7.82e-28	-0.727982	0.072	0.568	1.89e-23		C130073E24Rik	C130073E24RIK	8.89e-18	0.677849	0.378	0.071	2.15e-13										Sorcs3
									5330434G04Rik	5330434G04RIK	2e-18	-0.730595	0.207	0.837	4.85e-14										A830018L16Rik	A830018L16RIK	3.88e-18	-0.727822	0.202	0.689	9.4e-14		Trerf1	TRERF1	9.96e-18	0.553045	0.473	0.102	2.41e-13										Galnt17
									Plxna4	PLXNA4	3.08e-23	-0.730522	0.122	0.714	7.44e-19										Syne1	SYNE1	7.86e-20	-0.726872	0.272	0.878	1.9e-15		Rbfox3	RBFOX3	1.02e-17	0.519899	0.541	0.119	2.48e-13										Trerf1
									Apba2	APBA2	2.56e-20	-0.728969	0.167	0.776	6.21e-16										Pde10a	PDE10A	6.4e-19	-0.724865	0.23	0.811	1.55e-14		Syt1	SYT1	1.03e-17	0.756177	0.838	0.403	2.49e-13										Erc2
									Rbfox2	RBFOX2	9.94e-17	-0.72817	0.273	0.878	2.4e-12										Gria3	GRIA3	1.08e-17	-0.72217	0.358	0.878	2.62e-13		B230209E15Rik	B230209E15RIK	1.22e-17	0.50995	0.527	0.123	2.94e-13										Cadps
									Tenm1	TENM1	1.71e-16	-0.727553	0.2	0.796	4.13e-12										Cdh4	CDH4	1.77e-25	-0.721584	0.11	0.635	4.29e-21		Slc2a13	SLC2A13	1.67e-17	0.531984	0.473	0.102	4.03e-13										Npas3
									Ptprr	PTPRR	4.34e-30	-0.726755	0.071	0.653	1.05e-25										Rtl4	RTL4	1.2e-30	-0.719978	0.065	0.581	2.91e-26		Tafa1	TAFA1	1.8e-17	0.78167	0.514	0.129	4.35e-13										Me3
									Rnf150	RNF150	1.97e-19	-0.724686	0.162	0.755	4.76e-15										Sobp	SOBP	6.17e-21	-0.719771	0.205	0.797	1.49e-16		Slc7a14	SLC7A14	1.94e-17	0.512598	0.459	0.099	4.68e-13										Bicd1
									Matk	MATK	4.34e-19	-0.723079	0.204	0.837	1.05e-14										Grik1	GRIK1	3.89e-22	-0.718545	0.043	0.405	9.42e-18		Osbpl6	OSBPL6	2.2e-17	0.521692	0.473	0.104	5.33e-13										Csrnp3
									Arl15	ARL15	7.97e-20	-0.72282	0.173	0.796	1.93e-15										Tox3	TOX3	2.39e-36	-0.717382	0.048	0.595	5.78e-32		Snhg11	SNHG11	2.57e-17	0.609912	0.919	0.745	6.21e-13										Ftx
									Sptbn4	SPTBN4	7.82e-24	-0.722643	0.144	0.796	1.89e-19										Sgip1	SGIP1	1.5e-18	-0.71636	0.32	0.851	3.62e-14		Dmd	DMD	3.01e-17	0.738371	0.743	0.273	7.29e-13										Tmeff2
									Lncpint	LNCPINT	2.02e-15	-0.722492	0.264	0.837	4.9e-11										Brinp1	BRINP1	2.66e-18	-0.716324	0.235	0.757	6.44e-14		Lncpint	LNCPINT	3.97e-17	0.644816	0.703	0.213	9.61e-13										Luzp2
									Pip5k1b	PIP5K1B	1.71e-28	-0.721818	0.062	0.592	4.14e-24										Cntn1	CNTN1	2.46e-17	-0.715204	0.308	0.851	5.95e-13		Ntrk2	NTRK2	4.87e-17	0.624669	0.689	0.203	1.18e-12										Cntn6
									Prkce	PRKCE	6.4e-15	-0.721754	0.362	0.918	1.55e-10										5330417C22Rik	5330417C22RIK	6.18e-29	-0.714097	0.102	0.662	1.5e-24		Gm32509	GM32509	5.02e-17	0.508878	0.486	0.108	1.21e-12										Pde1a
									Dip2c	DIP2C	5.18e-15	-0.714277	0.402	0.939	1.25e-10										Dner	DNER	5.84e-23	-0.713115	0.195	0.824	1.41e-18		Cntn1	CNTN1	5.28e-17	0.67114	0.676	0.212	1.28e-12										Kcnj3
									Tnik	TNIK	6.16e-15	-0.71376	0.309	0.918	1.49e-10										Grin1	GRIN1	2.15e-17	-0.708964	0.305	0.919	5.2e-13		Fut9	FUT9	5.44e-17	0.50875	0.527	0.123	1.32e-12										Sidt1
									Astn1	ASTN1	3.16e-19	-0.713145	0.204	0.898	7.65e-15										Mlip	MLIP	6.85e-26	-0.708306	0.075	0.541	1.66e-21		Aff3	AFF3	5.66e-17	0.532403	0.527	0.124	1.37e-12										Cpne4
									Ccser1	CCSER1	2.8e-14	-0.711193	0.307	0.878	6.78e-10										Slc24a2	SLC24A2	1.89e-16	-0.705851	0.212	0.703	4.56e-12		Xylt1	XYLT1	9.58e-17	0.51193	0.419	0.086	2.32e-12										Rian
									Khdrbs2	KHDRBS2	3.94e-16	-0.71096	0.104	0.531	9.53e-12										Sybu	SYBU	1.38e-22	-0.705008	0.162	0.716	3.35e-18		Sorbs1	SORBS1	1.06e-16	0.534328	0.541	0.136	2.56e-12										Ptprd
									Ripor2	RIPOR2	6.87e-21	-0.71088	0.156	0.755	1.66e-16										Celf4	CELF4	2e-19	-0.703916	0.442	0.959	4.84e-15		Scn8a	SCN8A	1.58e-16	0.537766	0.568	0.147	3.83e-12										C530008M17Rik
									Rasal2	RASAL2	4.94e-15	-0.708525	0.329	0.939	1.2e-10										Nalcn	NALCN	1.34e-22	-0.703653	0.162	0.716	3.23e-18		Cep112	CEP112	1.87e-16	0.516154	0.405	0.081	4.53e-12										Scn2a
									R3hdm1	R3HDM1	1.89e-17	-0.707557	0.542	1	4.57e-13										Strbp	STRBP	3.97e-19	-0.698378	0.445	0.959	9.61e-15		Rgs6	RGS6	2.46e-16	0.590972	0.392	0.079	5.95e-12										Snhg11
									Ahcyl2	AHCYL2	8.8e-15	-0.70659	0.253	0.796	2.13e-10										Ahi1	AHI1	1.07e-16	-0.698134	0.395	0.892	2.6e-12		5330434G04Rik	5330434G04RIK	2.87e-16	0.612964	0.716	0.237	6.94e-12										Ryr3
									Ptchd4	PTCHD4	2.16e-30	-0.704618	0.031	0.49	5.24e-26										Cntn3	CNTN3	1.55e-23	-0.696786	0.108	0.608	3.75e-19		Cdh2	CDH2	3.49e-16	0.525015	0.608	0.161	8.44e-12										Ube2e2
									Cadps	CADPS	4.14e-15	-0.704351	0.458	0.98	1e-10										Pak7	PAK7	1.79e-26	-0.696432	0.13	0.716	4.33e-22		Cacna1c	CACNA1C	4.1e-16	0.683991	0.797	0.295	9.91e-12										Cpeb3
									Cntnap5c	CNTNAP5C	2.73e-35	-0.703856	0.016	0.449	6.6e-31										Brinp2	BRINP2	4.69e-23	-0.696242	0.14	0.703	1.14e-18		Pacsin1	PACSIN1	4.1e-16	0.558933	0.622	0.17	9.92e-12										Ldb2
									Ftx	FTX	2.74e-21	-0.703331	0.138	0.714	6.64e-17										Frmpd4	FRMPD4	6e-17	-0.695057	0.265	0.824	1.45e-12		Map2	MAP2	7.28e-16	0.658053	0.838	0.341	1.76e-11										Dennd5b
									Sipa1l1	SIPA1L1	8.7e-17	-0.703148	0.222	0.837	2.11e-12										Dip2c	DIP2C	9.28e-18	-0.693863	0.382	0.959	2.25e-13		Cntn4	CNTN4	1.17e-15	0.673012	0.608	0.185	2.83e-11										Pak3
									Jakmip2	JAKMIP2	1.68e-20	-0.702312	0.193	0.878	4.07e-16										Cdk14	CDK14	4.9e-17	-0.693212	0.28	0.797	1.19e-12		Dclk1	DCLK1	1.19e-15	0.667529	0.649	0.222	2.89e-11										Ak5
									Tanc2	TANC2	2.04e-16	-0.699706	0.467	0.98	4.94e-12										Adcy8	ADCY8	3.83e-26	-0.692854	0.102	0.649	9.28e-22		Astn2	ASTN2	1.47e-15	0.593609	0.581	0.166	3.57e-11										Grm1
									Mctp1	MCTP1	8.54e-17	-0.698408	0.176	0.735	2.07e-12										A330076H08Rik	A330076H08RIK	2.21e-26	-0.69013	0.102	0.635	5.35e-22		Caln1	CALN1	1.79e-15	0.516973	0.5	0.124	4.34e-11										Srgap3
									Camk2a	CAMK2A	1.46e-15	-0.696856	0.458	0.98	3.53e-11										Gabra2	GABRA2	1.78e-16	-0.6893	0.258	0.77	4.31e-12		Camkv	CAMKV	2.72e-15	0.551214	0.608	0.175	6.59e-11										Rgs17
									Nol4	NOL4	5.43e-21	-0.695984	0.158	0.796	1.31e-16										Rfx3	RFX3	1.16e-16	-0.682193	0.278	0.811	2.8e-12		Ahi1	AHI1	3.3e-15	0.6499	0.905	0.44	7.98e-11										Aff2
									Ccdc85a	CCDC85A	1.03e-26	-0.695834	0.082	0.653	2.49e-22										Unc13b	UNC13B	4.82e-26	-0.678273	0.102	0.635	1.17e-21		Cdk14	CDK14	7.94e-15	0.559292	0.541	0.15	1.92e-10										Rapgef4
									Dtnb	DTNB	5.67e-18	-0.695573	0.198	0.816	1.37e-13										Sptbn4	SPTBN4	1.42e-23	-0.676566	0.168	0.77	3.45e-19		Fam189a1	FAM189A1	1.05e-14	0.537621	0.446	0.107	2.53e-10										Ptchd4
									Rimbp2	RIMBP2	4.31e-21	-0.695331	0.111	0.653	1.04e-16										R3hdm1	R3HDM1	5.56e-16	-0.6759	0.425	0.892	1.35e-11		Inpp4b	INPP4B	1.12e-14	0.542202	0.432	0.101	2.71e-10										Rit2
									2024-03-01	44986	9.26e-13	-0.695086	0.42	0.918	2.24e-08										Khdrbs2	KHDRBS2	4.73e-19	-0.675745	0.122	0.568	1.14e-14		Grm8	GRM8	1.3e-14	0.553255	0.459	0.111	3.14e-10										Rab3c
									Sybu	SYBU	2.08e-17	-0.694355	0.211	0.816	5.03e-13										Myo16	MYO16	5.5e-27	-0.675657	0.078	0.568	1.33e-22		Ptprt	PTPRT	1.67e-14	0.556073	0.5	0.129	4.04e-10										Fam135b
									Esyt2	ESYT2	6.15e-16	-0.692275	0.264	0.878	1.49e-11										Adarb2	ADARB2	1.22e-16	-0.674345	0.038	0.324	2.95e-12		A330023F24Rik	A330023F24RIK	2e-14	0.528027	0.608	0.184	4.84e-10										Htr2c
									Sergef	SERGEF	1.78e-27	-0.688443	0.116	0.796	4.3e-23										Ntrk2	NTRK2	1.44e-15	-0.674222	0.31	0.878	3.48e-11		Prkce	PRKCE	2.51e-14	0.603404	0.622	0.193	6.07e-10										Enah
									Macf1	MACF1	2.62e-15	-0.687389	0.447	0.98	6.35e-11										Pknox2	PKNOX2	2.44e-23	-0.674184	0.115	0.622	5.91e-19		Rfx3	RFX3	3.04e-14	0.572232	0.649	0.209	7.35e-10										Efna5
									Dner	DNER	4.44e-18	-0.687081	0.213	0.857	1.07e-13										Cacnb4	CACNB4	3.26e-17	-0.673262	0.262	0.838	7.9e-13		Dync1i1	DYNC1I1	4.61e-14	0.55135	0.581	0.17	1.11e-09										Sorbs1
									Myo16	MYO16	4.4e-23	-0.686053	0.056	0.49	1.06e-18										Kcnj3	KCNJ3	3.52e-21	-0.672063	0.155	0.689	8.51e-17		Nedd4l	NEDD4L	8.39e-14	0.520495	0.581	0.175	2.03e-09										Syt1
									Spock1	SPOCK1	1.09e-13	-0.685172	0.233	0.735	2.63e-09										Pde4dip	PDE4DIP	4.93e-17	-0.671492	0.275	0.851	1.19e-12		Sgip1	SGIP1	8.81e-14	0.600665	0.757	0.268	2.13e-09										Kif26b
									Abr	ABR	3.04e-16	-0.683244	0.271	0.898	7.36e-12										Sez6l	SEZ6L	1.05e-20	-0.66827	0.148	0.649	2.54e-16		Kctd16	KCTD16	1.19e-13	0.644897	0.662	0.227	2.88e-09										Mir100hg
									Cers6	CERS6	6.3e-25	-0.682552	0.107	0.694	1.53e-20										Kcnc2	KCNC2	1.76e-16	-0.66546	0.185	0.676	4.27e-12		Pbx1	PBX1	1.26e-13	0.600736	0.676	0.236	3.05e-09										Camk4
									Zmat4	ZMAT4	8.29e-25	-0.682318	0.047	0.49	2.01e-20										Rian	RIAN	1.39e-16	-0.665396	0.292	0.851	3.36e-12		Tenm2	TENM2	1.7e-13	0.670703	0.797	0.425	4.12e-09										Egfem1
									Cdh12	CDH12	5.48e-18	-0.681923	0.062	0.449	1.33e-13										Dclk1	DCLK1	1.32e-16	-0.665387	0.458	0.919	3.2e-12		Dip2c	DIP2C	1.84e-13	0.609239	0.811	0.326	4.44e-09										Dnajc6
									Mirg	MIRG	1.17e-30	-0.681741	0.067	0.633	2.82e-26										1110051M20Rik	1110051M20RIK	1.71e-15	-0.663791	0.33	0.892	4.13e-11		Matk	MATK	2.46e-13	0.560538	0.581	0.188	5.95e-09										A830082K12Rik
									Gramd1b	GRAMD1B	1.3e-15	-0.67818	0.276	0.878	3.16e-11										Lrrtm3	LRRTM3	3.31e-16	-0.663543	0.212	0.73	8e-12		Syn2	SYN2	2.81e-13	0.58015	0.595	0.194	6.8e-09										Mapt
									Kcnt2	KCNT2	6.23e-24	-0.677255	0.082	0.612	1.51e-19										Ica1	ICA1	1.93e-24	-0.663479	0.135	0.689	4.66e-20		Macrod2	MACROD2	3.01e-13	0.612689	0.905	0.471	7.28e-09										Pde10a
									Brinp2	BRINP2	1.66e-21	-0.676651	0.118	0.694	4.02e-17										Galnt13	GALNT13	1.18e-19	-0.662678	0.148	0.662	2.85e-15		Tafa2	TAFA2	3.04e-13	0.585675	0.514	0.15	7.35e-09										Gabbr2
									Galnt18	GALNT18	3.37e-25	-0.675502	0.091	0.653	8.16e-21										Lmo7	LMO7	2.56e-21	-0.662352	0.12	0.595	6.19e-17		Xkr4	XKR4	5.44e-13	0.592006	0.905	0.464	1.32e-08										Celf4
									Shisa9	SHISA9	1.83e-22	-0.675302	0.118	0.714	4.42e-18										Tenm3	TENM3	2.03e-21	-0.662222	0.115	0.595	4.92e-17		Lrrc4c	LRRC4C	5.54e-13	0.521899	0.892	0.593	1.34e-08										Nell1
									Gabra2	GABRA2	8.08e-13	-0.674267	0.278	0.776	1.96e-08										Ank2	ANK2	2.26e-25	-0.661933	0.63	1	5.47e-21		Arpp21	ARPP21	6.13e-13	0.639111	0.689	0.298	1.48e-08										Ptk2
									Usp29	USP29	1.74e-17	-0.67237	0.138	0.653	4.21e-13										Cdh2	CDH2	2.76e-18	-0.658735	0.188	0.703	6.69e-14		Cadm1	CADM1	6.78e-13	0.597932	0.824	0.353	1.64e-08										Pard3
									Atp8a2	ATP8A2	7.46e-23	-0.67197	0.113	0.694	1.8e-18										Lncpint	LNCPINT	3.58e-16	-0.658485	0.36	0.919	8.66e-12		Pak3	PAK3	7.73e-13	0.532091	0.622	0.207	1.87e-08										Kctd8
									Arhgap6	ARHGAP6	1.07e-31	-0.671826	0.058	0.633	2.6e-27										Tenm1	TENM1	3.03e-15	-0.658472	0.272	0.797	7.33e-11		A230057D06Rik	A230057D06RIK	9.27e-13	0.570619	0.77	0.304	2.24e-08										Nmnat2
									Ttll11	TTLL11	7.32e-26	-0.671319	0.096	0.673	1.77e-21										Wdr17	WDR17	2.55e-24	-0.657936	0.12	0.649	6.16e-20		Luzp2	LUZP2	1.53e-12	0.567385	0.554	0.181	3.71e-08										Scn8a
									Lrrfip1	LRRFIP1	6.76e-27	-0.67101	0.096	0.694	1.64e-22										Mical2	MICAL2	1.96e-21	-0.657487	0.105	0.581	4.73e-17		Rbfox2	RBFOX2	2.52e-12	0.520356	0.662	0.227	6.11e-08										Dscaml1
									Ccdc30	CCDC30	8.83e-32	-0.669594	0.051	0.592	2.14e-27										Me3	ME3	1.24e-23	-0.655914	0.125	0.662	3e-19		Ptprz1	PTPRZ1	2.8e-12	0.500848	0.473	0.138	6.77e-08										Ahi1
									Klhdc10	KLHDC10	7.37e-18	-0.668888	0.209	0.857	1.78e-13										Ncam1	NCAM1	1.18e-15	-0.655884	0.325	0.838	2.85e-11		Nav2	NAV2	3.46e-12	0.593418	0.784	0.293	8.36e-08										Brinp1
									Slc35f4	SLC35F4	1.43e-20	-0.668866	0.1	0.612	3.46e-16										Ankrd28	ANKRD28	5.26e-27	-0.655306	0.098	0.635	1.27e-22		Gria4	GRIA4	6.01e-12	0.589661	0.824	0.39	1.45e-07										Ptprr
									Tox3	TOX3	1.62e-22	-0.666555	0.071	0.551	3.92e-18										Xylt1	XYLT1	3.26e-21	-0.654772	0.122	0.608	7.88e-17		Ccser1	CCSER1	1.23e-11	0.559201	0.743	0.286	2.97e-07										Gm30382
									Erc1	ERC1	1.23e-21	-0.666231	0.133	0.735	2.97e-17										Cdh9	CDH9	6.87e-23	-0.65469	0.062	0.473	1.66e-18		Camk2a	CAMK2A	1.52e-11	0.562728	0.649	0.24	3.68e-07										Slc7a14
									Cntn3	CNTN3	2.06e-21	-0.665131	0.093	0.612	4.99e-17										Sorbs2os	SORBS2OS	3.55e-28	-0.654127	0.082	0.595	8.6e-24		Tanc2	TANC2	6.58e-11	0.559415	0.878	0.39	1.59e-06										Pdzd4
									Cntn1	CNTN1	1.17e-12	-0.663852	0.344	0.878	2.83e-08										Upp2	UPP2	5.15e-17	-0.654075	0.21	0.73	1.25e-12		Pam	PAM	1.16e-10	0.521492	0.635	0.249	2.8e-06										Eml5
									Rit2	RIT2	2.47e-20	-0.659689	0.14	0.714	5.99e-16										Pakap	PAKAP	5.68e-29	-0.653488	0.068	0.568	1.38e-24		Ssbp2	SSBP2	4.02e-10	0.502875	0.635	0.256	9.73e-06										Celf2
									Wdr17	WDR17	4.9e-19	-0.656198	0.116	0.633	1.19e-14										Ak5	AK5	6.4e-15	-0.65313	0.27	0.73	1.55e-10		Pcdh15	PCDH15	1.18e-09	0.536065	0.757	0.353	2.85e-05										Jazf1
									2010300C02Rik	2010300C02RIK	1.12e-16	-0.656053	0.191	0.755	2.71e-12										Gphn	GPHN	1.08e-14	-0.652951	0.365	0.892	2.61e-10		Macf1	MACF1	4.46e-09	0.50908	0.851	0.409	0.000108033										Gm48091
									Csgalnact1	CSGALNACT1	5.75e-25	-0.654686	0.064	0.551	1.39e-20										Nbea	NBEA	2.57e-18	-0.652865	0.512	0.986	6.22e-14																		Naaladl2
									Fry	FRY	1.3e-13	-0.652587	0.324	0.918	3.14e-09										Nmnat2	NMNAT2	5.44e-19	-0.652814	0.172	0.662	1.32e-14																		Dtnb
									Xylt1	XYLT1	1.71e-18	-0.652415	0.096	0.551	4.14e-14										Pdzd4	PDZD4	2.29e-20	-0.650847	0.172	0.689	5.55e-16																		9530026P05Rik
									Grm7	GRM7	5.43e-13	-0.649734	0.576	0.98	1.31e-08										Pak3	PAK3	9.81e-18	-0.650826	0.25	0.824	2.37e-13																		Mical3
									Gm32647	GM32647	1.21e-13	-0.649608	0.044	0.327	2.92e-09										Cpeb3	CPEB3	3.33e-19	-0.649618	0.18	0.716	8.06e-15																		Neo1
									Msra	MSRA	7.8e-17	-0.648318	0.142	0.653	1.89e-12										Mapt	MAPT	1.38e-15	-0.648686	0.318	0.865	3.35e-11																		Acaca
									Tmem108	TMEM108	5.64e-16	-0.645558	0.169	0.714	1.37e-11										Map2	MAP2	1.92e-15	-0.64821	0.415	0.946	4.65e-11																		Gria2
									Mlip	MLIP	1.71e-22	-0.645433	0.076	0.551	4.14e-18										Sema6d	SEMA6D	6.25e-17	-0.648189	0.112	0.514	1.51e-12																		Tmem108
									Ptprj	PTPRJ	9.1e-17	-0.645219	0.151	0.673	2.2e-12										Osbpl6	OSBPL6	9.13e-24	-0.646902	0.13	0.676	2.21e-19																		Ccdc148
									Galntl6	GALNTL6	2.92e-11	-0.643115	0.16	0.571	7.08e-07										Apba2	APBA2	3.67e-18	-0.643849	0.218	0.757	8.88e-14																		Grin1
									Ssbp4	SSBP4	5.23e-13	-0.64269	0.256	0.816	1.27e-08										Galnt18	GALNT18	1.09e-20	-0.642786	0.112	0.581	2.64e-16																		Rasgrf1
									Cdh9	CDH9	2.56e-28	-0.642349	0.044	0.531	6.21e-24										Pde1a	PDE1A	1.5e-13	-0.642228	0.332	0.797	3.63e-09																		Snap91
									Gabbr2	GABBR2	5.49e-12	-0.640403	0.26	0.755	1.33e-07										Epha3	EPHA3	1.69e-22	-0.642114	0.072	0.486	4.09e-18																		Cdh2
									Nedd4l	NEDD4L	2.83e-13	-0.640011	0.271	0.878	6.85e-09										Hecw1	HECW1	6.73e-19	-0.63964	0.155	0.662	1.63e-14																		Cntn4
									Syt1	SYT1	4.36e-21	-0.639929	0.76	0.98	1.05e-16										Ralgapa1	RALGAPA1	1.29e-15	-0.639077	0.332	0.892	3.12e-11																		Nwd2
									Kcnq1ot1	KCNQ1OT1	3.73e-12	-0.63964	0.302	0.837	9.02e-08										Cdh13	CDH13	8e-13	-0.638971	0.18	0.554	1.94e-08																		Pcdh17
									Rab40b	RAB40B	1.55e-22	-0.638126	0.102	0.653	3.74e-18										Csrnp3	CSRNP3	1.23e-20	-0.637017	0.178	0.743	2.98e-16																		Atrnl1
									Fgd4	FGD4	1.39e-25	-0.63588	0.093	0.673	3.36e-21										Zfp804b	ZFP804B	2.57e-18	-0.636593	0.08	0.473	6.22e-14																		Pak7
									Ttc19	TTC19	1.14e-17	-0.633744	0.196	0.816	2.75e-13										Caln1	CALN1	7.86e-16	-0.635498	0.262	0.797	1.9e-11																		Reps2
									Cacna1b	CACNA1B	9.5e-20	-0.633695	0.12	0.653	2.3e-15										Nfib	NFIB	4.42e-14	-0.634734	0.202	0.622	1.07e-09																		Apba2
									Clvs1	CLVS1	1.22e-23	-0.633626	0.082	0.592	2.96e-19										Gabrb2	GABRB2	2.52e-19	-0.634696	0.142	0.635	6.1e-15																		5330417C22Rik
									Jazf1	JAZF1	4.15e-26	-0.631973	0.064	0.571	1.01e-21										Usp29	USP29	1.95e-15	-0.633886	0.162	0.595	4.72e-11																		Pcdh11x
									Arhgap26	ARHGAP26	5.84e-14	-0.631591	0.164	0.633	1.41e-09										Dapk1	DAPK1	3.38e-19	-0.633672	0.192	0.743	8.17e-15																		Astn1
									Cit	CIT	6.84e-21	-0.630731	0.111	0.653	1.65e-16										Cpne4	CPNE4	2.2e-16	-0.633585	0.17	0.635	5.33e-12																		A330023F24Rik
									Map2	MAP2	6.64e-12	-0.630425	0.438	0.939	1.61e-07										Dach1	DACH1	5.82e-26	-0.633557	0.04	0.446	1.41e-21																		Unc13c
									Slit2	SLIT2	2.43e-18	-0.629661	0.104	0.592	5.89e-14										Tjp1	TJP1	8.37e-15	-0.630072	0.362	0.878	2.03e-10																		Svop
									Ptpro	PTPRO	2.94e-23	-0.629513	0.073	0.571	7.13e-19										Cacna1b	CACNA1B	2.53e-22	-0.629754	0.135	0.662	6.12e-18																		Mtus2
									Syne1	SYNE1	3.65e-11	-0.629102	0.369	0.878	8.84e-07										Fras1	FRAS1	1.42e-16	-0.62845	0.1	0.473	3.45e-12																		Rev3l
									Unc13b	UNC13B	5.09e-20	-0.626623	0.084	0.551	1.23e-15										Rbfox2	RBFOX2	1.75e-16	-0.628178	0.275	0.851	4.22e-12																		Gm2516
									Nmnat2	NMNAT2	7.97e-16	-0.624486	0.164	0.694	1.93e-11										Dlg1	DLG1	1.07e-14	-0.625217	0.32	0.878	2.6e-10																		Map2
									Cttnbp2	CTTNBP2	1.65e-14	-0.624096	0.531	0.98	4e-10										St6galnac5	ST6GALNAC5	8.03e-16	-0.625107	0.188	0.649	1.94e-11																		Pde4b
									Zfp804a	ZFP804A	3.63e-20	-0.622102	0.073	0.531	8.78e-16										Mir9-3hg	MIR9-3HG	7.16e-28	-0.625063	0.085	0.608	1.73e-23																		Cit
									Schip1	SCHIP1	4.27e-13	-0.621122	0.589	0.878	1.03e-08										Ptprz1	PTPRZ1	8.9e-22	-0.624082	0.105	0.595	2.15e-17																		Chsy3
									Il1rapl1	IL1RAPL1	1.1e-18	-0.62032	0.716	0.98	2.67e-14										Ccdc30	CCDC30	1.48e-26	-0.623702	0.09	0.608	3.59e-22																		Nr2f2
									Cadm1	CADM1	6.19e-12	-0.619857	0.442	0.918	1.5e-07										Trps1	TRPS1	6.46e-22	-0.622826	0.117	0.608	1.56e-17																		Clvs1
									Bicdl1	BICDL1	1.17e-29	-0.618687	0.058	0.592	2.84e-25										Mical3	MICAL3	5.72e-19	-0.620986	0.175	0.703	1.38e-14																		C130071C03Rik
									Pcnx2	PCNX2	2.36e-20	-0.618511	0.1	0.612	5.72e-16										Gm32509	GM32509	1.08e-30	-0.620904	0.043	0.5	2.62e-26																		Miat
									Caln1	CALN1	1.94e-10	-0.616771	0.258	0.714	4.69e-06										Unc80	UNC80	7.65e-15	-0.619799	0.235	0.743	1.85e-10																		Fnbp1l
									Aff3	AFF3	2.6e-13	-0.616218	0.193	0.694	6.28e-09										Ccdc85a	CCDC85A	2.98e-23	-0.618074	0.088	0.554	7.22e-19																		Cdc42bpa
									Ntrk2	NTRK2	1.86e-10	-0.615593	0.342	0.837	4.5e-06										Pcdh11x	PCDH11X	3.02e-19	-0.617021	0.088	0.5	7.31e-15																		Acp1
									Spred2	SPRED2	4.17e-17	-0.614875	0.14	0.653	1.01e-12										Tiam1	TIAM1	1.43e-15	-0.616433	0.212	0.689	3.45e-11																		Syne1
									Fstl5	FSTL5	2.56e-20	-0.613515	0.087	0.571	6.19e-16										Klhl29	KLHL29	3.53e-21	-0.615855	0.11	0.581	8.53e-17																		Dnm3
									Aff2	AFF2	1.55e-19	-0.613116	0.098	0.592	3.76e-15										Klf12	KLF12	4.91e-18	-0.614921	0.21	0.77	1.19e-13																		Nell2
									Gria2	GRIA2	1.03e-14	-0.611454	0.602	0.98	2.5e-10										Ripor2	RIPOR2	8.91e-20	-0.614643	0.142	0.635	2.16e-15																		Rbfox3
									Med12l	MED12L	2.74e-21	-0.61079	0.102	0.633	6.62e-17										Wnk2	WNK2	1.14e-22	-0.6136	0.115	0.608	2.76e-18																		Tafa2
									Cnksr2	CNKSR2	2.94e-11	-0.610057	0.327	0.898	7.12e-07										Zmat4	ZMAT4	1.2e-24	-0.611969	0.043	0.432	2.9e-20																		Sybu
									Dock7	DOCK7	1.96e-21	-0.609836	0.089	0.592	4.74e-17										Nrp2	NRP2	1.22e-27	-0.611297	0.068	0.568	2.95e-23																		Baiap3
									Ahi1	AHI1	1.49e-12	-0.60905	0.498	0.939	3.6e-08										Shank2	SHANK2	1.39e-19	-0.608712	0.142	0.635	3.37e-15																		Klhl29
									Ext1	EXT1	3.92e-11	-0.608852	0.353	0.878	9.48e-07										Cdh18	CDH18	1.49e-16	-0.608329	0.148	0.595	3.6e-12																		Cacna2d3
									Strbp	STRBP	1.01e-14	-0.608497	0.564	0.98	2.44e-10										Jakmip2	JAKMIP2	1.63e-20	-0.607382	0.158	0.703	3.94e-16																		Rbms3
									Armc9	ARMC9	2.45e-15	-0.607413	0.176	0.714	5.93e-11										Prickle1	PRICKLE1	6.88e-14	-0.607111	0.262	0.757	1.67e-09																		Ntrk2
									6530403H02Rik	6530403H02RIK	1.05e-24	-0.604836	0.036	0.449	2.54e-20										Ctdspl	CTDSPL	3.95e-22	-0.606962	0.12	0.622	9.56e-18																		Tmem132d
									Gm3764	GM3764	4.87e-25	-0.602937	0.067	0.571	1.18e-20										Plcxd3	PLCXD3	3.8e-16	-0.605878	0.11	0.5	9.19e-12																		Nfasc
									D130043K22Rik	D130043K22RIK	1.82e-27	-0.602916	0.049	0.531	4.4e-23										Sema6a	SEMA6A	2.78e-27	-0.605473	0.045	0.473	6.73e-23																		Tox
									Fbxl17	FBXL17	2.59e-11	-0.602247	0.329	0.878	6.26e-07										Cdh8	CDH8	2.27e-19	-0.604943	0.09	0.514	5.5e-15																		Unc80
									P2ry14	P2RY14	3.23e-22	-0.602093	0.078	0.571	7.82e-18										Plekha5	PLEKHA5	4.27e-15	-0.603781	0.212	0.689	1.03e-10																		Ptprk
									Scn1a	SCN1A	2.97e-15	-0.601897	0.147	0.633	7.18e-11										Celf2	CELF2	1.33e-24	-0.60185	0.828	1	3.21e-20																		Srrm3
									Lmo3	LMO3	1.61e-11	-0.60158	0.171	0.592	3.91e-07										Slc4a4	SLC4A4	7.77e-21	-0.601747	0.112	0.595	1.88e-16																		Plekha5
									Slc4a10	SLC4A10	1.71e-12	-0.601091	0.236	0.755	4.14e-08										Dnm3	DNM3	2.42e-14	-0.599477	0.25	0.743	5.86e-10																		Chl1
									Ano3	ANO3	2.92e-12	-0.600605	0.2	0.673	7.06e-08										Rasgrf1	RASGRF1	5.41e-16	-0.598823	0.252	0.797	1.31e-11																		Sgip1
									B230209E15Rik	B230209E15RIK	3.98e-16	-0.600111	0.156	0.694	9.63e-12										C130073E24Rik	C130073E24RIK	5.84e-21	-0.598302	0.062	0.459	1.41e-16																		Hivep2
									Zranb2	ZRANB2	9.61e-11	-0.599718	0.416	0.918	2.32e-06										Clstn2	CLSTN2	5.5e-19	-0.596726	0.105	0.541	1.33e-14																		Dync1i1
									1110051M20Rik	1110051M20RIK	6.54e-11	-0.599405	0.396	0.898	1.58e-06										Ptprr	PTPRR	6e-22	-0.594092	0.115	0.608	1.45e-17																		Cplane1
									Tmtc1	TMTC1	6.93e-20	-0.598712	0.1	0.612	1.68e-15										Nell1	NELL1	9.82e-16	-0.593324	0.132	0.541	2.38e-11																		Esrrg
									Slc4a4	SLC4A4	7.37e-20	-0.597827	0.069	0.51	1.78e-15										Rit2	RIT2	2.29e-19	-0.589573	0.135	0.622	5.55e-15																		Scn1a
									A230057D06Rik	A230057D06RIK	3.61e-10	-0.597718	0.307	0.796	8.73e-06										Slco3a1	SLCO3A1	1.56e-22	-0.589363	0.092	0.554	3.78e-18																		Plppr1
									Plekha5	PLEKHA5	3.09e-12	-0.597407	0.258	0.816	7.49e-08										Slc8a3	SLC8A3	4.72e-24	-0.5882	0.072	0.514	1.14e-19																		Mirg
									Wwc1	WWC1	7.85e-22	-0.596121	0.082	0.571	1.9e-17										Dnajc6	DNAJC6	6.37e-15	-0.588077	0.208	0.703	1.54e-10																		Cdk14
									Nell2	NELL2	3.37e-10	-0.595903	0.344	0.857	8.17e-06										Amph	AMPH	1e-14	-0.58794	0.202	0.676	2.43e-10																		Robo2
									Cadps2	CADPS2	5.86e-16	-0.59537	0.131	0.633	1.42e-11										Sh3rf3	SH3RF3	2.5e-22	-0.587915	0.102	0.581	6.06e-18																		5730522E02Rik
									Sidt1	SIDT1	4.93e-22	-0.59474	0.071	0.551	1.19e-17										Ablim2	ABLIM2	1.13e-18	-0.587607	0.148	0.622	2.74e-14																		Hs3st4
									Anks1b	ANKS1B	2.22e-18	-0.593967	0.702	1	5.38e-14										Scn8a	SCN8A	5.17e-14	-0.587464	0.248	0.784	1.25e-09																		Xylt1
									Pigk	PIGK	3.54e-13	-0.591752	0.209	0.735	8.57e-09										Magi3	MAGI3	3.38e-19	-0.586336	0.16	0.676	8.18e-15																		Ripor2
									Sphkap	SPHKAP	2.79e-16	-0.591278	0.142	0.673	6.74e-12										Sorcs3	SORCS3	9.87e-14	-0.586167	0.138	0.527	2.39e-09																		Slco3a1
									Opcml	OPCML	1.05e-10	-0.591157	0.587	0.939	2.55e-06										Msra	MSRA	6.25e-18	-0.584335	0.148	0.635	1.51e-13																		Arpp21
									Numb	NUMB	2.31e-10	-0.590318	0.251	0.694	5.59e-06										Etl4	ETL4	6.01e-11	-0.583392	0.19	0.554	1.45e-06																		Shisa9
									Klhl29	KLHL29	3.85e-18	-0.590286	0.093	0.551	9.32e-14										Gm32647	GM32647	8.13e-13	-0.582882	0.043	0.284	1.97e-08																		Vezt
									Ptprz1	PTPRZ1	2.1e-18	-0.589833	0.1	0.592	5.08e-14										Gramd1b	GRAMD1B	2.54e-14	-0.582648	0.19	0.635	6.15e-10																		Gm32647
									C130071C03Rik	C130071C03RIK	1.6e-11	-0.589246	0.269	0.796	3.87e-07										Srrm3	SRRM3	8.29e-20	-0.582647	0.15	0.662	2.01e-15																		Frmd5
									A330076H08Rik	A330076H08RIK	3.31e-14	-0.589084	0.171	0.673	8.01e-10										Sox5	SOX5	4.22e-18	-0.58262	0.068	0.432	1.02e-13																		D430041D05Rik
									Stau2	STAU2	9.92e-15	-0.587928	0.184	0.735	2.4e-10										Gm3764	GM3764	2.36e-23	-0.580768	0.072	0.514	5.7e-19																		Rnf157
									Trank1	TRANK1	2.48e-17	-0.58697	0.12	0.612	6e-13										Mrtfb	MRTFB	2.17e-13	-0.57948	0.272	0.797	5.24e-09																		Atp2b4
									Nrp2	NRP2	3.37e-29	-0.58693	0.033	0.49	8.17e-25										Nol4	NOL4	2.35e-16	-0.578356	0.185	0.689	5.68e-12																		Erbb4
									Tjp1	TJP1	3.9e-11	-0.586386	0.462	0.959	9.43e-07										Rbfox3	RBFOX3	1.21e-12	-0.577218	0.268	0.77	2.93e-08																		Kcnab1
									Cadm2	CADM2	3.28e-18	-0.586317	0.762	1	7.95e-14										Kcnma1	KCNMA1	9.76e-15	-0.577188	0.613	0.959	2.36e-10																		Sh3rf3
									Rapgef4os1	RAPGEF4OS1	2.02e-27	-0.586214	0.053	0.551	4.89e-23										Fam219a	FAM219A	3.22e-20	-0.577176	0.142	0.649	7.8e-16																		Syn2
									Nell1	NELL1	6.59e-14	-0.585557	0.104	0.51	1.59e-09										Nrg2	NRG2	9.42e-22	-0.576991	0.138	0.662	2.28e-17																		Ablim2
									Magi3	MAGI3	2.43e-16	-0.585227	0.12	0.592	5.89e-12										Gm27032	GM27032	9.26e-21	-0.576986	0.122	0.622	2.24e-16																		Cdh11
									Plcxd3	PLCXD3	4.47e-21	-0.584706	0.064	0.51	1.08e-16										Rabgap1l	RABGAP1L	1.71e-12	-0.576348	0.348	0.865	4.14e-08																		Hmgcll1
									Fbxo34	FBXO34	2.28e-20	-0.584294	0.127	0.694	5.51e-16										Tnrc6c	TNRC6C	1.25e-11	-0.575979	0.378	0.865	3.01e-07																		Slit2
									Ccdc148	CCDC148	2.14e-25	-0.584266	0.069	0.592	5.19e-21										Gpatch8	GPATCH8	4.22e-12	-0.574325	0.398	0.905	1.02e-07																		9330159F19Rik
									Syt14	SYT14	5.71e-24	-0.584048	0.064	0.551	1.38e-19										Cntnap5c	CNTNAP5C	1.28e-26	-0.573799	0.02	0.378	3.09e-22																		Arfgef3
									Cap2	CAP2	4e-14	-0.583988	0.187	0.735	9.67e-10										Galnt17	GALNT17	3.01e-19	-0.573329	0.132	0.622	7.28e-15																		Slc8a3
									Mbd5	MBD5	4.86e-11	-0.583957	0.364	0.918	1.18e-06										Slc44a5	SLC44A5	1.96e-31	-0.573009	0.028	0.459	4.74e-27																		Cacna1b
									Pknox2	PKNOX2	5.23e-18	-0.583518	0.093	0.551	1.26e-13										Oxr1	OXR1	4.09e-12	-0.572845	0.458	0.892	9.89e-08																		Rbfox2
									Rap1gap2	RAP1GAP2	2.48e-19	-0.580699	0.111	0.653	5.99e-15										Kcnk10	KCNK10	2.89e-28	-0.57249	0.05	0.5	7e-24																		4930555F03Rik
									Mir124-2hg	MIR124-2HG	2.2e-19	-0.580405	0.12	0.653	5.33e-15										Astn2	ASTN2	2.77e-16	-0.571819	0.095	0.473	6.7e-12																		Slc4a3
									A330023F24Rik	A330023F24RIK	9.69e-14	-0.57941	0.207	0.755	2.35e-09										Sec61a2	SEC61A2	2.81e-19	-0.566907	0.162	0.689	6.79e-15																		Epb41l3
									Tenm3	TENM3	2.29e-16	-0.578754	0.104	0.571	5.54e-12										Rbms3	RBMS3	3.81e-20	-0.566653	0.082	0.5	9.22e-16																		Nrg2
									2210408F21Rik	2210408F21RIK	5.28e-27	-0.578742	0.049	0.531	1.28e-22										Cit	CIT	2.51e-19	-0.564996	0.158	0.689	6.08e-15																		Sptbn4
									9530026P05Rik	9530026P05RIK	3.13e-38	-0.577009	0.013	0.469	7.59e-34										Shisa9	SHISA9	7.25e-18	-0.564869	0.142	0.622	1.76e-13																		Cadps2
									Nt5c2	NT5C2	2.95e-16	-0.577003	0.171	0.735	7.15e-12										D130043K22Rik	D130043K22RIK	2.04e-31	-0.564648	0.052	0.541	4.93e-27																		Elavl3
									Celf3	CELF3	4.21e-18	-0.57424	0.127	0.653	1.02e-13										Luzp2	LUZP2	4.87e-20	-0.563317	0.062	0.446	1.18e-15																		Pde4dip
									Gria4	GRIA4	2.45e-09	-0.574021	0.429	0.878	5.92e-05										B230209E15Rik	B230209E15RIK	1.9e-18	-0.562806	0.148	0.635	4.59e-14																		Prickle1
									Astn2	ASTN2	4.05e-12	-0.573595	0.167	0.612	9.79e-08										Pbx1	PBX1	1.85e-11	-0.562155	0.418	0.878	4.48e-07																		Fut9
									Acp1	ACP1	4.61e-15	-0.571405	0.162	0.673	1.12e-10										Camk2a	CAMK2A	5.79e-12	-0.560173	0.452	0.892	1.4e-07																		Gnao1
									Wnk2	WNK2	8.46e-20	-0.571153	0.111	0.633	2.05e-15										Fry	FRY	7.44e-12	-0.559123	0.385	0.865	1.8e-07																		Slc4a10
									Epha10	EPHA10	5.87e-26	-0.571067	0.038	0.469	1.42e-21										Ext1	EXT1	2.69e-11	-0.559056	0.312	0.784	6.52e-07																		Rabgap1l
									Hook1	HOOK1	2.35e-27	-0.570245	0.08	0.653	5.68e-23										Ttll11	TTLL11	5.09e-21	-0.558814	0.105	0.568	1.23e-16																		Cacnb4
									Csnk1g1	CSNK1G1	2.48e-14	-0.570149	0.218	0.816	6.01e-10										Pip5k1b	PIP5K1B	1.61e-18	-0.558478	0.09	0.5	3.9e-14																		Slc2a13
									Srrm4	SRRM4	3.21e-17	-0.569736	0.091	0.531	7.78e-13										Nedd4l	NEDD4L	1.66e-12	-0.558322	0.285	0.797	4.02e-08																		Ppm1e
									Adcy9	ADCY9	9.85e-14	-0.569076	0.149	0.612	2.38e-09										B830012L14Rik	B830012L14RIK	5.22e-25	-0.558131	0.085	0.568	1.26e-20																		Ptprn
									Ablim1	ABLIM1	2.88e-16	-0.56832	0.122	0.612	6.96e-12										Gria2	GRIA2	3.77e-17	-0.557156	0.623	0.986	9.12e-13																		Gramd1b
									Sgsm2	SGSM2	1.94e-27	-0.568302	0.073	0.633	4.69e-23										Ttc19	TTC19	3.19e-15	-0.556709	0.215	0.716	7.73e-11																		Spock3
									Cdh13	CDH13	4.34e-09	-0.568131	0.18	0.531	0.000105074										Sergef	SERGEF	4.05e-17	-0.556458	0.168	0.662	9.8e-13																		Trpc5
									Enah	ENAH	1.21e-10	-0.567825	0.282	0.796	2.93e-06										St7	ST7	1.79e-20	-0.554859	0.125	0.608	4.33e-16																		Adam22
									Prkag2	PRKAG2	1.08e-18	-0.567069	0.089	0.551	2.61e-14										Mtus2	MTUS2	4.69e-20	-0.554351	0.128	0.608	1.14e-15																		Adam23
									Slc44a5	SLC44A5	3.68e-25	-0.566896	0.042	0.469	8.91e-21										Cplane1	CPLANE1	3.55e-15	-0.553749	0.22	0.73	8.6e-11																		Plcxd3
									Cdk8	CDK8	7.81e-14	-0.566071	0.189	0.735	1.89e-09										Sox2ot	SOX2OT	7.52e-08	-0.553681	0.092	0.311	0.00182007																		Gpr137c
									Rasgrf1	RASGRF1	1.9e-11	-0.565624	0.242	0.776	4.6e-07										Jazf1	JAZF1	8.15e-23	-0.553174	0.098	0.568	1.97e-18																		Sh3gl2
									Efna5	EFNA5	2.51e-18	-0.565489	0.069	0.49	6.08e-14										Syt7	SYT7	5.11e-14	-0.550179	0.24	0.73	1.24e-09																		Gphn
									Pdzd4	PDZD4	2.08e-16	-0.564955	0.136	0.653	5.04e-12										Cdc42bpa	CDC42BPA	1.09e-11	-0.550049	0.282	0.77	2.64e-07																		Spock1
									Gm15738	GM15738	2.21e-18	-0.564283	0.124	0.653	5.36e-14										Mllt3	MLLT3	4.82e-21	-0.548712	0.108	0.595	1.17e-16																		Iqsec1
									Csmd3	CSMD3	9.82e-17	-0.564116	0.727	1	2.38e-12										Lmo3	LMO3	5.56e-13	-0.548615	0.2	0.635	1.35e-08																		Ehbp1
									Camk4	CAMK4	1.09e-10	-0.56282	0.209	0.673	2.63e-06										Gabbr2	GABBR2	2.83e-12	-0.548532	0.285	0.811	6.84e-08																		St6galnac5
									Dach1	DACH1	3.49e-22	-0.561397	0.033	0.408	8.44e-18										Ndst3	NDST3	3.79e-21	-0.547648	0.07	0.486	9.17e-17																		Sez6l
									Grk3	GRK3	4.73e-25	-0.559272	0.049	0.51	1.14e-20										Astn1	ASTN1	2.48e-12	-0.547203	0.275	0.77	6e-08																		Grik1
									Auts2	AUTS2	4.56e-18	-0.558809	0.762	1	1.1e-13										Tnr	TNR	3.31e-12	-0.546711	0.21	0.649	8e-08																		Adgrb1
									Prmt8	PRMT8	8.43e-20	-0.55797	0.096	0.592	2.04e-15										Slc25a27	SLC25A27	6.73e-25	-0.544357	0.082	0.568	1.63e-20																		P2ry14
									Fmn2	FMN2	7.44e-15	-0.557509	0.131	0.592	1.8e-10										Afdn	AFDN	1.33e-15	-0.543648	0.19	0.676	3.22e-11																		Klf12
									Gm36975	GM36975	6.26e-17	-0.556747	0.151	0.714	1.52e-12										Sorcs1	SORCS1	2.2e-15	-0.542852	0.14	0.581	5.32e-11																		Epha7
									Upp2	UPP2	2.13e-11	-0.555201	0.231	0.735	5.15e-07										9530026P05Rik	9530026P05RIK	3.87e-30	-0.542182	0.013	0.378	9.37e-26																		Kcnc2
									Cbfa2t2	CBFA2T2	3.05e-11	-0.554422	0.22	0.714	7.38e-07										Erbb4	ERBB4	9.95e-08	-0.542135	0.13	0.378	0.00240838																		Grm8
									Rnf169	RNF169	6.84e-13	-0.554338	0.213	0.735	1.65e-08										Fstl5	FSTL5	2.95e-18	-0.541784	0.092	0.5	7.13e-14																		Amph
									Celf1	CELF1	6.01e-10	-0.553876	0.353	0.898	1.45e-05										Rev3l	REV3L	6.84e-16	-0.541743	0.202	0.703	1.65e-11																		Armc9
									Gm10649	GM10649	9.94e-37	-0.551594	0.013	0.449	2.4e-32										Esyt2	ESYT2	8.99e-14	-0.540393	0.228	0.73	2.18e-09																		Tiam1
									Ildr2	ILDR2	8.61e-16	-0.551426	0.144	0.673	2.08e-11										Il1rapl2	IL1RAPL2	2.19e-13	-0.539279	0.068	0.365	5.29e-09																		Farp1
									Rps6ka3	RPS6KA3	1.75e-12	-0.551168	0.158	0.612	4.23e-08										Tafa5	TAFA5	1.96e-18	-0.538572	0.16	0.676	4.74e-14																		Ica1
									Dennd1a	DENND1A	1.74e-09	-0.550757	0.398	0.918	4.21e-05										Edil3	EDIL3	4.99e-12	-0.537606	0.28	0.77	1.21e-07																		Nfib
									Ncoa7	NCOA7	1.05e-09	-0.550227	0.262	0.735	2.54e-05										Ildr2	ILDR2	4.7e-16	-0.537184	0.16	0.622	1.14e-11																		Dner
									Cdh2	CDH2	1.24e-09	-0.549152	0.256	0.694	3e-05										Elavl3	ELAVL3	1.48e-13	-0.536955	0.238	0.757	3.59e-09																		Il1rapl2
									Epha3	EPHA3	5.95e-22	-0.548999	0.062	0.51	1.44e-17										Rimbp2	RIMBP2	3.7e-16	-0.536908	0.162	0.635	8.95e-12																		Cdh4
									Ano6	ANO6	6.72e-31	-0.548602	0.038	0.531	1.63e-26										Tshz3	TSHZ3	4.26e-28	-0.53684	0.045	0.486	1.03e-23																		1110051M20Rik
									Ndst4	NDST4	7.67e-24	-0.54804	0.033	0.429	1.86e-19										Pam	PAM	3.92e-14	-0.536831	0.188	0.662	9.49e-10																		Pkp4
									Dalrd3	DALRD3	1.12e-15	-0.547814	0.171	0.735	2.71e-11										Srrm4	SRRM4	2.63e-18	-0.535533	0.095	0.5	6.35e-14																		Ptprz1
									Svop	SVOP	2.91e-14	-0.547746	0.18	0.714	7.04e-10										Gabrg3	GABRG3	1.94e-10	-0.535402	0.178	0.541	4.69e-06																		9530059O14Rik
									Alcam	ALCAM	8.21e-09	-0.547658	0.296	0.735	0.00019862										Tmem117	TMEM117	4.29e-23	-0.53378	0.06	0.473	1.04e-18																		Ncald
									5330417C22Rik	5330417C22RIK	2.57e-19	-0.547233	0.08	0.531	6.21e-15										Bicdl1	BICDL1	9.41e-22	-0.532635	0.085	0.527	2.28e-17																		Nexmif
									Dlg2	DLG2	2.57e-24	-0.543602	0.882	1	6.21e-20										Armc9	ARMC9	1.82e-17	-0.532264	0.148	0.622	4.41e-13																		Ank2
									Tmem191c	TMEM191C	3.04e-10	-0.543182	0.247	0.735	7.37e-06										Chka	CHKA	2.62e-15	-0.531184	0.22	0.77	6.34e-11																		Trank1
									Gm42303	GM42303	2.72e-28	-0.540698	0.033	0.469	6.57e-24										Zfp462	ZFP462	6.41e-19	-0.53104	0.112	0.568	1.55e-14																		Kif21a
									St7	ST7	3.55e-19	-0.539999	0.1	0.592	8.59e-15										Cap2	CAP2	5.03e-14	-0.530902	0.212	0.716	1.22e-09																		Ptprt
									Klhl3	KLHL3	2.05e-18	-0.539751	0.089	0.551	4.96e-14										Lmtk2	LMTK2	4.23e-16	-0.530699	0.15	0.595	1.02e-11																		Nbea
									Reep1	REEP1	2.31e-13	-0.538956	0.153	0.633	5.6e-09										A330023F24Rik	A330023F24RIK	6.13e-18	-0.528887	0.125	0.581	1.48e-13																		Tmem130
									Sntb2	SNTB2	5.81e-24	-0.538632	0.044	0.469	1.41e-19										Cers6	CERS6	2.52e-12	-0.528064	0.242	0.716	6.1e-08																		Tafa1
									Mtus2	MTUS2	1.78e-18	-0.538451	0.087	0.551	4.3e-14										Pcsk5	PCSK5	1.03e-20	-0.527676	0.048	0.405	2.5e-16																		Abi2
									Rgs7bp	RGS7BP	1.83e-10	-0.538428	0.251	0.755	4.42e-06										Epb41l4b	EPB41L4B	7.44e-22	-0.52765	0.06	0.459	1.8e-17																		Phlpp1
									Nsf	NSF	9.24e-09	-0.538295	0.411	0.898	0.000223527										6530403H02Rik	6530403H02RIK	7.04e-17	-0.526262	0.052	0.378	1.7e-12																		Slc24a2
									Nrg2	NRG2	5.59e-15	-0.538014	0.12	0.571	1.35e-10										Sorcs2	SORCS2	9.08e-26	-0.526072	0.04	0.446	2.2e-21																		Dlg1
									Lin7a	LIN7A	5.78e-17	-0.537769	0.102	0.571	1.4e-12										Pi4ka	PI4KA	4.82e-11	-0.525663	0.302	0.784	1.17e-06																		Tshz2
									Cplane1	CPLANE1	4.63e-10	-0.536884	0.282	0.796	1.12e-05										Atxn1	ATXN1	2.41e-10	-0.525544	0.44	0.892	5.84e-06																		Cnksr2
									Dock3	DOCK3	3.22e-10	-0.536813	0.558	0.959	7.8e-06										Magi1	MAGI1	9.33e-11	-0.525519	0.45	0.919	2.26e-06																		Pknox2
									Pacsin1	PACSIN1	3.13e-09	-0.536226	0.318	0.796	7.58e-05										C530008M17Rik	C530008M17RIK	2.26e-19	-0.524591	0.092	0.514	5.46e-15																		Afdn
									Dnajc1	DNAJC1	2.25e-09	-0.536054	0.378	0.918	5.45e-05										P2ry14	P2RY14	5.54e-21	-0.524016	0.092	0.541	1.34e-16																		Kif1a
									Lrrc4c	LRRC4C	1.96e-11	-0.53497	0.671	0.98	4.74e-07										Ncoa1	NCOA1	1.92e-11	-0.523549	0.28	0.757	4.65e-07																		Kif1b
									Dag1	DAG1	2.38e-21	-0.534959	0.089	0.612	5.76e-17										Naaladl2	NAALADL2	1.33e-20	-0.52266	0.098	0.554	3.22e-16																		Rgs6
									Sox5	SOX5	2e-13	-0.53471	0.076	0.429	4.84e-09										Ralgapa2	RALGAPA2	1.73e-15	-0.522283	0.2	0.703	4.2e-11																		Hap1
									B830012L14Rik	B830012L14RIK	9.5e-25	-0.534674	0.058	0.531	2.3e-20										Abhd18	ABHD18	6.34e-18	-0.520994	0.142	0.622	1.53e-13																		Rapgef6
									Plxna2	PLXNA2	2.68e-19	-0.534506	0.113	0.653	6.48e-15										Aopep	AOPEP	3.89e-12	-0.520715	0.275	0.77	9.41e-08																		Mrtfb
									Diaph2	DIAPH2	1.89e-10	-0.534464	0.262	0.776	4.56e-06										Mbd5	MBD5	8.44e-11	-0.520593	0.4	0.878	2.04e-06																		Araf
									Btbd9	BTBD9	9.77e-10	-0.53444	0.287	0.816	2.36e-05										Lrfn2	LRFN2	1.21e-17	-0.518103	0.105	0.514	2.93e-13																		Agap1
									Stxbp5	STXBP5	1.25e-11	-0.533195	0.211	0.714	3.02e-07										Nav1	NAV1	9.42e-15	-0.517884	0.185	0.649	2.28e-10																		Tjp1
									Pak3	PAK3	4.38e-09	-0.533001	0.331	0.857	0.000105978										Ablim1	ABLIM1	3.33e-14	-0.517531	0.148	0.554	8.07e-10																		Klhdc10
									Bsn	BSN	2.2e-09	-0.532765	0.251	0.714	5.32e-05										Ptchd4	PTCHD4	5.39e-16	-0.517293	0.072	0.405	1.3e-11																		Jakmip2
									Slc2a13	SLC2A13	1.7e-11	-0.531624	0.167	0.633	4.11e-07										Tspan5	TSPAN5	2.25e-09	-0.516328	0.292	0.689	5.44e-05																		Nxph1
									Kcnk10	KCNK10	1.18e-26	-0.531397	0.031	0.449	2.85e-22										Tom1l2	TOM1L2	2.26e-12	-0.516151	0.232	0.689	5.46e-08																		Sptan1
									Gm1043	GM1043	2.69e-24	-0.531268	0.053	0.51	6.51e-20										Acp1	ACP1	1.93e-17	-0.514925	0.165	0.676	4.68e-13																		Atp9a
									Cdh8	CDH8	3.42e-14	-0.530672	0.073	0.429	8.29e-10										Eml5	EML5	1.55e-17	-0.514799	0.158	0.649	3.75e-13																		Pds5b
									Mcu	MCU	2.85e-16	-0.53063	0.14	0.673	6.89e-12										Pacsin1	PACSIN1	5.9e-10	-0.514587	0.375	0.878	1.43e-05																		Camkv
									Kcnh1	KCNH1	1.45e-18	-0.527271	0.089	0.551	3.52e-14										Reln	RELN	2.57e-15	-0.513993	0.043	0.324	6.22e-11																		Sox2ot
									D630045J12Rik	D630045J12RIK	1.73e-21	-0.526343	0.073	0.551	4.19e-17										Ankfn1	ANKFN1	1.37e-21	-0.513219	0.035	0.378	3.31e-17																		Camk2a
									Prr16	PRR16	2.04e-12	-0.525091	0.091	0.449	4.94e-08										Gm36975	GM36975	7.74e-19	-0.512804	0.1	0.527	1.87e-14																		Trim9
									Hap1	HAP1	4.51e-10	-0.524477	0.207	0.653	1.09e-05										Sidt1	SIDT1	6.52e-19	-0.512433	0.105	0.554	1.58e-14																		Kcnq1ot1
									Gabrg3	GABRG3	8.94e-11	-0.524411	0.156	0.571	2.16e-06										Epha10	EPHA10	1.02e-24	-0.512399	0.045	0.459	2.48e-20																		Sema6d
									Ppfibp1	PPFIBP1	8.47e-24	-0.524081	0.029	0.408	2.05e-19										Ptk2	PTK2	6.37e-13	-0.511891	0.232	0.716	1.54e-08																		Cadm1
									Akt3	AKT3	5.46e-09	-0.522387	0.324	0.837	0.000132128										Cspp1	CSPP1	2.58e-14	-0.511544	0.222	0.743	6.24e-10																		Matk
									Mir124a-1hg	MIR124A-1HG	2.87e-17	-0.521087	0.096	0.551	6.94e-13										Hs6st2	HS6ST2	9.12e-23	-0.510919	0.07	0.514	2.21e-18																		Gls
									4430402I18Rik	4430402I18RIK	7.4e-23	-0.520853	0.06	0.51	1.79e-18										Cacna2d3	CACNA2D3	1.39e-09	-0.509364	0.192	0.554	3.35e-05																		Dip2c
									Ptpn12	PTPN12	6.6e-18	-0.520661	0.104	0.592	1.6e-13										2010300C02Rik	2010300C02RIK	1.05e-12	-0.509223	0.212	0.649	2.53e-08																		Pde4d
									Ocrl	OCRL	1.68e-15	-0.519762	0.142	0.653	4.07e-11										Shtn1	SHTN1	2.36e-19	-0.50877	0.117	0.581	5.72e-15																		Map1b
									Pde4d	PDE4D	7.63e-09	-0.518556	0.236	0.673	0.000184636										Pcnx2	PCNX2	5.71e-18	-0.508309	0.135	0.608	1.38e-13																		Eml6
									Rapgefl1	RAPGEFL1	3.3e-22	-0.518246	0.073	0.571	7.99e-18										Tmem191c	TMEM191C	1.46e-13	-0.508159	0.232	0.73	3.53e-09																		Camta1
									C130073E24Rik	C130073E24RIK	4.04e-19	-0.516627	0.058	0.469	9.79e-15										Trim46	TRIM46	1.33e-17	-0.507653	0.117	0.554	3.22e-13																		Itpr1
									Iqsec2	IQSEC2	4.66e-15	-0.516518	0.131	0.612	1.13e-10										Syt1	SYT1	7.15e-20	-0.506286	0.762	0.946	1.73e-15																		Upp2
									Zfyve28	ZFYVE28	1.16e-16	-0.516508	0.084	0.51	2.81e-12										Ppp1r12b	PPP1R12B	6.42e-13	-0.506141	0.232	0.73	1.55e-08																		Pi4ka
									Pan3	PAN3	5.8e-09	-0.516462	0.304	0.776	0.000140457										Acaca	ACACA	2.67e-15	-0.506037	0.14	0.568	6.46e-11																		Srpk2
									Etl4	ETL4	9.54e-08	-0.51558	0.176	0.51	0.00230891										Cacng3	CACNG3	5.75e-13	-0.505841	0.192	0.635	1.39e-08																		Pbx1
									Zeb1	ZEB1	1.77e-18	-0.515535	0.082	0.531	4.29e-14										Shisa6	SHISA6	6.27e-25	-0.505166	0.03	0.405	1.52e-20																		App
									Reln	RELN	3.41e-16	-0.515435	0.038	0.347	8.26e-12										Gm15738	GM15738	1.02e-19	-0.504575	0.1	0.527	2.46e-15																		Sptbn1
									Gm44151	GM44151	1.45e-28	-0.514733	0.031	0.469	3.51e-24										Nyap2	NYAP2	4.6e-16	-0.504214	0.14	0.595	1.11e-11																		Strbp
									Igsf9b	IGSF9B	1.25e-19	-0.514722	0.073	0.531	3.03e-15										Slc4a10	SLC4A10	1.35e-11	-0.504019	0.232	0.662	3.27e-07																		Ccdc88a
									Mir9-3hg	MIR9-3HG	5.68e-18	-0.51454	0.082	0.531	1.37e-13										Osbpl10	OSBPL10	1.86e-23	-0.503194	0.055	0.459	4.5e-19																		Ncoa1
									Ssbp2	SSBP2	1.26e-08	-0.514423	0.278	0.755	0.000306024										Eda	EDA	7.03e-19	-0.502637	0.05	0.392	1.7e-14																		Cpe
									Atxn7l1	ATXN7L1	1.88e-20	-0.514326	0.1	0.633	4.54e-16										Mir124-2hg	MIR124-2HG	1.12e-15	-0.501433	0.138	0.568	2.72e-11																		Gpm6a
									Ptprs	PTPRS	8.54e-10	-0.514143	0.273	0.816	2.07e-05										Ehbp1	EHBP1	5.92e-14	-0.50127	0.215	0.73	1.43e-09																		Ankrd12
									Zfp697	ZFP697	3.07e-19	-0.512962	0.071	0.51	7.44e-15										Efna5	EFNA5	6.42e-13	-0.500859	0.095	0.419	1.55e-08																		Atp1a3
									Actn1	ACTN1	4.37e-16	-0.512159	0.131	0.633	1.06e-11										Gm10115	GM10115	1.36e-22	-0.500651	0.07	0.5	3.3e-18																		Rfx3
									Phactr1	PHACTR1	9.89e-15	-0.511358	0.736	1	2.39e-10										Camk4	CAMK4	2.41e-12	-0.500464	0.205	0.662	5.84e-08																		Fry
									Trpc5	TRPC5	3.73e-21	-0.510897	0.056	0.49	9.03e-17																																		Oxr1
									Rgs17	RGS17	1.38e-13	-0.510887	0.153	0.653	3.34e-09																																		Prkce
									Bcl11b	BCL11B	9.62e-11	-0.507999	0.213	0.714	2.33e-06																																		Tnrc6c
									Cpne4	CPNE4	6.96e-11	-0.506841	0.133	0.531	1.68e-06																																		Atxn1
									Ankfn1	ANKFN1	1.25e-17	-0.50655	0.044	0.388	3.03e-13
									A830082K12Rik	A830082K12RIK	1.26e-18	-0.50546	0.073	0.51	3.04e-14
									Elavl2	ELAVL2	3.24e-13	-0.505147	0.107	0.51	7.84e-09
									Gpcpd1	GPCPD1	1.59e-18	-0.50467	0.111	0.633	3.85e-14
									Atp9b	ATP9B	1.01e-09	-0.504626	0.256	0.735	2.46e-05
									Nexmif	NEXMIF	3.76e-15	-0.504221	0.14	0.653	9.1e-11
									Sorcs2	SORCS2	1.59e-19	-0.502885	0.047	0.429	3.85e-15
									Oxr1	OXR1	5.39e-08	-0.502483	0.533	0.939	0.00130485
									Gls	GLS	1.06e-08	-0.502482	0.32	0.837	0.000256535
									Tcf20	TCF20	2.82e-09	-0.502187	0.298	0.837	6.83e-05
									Prickle1	PRICKLE1	1.37e-07	-0.501908	0.451	0.939	0.00330351
									Htr2c	HTR2C	1.34e-13	-0.501078	0.118	0.551	3.24e-09
[truncated: 69 more columns]

## Sheet: Figure 3B ML MH Pathways Oligos
	Figure 3B Mature Oligodendrocytes Male Low v Male High (Pathways Up in Male Low)
	ID	Description	GeneRatio	BgRatio	pvalue	p.adjust	qvalue	geneID	Count
	GO:0050808	synapse organization	74/491	489/29008	6.28245e-48	2.15174e-44	1.56268e-44	Lingo2/Nrg1/Lrrtm4/Cntn5/Lrfn5/Erc2/Sorbs2/Cacna1a/Asic2/Grin2a/Cntnap2/Nrxn3/Adgrb3/Adgrl3/Grin2b/Frmpd4/Negr1/Cacnb2/Kalrn/Grm5/Dgkb/Rapgef4/Nlgn1/Gabrb3/Ppfia2/Ntrk3/Farp1/Unc13c/Nrxn1/Pdzrn3/Epha5/Ube3a/Nrcam/Ctnnd2/Ntng1/Sorbs1/Tnr/Gabrb2/Shank2/Grin1/Lrfn2/Clstn2/Ptprt/Sipa1l1/Tanc2/Sybu/Gabra2/Erc1/Tmem108/Cdh9/Ptpro/Unc13b/Cttnbp2/Zfp804a/Il1rapl1/Cadm1/Ntrk2/Cnksr2/Numb/Stau2/Nrp2/Efna5/…	74
	GO:0007409	axonogenesis	58/491	487/29008	8.93439e-32	1.53001e-28	1.11116e-28	Nrg1/Dab1/Cntn5/Epha6/Slit3/Unc5d/Cntn4/Cacna1a/Kalrn/Robo2/Robo1/Tiam1/Ntrk3/Epha5/Col25a1/Nrcam/Ntng1/Dscam/Tnr/Cntn6/Tenm2/Trio/Grin1/Dclk1/Cdh4/Fstl4/Plxna4/Sptbn4/Sipa1l1/Macf1/Atp8a2/Map2/Slit2/Ptpro/Ntrk2/Dock7/Ext1/D130043K22Rik/Numb/Ptprz1/Nrp2/Epha10/Ablim1/Enah/Efna5/Auts2/Cdh2/Epha3/Alcam/Lrrc4c/Dag1/Plxna2/Stxbp5/Pak3/Reln/Ptprs/Trpc5/Bcl11b	58
	GO:0042391	regulation of membrane potential	53/491	465/29008	3.83018e-28	4.37278e-25	3.17569e-25	Fgf14/Rims1/Cacna1a/Kcnma1/Asic2/Grin2a/Kcnh7/Cntnap2/Gabrb1/Rgs7/Hcn1/Grin2b/Fgf12/Cacnb2/Dmd/Kcnd2/Gria1/Ryr2/Cacna1c/Rapgef4/Cacna1d/Nlgn1/Gabrb3/Dpp6/Ntrk3/Kcnd3/Pid1/Nrxn1/Atxn1/Camk2d/Nrcam/Kcnc2/Cacna2d1/Rims2/Scn8a/Gabrb2/Celf4/Grin1/Prkce/Gabra2/Tmem108/Nedd4l/Unc13b/Ntrk2/Scn1a/Slc4a4/Rgs7bp/Kcnk10/Kcnh1/Gabrg3/Reln/Igsf9b/Trpc5	53
	GO:0050803	regulation of synapse structure or activity	42/491	271/29008	7.72331e-28	6.61308e-25	4.80268e-25	Lingo2/Lrrtm4/Lrfn5/Asic2/Adgrb3/Adgrl3/Grin2b/Frmpd4/Negr1/Kalrn/Dgkb/Rapgef4/Nlgn1/Ppfia2/Ntrk3/Farp1/Nrxn1/Ube3a/Nrcam/Shank2/Grin1/Lrfn2/Clstn2/Ptprt/Sipa1l1/Tanc2/Sybu/Ptpro/Cttnbp2/Zfp804a/Il1rapl1/Ntrk2/Stau2/Nrp2/Efna5/Cdh2/Nrg2/Dag1/Pak3/Cdh8/Reln/Ptprs	42
	GO:0050807	regulation of synapse organization	41/491	263/29008	2.65598e-27	1.81935e-24	1.32128e-24	Lingo2/Lrrtm4/Lrfn5/Asic2/Adgrb3/Adgrl3/Grin2b/Frmpd4/Negr1/Kalrn/Dgkb/Rapgef4/Nlgn1/Ppfia2/Ntrk3/Farp1/Nrxn1/Ube3a/Nrcam/Shank2/Grin1/Lrfn2/Clstn2/Ptprt/Sipa1l1/Tanc2/Ptpro/Cttnbp2/Zfp804a/Il1rapl1/Ntrk2/Stau2/Nrp2/Efna5/Cdh2/Nrg2/Dag1/Pak3/Cdh8/Reln/Ptprs	41
	GO:0007626	locomotory behavior	41/491	268/29008	5.68026e-27	3.24248e-24	2.35482e-24	Nrg1/Dab1/Fgf14/Cacna1a/Kcnma1/Grin2a/Cntnap2/Nav2/Cacna1e/Adgrl3/Fgf12/Negr1/Grm1/Kalrn/Lsamp/Kcnd2/Cacna1c/Grm5/Mapk10/Atxn1/Ube3a/Adcy8/Dscam/Tnr/Scn8a/Shank2/Grin1/Pcdh15/Sobp/Apba2/Sptbn4/Prkce/Astn1/Cacna1b/Scn1a/Slc4a10/Btbd9/Reln/Ankfn1/Oxr1/Htr2c	41
	GO:0098742	cell-cell adhesion via plasma-membrane adhesion molecules	37/491	213/29008	1.79214e-26	8.7687e-24	6.36817e-24	Nrg1/Dab1/Cntn5/Unc5d/Lrfn5/Adgrl3/Robo2/Robo1/Tenm4/Nlgn1/Nrxn1/Nrcam/Fat3/Ntng1/Dscam/Cdh18/Cntn6/Tenm2/Cdh4/Pcdh15/Clstn2/Ptprt/Tenm1/Cdh12/Cdh9/Il1rapl1/Cadm1/Tenm3/Cdh13/Efna5/Cdh2/Epha3/Alcam/Lrrc4c/Cdh8/Igsf9b/Ptprs	37
	GO:0016358	dendrite development	43/491	313/29008	2.756e-26	1.17991e-23	8.56898e-24	Nrg1/Dab1/Prkg1/Cacna1a/Adgrb3/Kalrn/Robo1/Rapgef4/Nlgn1/Ppfia2/Farp1/Epha5/Dgkg/Hecw1/Ube3a/Fat3/Ctnnd2/Dscam/Grip1/Grin1/Dclk1/Fstl4/Rbfox2/Tnik/Sipa1l1/Tanc2/Camk2a/Nedd4l/Cit/Map2/Il1rapl1/Ntrk2/D130043K22Rik/Numb/Ptprz1/Stau2/Csmd3/Pacsin1/Pak3/Reln/Ptprs/Phactr1/Trpc5	43
	GO:0099173	postsynapse organization	36/491	204/29008	4.90448e-26	1.86643e-23	1.35547e-23	Lrrtm4/Sorbs2/Grin2a/Cntnap2/Grin2b/Frmpd4/Kalrn/Dgkb/Rapgef4/Nlgn1/Ppfia2/Ntrk3/Farp1/Nrxn1/Epha5/Ube3a/Nrcam/Ctnnd2/Sorbs1/Shank2/Grin1/Lrfn2/Sipa1l1/Tanc2/Tmem108/Zfp804a/Il1rapl1/Cadm1/Cnksr2/Numb/Stau2/Nrp2/Cdh2/Pak3/Reln/Ptprs	36
	GO:0007416	synapse assembly	35/491	193/29008	9.1905e-26	3.14774e-23	2.28601e-23	Lingo2/Nrg1/Lrrtm4/Cntn5/Lrfn5/Cacna1a/Asic2/Cntnap2/Nrxn3/Adgrb3/Adgrl3/Negr1/Nlgn1/Gabrb3/Ntrk3/Farp1/Nrxn1/Gabrb2/Shank2/Grin1/Clstn2/Sipa1l1/Gabra2/Cdh9/Il1rapl1/Cadm1/Ntrk2/Numb/Stau2/Efna5/Cdh2/Nrg2/Bsn/Reln/Ptprs	35
	GO:0034329	cell junction assembly	48/491	439/29008	9.22257e-25	2.87157e-22	2.08545e-22	Lingo2/Nrg1/Lrrtm4/Cntn5/Lrfn5/Cacna1a/Asic2/Cntnap2/Nrxn3/Adgrb3/Adgrl3/Negr1/Nlgn1/Gabrb3/Ntrk3/Farp1/Nrxn1/Ctnnd2/Sorbs1/Gabrb2/Cdh18/Shank2/Grin1/Clstn2/Sipa1l1/Macf1/Cdh12/Gabra2/Arhgap6/Ptprj/Cdh9/Nedd4l/Ptpro/Il1rapl1/Cadm1/Ntrk2/Numb/Stau2/Tjp1/Efna5/Cdh2/Epha3/Nrg2/Bsn/Cdh8/Reln/Ptprs/Actn1	48
	GO:0034765	regulation of ion transmembrane transport	47/491	497/29008	1.37267e-21	3.68025e-19	2.67274e-19	Fgf14/Kcnq5/Kcnip4/Cacna1a/Kcnma1/Asic2/Grin2a/Kcnh7/Cacna1e/Rgs7/Chrm3/Kcnb2/Hcn1/Fgf12/Cacnb2/Dmd/Plcb1/Kcnd2/Ryr2/Cacna1c/Grm5/Cacna1d/Dpp10/Nlgn1/Dpp6/Kcnd3/Nrxn1/Kcnj3/Camk2d/Hecw1/Kcnc2/Kcnj6/Cacna2d1/Dapk1/Scn8a/Prkce/Shisa9/Nedd4l/Cacna1b/Scn1a/Wnk2/Rasgrf1/Ano6/Kcnh1/Hap1/Pde4d/Reln	47
	GO:0099003	vesicle-mediated transport in synapse	35/491	255/29008	1.39688e-21	3.68025e-19	2.67274e-19	Nrg1/Fgf14/Rims1/Erc2/Cacna1a/Nrxn3/Stxbp5l/Rapgef4/Trim9/Nlgn1/Ppfia2/Mapk10/Unc13c/Nrxn1/Rims2/Grip1/Grm8/Apba2/Prkce/Cadps/Camk2a/Erc1/Grm7/Syt1/Unc13b/Cadps2/Numb/Dennd1a/Cdh2/Pacsin1/Btbd9/Stxbp5/Bsn/Kcnh1/Hap1	35
	GO:0048813	dendrite morphogenesis	30/491	186/29008	1.01359e-20	2.47968e-18	1.80084e-18	Cacna1a/Adgrb3/Kalrn/Robo1/Nlgn1/Ppfia2/Farp1/Epha5/Hecw1/Ube3a/Ctnnd2/Dscam/Grip1/Grin1/Dclk1/Rbfox2/Tnik/Sipa1l1/Tanc2/Camk2a/Nedd4l/Cit/Il1rapl1/Numb/Ptprz1/Stau2/Pak3/Reln/Phactr1/Trpc5	30
	GO:0007269	neurotransmitter secretion	30/491	187/29008	1.18864e-20	2.54443e-18	1.84787e-18	Rims1/Ptprn2/Erc2/Cacna1a/Nrxn3/Stxbp5l/Trim9/Nlgn1/Ppfia2/Unc13c/Nrxn1/Rims2/Grm8/Ica1/Apba2/Prkce/Cadps/Mctp1/Camk2a/Erc1/Grm7/Syt1/Cacna1b/Unc13b/Ntrk2/Cadps2/Lin7a/Stxbp5/Kcnh1/Htr2c	30
	GO:0099643	signal release from synapse	30/491	187/29008	1.18864e-20	2.54443e-18	1.84787e-18	Rims1/Ptprn2/Erc2/Cacna1a/Nrxn3/Stxbp5l/Trim9/Nlgn1/Ppfia2/Unc13c/Nrxn1/Rims2/Grm8/Ica1/Apba2/Prkce/Cadps/Mctp1/Camk2a/Erc1/Grm7/Syt1/Cacna1b/Unc13b/Ntrk2/Cadps2/Lin7a/Stxbp5/Kcnh1/Htr2c	30
	GO:0035249	synaptic transmission glutamatergic	23/491	111/29008	1.00648e-18	2.02776e-16	1.47e-16	Cacna1a/Grm1/Kalrn/Grm5/Nlgn1/Grid1/Unc13c/Nrxn1/Tnr/Shank2/Grin1/Grm8/Grm7/Syt1/Unc13b/Ntrk2/Gria2/Ext1/Gria4/Cdh2/Cdh8/Iqsec2/Reln
	GO:0006836	neurotransmitter transport	31/491	244/29008	2.92204e-18	5.55999e-16	4.03788e-16	Rims1/Ptprn2/Erc2/Cacna1a/Nrxn3/Stxbp5l/Trim9/Nlgn1/Ppfia2/Unc13c/Nrxn1/Rims2/Grm8/Ica1/Apba2/Prkce/Cadps/Mctp1/Camk2a/Gabra2/Erc1/Grm7/Syt1/Cacna1b/Unc13b/Ntrk2/Cadps2/Lin7a/Stxbp5/Kcnh1/Htr2c	31
	GO:0099504	synaptic vesicle cycle	30/491	228/29008	3.81942e-18	6.88501e-16	5.00016e-16	Fgf14/Rims1/Erc2/Cacna1a/Nrxn3/Stxbp5l/Rapgef4/Trim9/Nlgn1/Ppfia2/Unc13c/Nrxn1/Rims2/Grm8/Apba2/Prkce/Cadps/Camk2a/Erc1/Grm7/Syt1/Unc13b/Cadps2/Dennd1a/Cdh2/Pacsin1/Btbd9/Stxbp5/Bsn/Kcnh1	30
	GO:0031346	positive regulation of cell projection organization	40/491	441/29008	6.92759e-18	1.18635e-15	8.61574e-16	Nrg1/Lrrc7/Negr1/Kalrn/Robo2/Dmd/Robo1/Nlgn1/Tiam1/Ntrk3/Dscam/Grip1/Grin1/Cdh4/Plxna4/Tenm1/Tnik/Ripor2/Macf1/Atp8a2/Cntn1/Rit2/Zfp804a/Il1rapl1/Ntrk2/Ahi1/Numb/Ptprz1/Stau2/Tenm3/Efna5/Auts2/Cbfa2t2/Epha3/Pacsin1/Plxna2/Pak3/Hap1/Reln/Trpc5	40
	GO:0001505	regulation of neurotransmitter levels	31/491	257/29008	1.32533e-17	2.16154e-15	1.5698e-15	Rims1/Ptprn2/Erc2/Cacna1a/Nrxn3/Stxbp5l/Trim9/Nlgn1/Ppfia2/Unc13c/Nrxn1/Rims2/Grm8/Ica1/Apba2/Prkce/Cadps/Mctp1/Camk2a/Gabra2/Erc1/Grm7/Syt1/Cacna1b/Unc13b/Ntrk2/Cadps2/Lin7a/Stxbp5/Kcnh1/Htr2c	31
	GO:0099175	regulation of postsynapse organization	22/491	111/29008	1.58244e-17	2.46357e-15	1.78914e-15	Grin2b/Kalrn/Dgkb/Rapgef4/Nlgn1/Ppfia2/Ntrk3/Nrxn1/Ube3a/Nrcam/Grin1/Lrfn2/Sipa1l1/Tanc2/Zfp804a/Il1rapl1/Stau2/Nrp2/Cdh2/Pak3/Reln/Ptprs	22
	GO:0035637	multicellular organismal signaling	25/491	155/29008	1.76793e-17	2.63267e-15	1.91195e-15	Cacna1a/Kcnma1/Cntnap2/Cacna1e/Fgf12/Cacnb2/Kcnd2/Gria1/Ryr2/Cacna1c/Rapgef4/Cacna1d/Dpp6/Ntrk3/Kcnd3/Nrcam/Cacna2d1/Tnr/Scn8a/Rbfox2/Sptbn4/Grm7/Ntrk2/Scn1a/Pde4d	25
	GO:0001508	action potential	24/491	143/29008	3.03822e-17	4.33579e-15	3.14882e-15	Kcnma1/Grin2a/Cntnap2/Hcn1/Grin2b/Fgf12/Cacnb2/Dmd/Kcnd2/Gria1/Ryr2/Cacna1c/Rapgef4/Cacna1d/Dpp6/Ntrk3/Kcnd3/Camk2d/Nrcam/Kcnc2/Cacna2d1/Scn8a/Ntrk2/Scn1a	24
	GO:0007411	axon guidance	30/491	255/29008	8.97983e-17	1.23024e-14	8.93446e-15	Cntn5/Epha6/Slit3/Unc5d/Cntn4/Kalrn/Robo2/Robo1/Epha5/Nrcam/Dscam/Cntn6/Tenm2/Trio/Cdh4/Plxna4/Slit2/Ptpro/Ext1/Nrp2/Epha10/Ablim1/Enah/Efna5/Epha3/Alcam/Dag1/Plxna2/Reln/Bcl11b	30
	GO:0097485	neuron projection guidance	30/491	256/29008	1.00147e-16	1.31925e-14	9.58088e-15	Cntn5/Epha6/Slit3/Unc5d/Cntn4/Kalrn/Robo2/Robo1/Epha5/Nrcam/Dscam/Cntn6/Tenm2/Trio/Cdh4/Plxna4/Slit2/Ptpro/Ext1/Nrp2/Epha10/Ablim1/Enah/Efna5/Epha3/Alcam/Dag1/Plxna2/Reln/Bcl11b	30
	GO:0050770	regulation of axonogenesis	26/491	185/29008	1.31541e-16	1.66863e-14	1.21182e-14	Nrg1/Dab1/Cacna1a/Robo2/Robo1/Tiam1/Ntrk3/Dscam/Tnr/Grin1/Cdh4/Fstl4/Plxna4/Sipa1l1/Macf1/Map2/Slit2/Ntrk2/D130043K22Rik/Efna5/Cdh2/Lrrc4c/Plxna2/Pak3/Ptprs/Trpc5	26
	GO:0050773	regulation of dendrite development	23/491	137/29008	1.39109e-16	1.7016e-14	1.23577e-14	Adgrb3/Kalrn/Robo1/Rapgef4/Dgkg/Hecw1/Fat3/Grin1/Tnik/Sipa1l1/Nedd4l/Cit/Il1rapl1/Ntrk2/D130043K22Rik/Numb/Ptprz1/Stau2/Csmd3/Pacsin1/Pak3/Reln/Trpc5	23
	GO:0050890	cognition	34/491	354/29008	4.01762e-16	4.74494e-14	3.44596e-14	Csmd1/Nrg1/Tafa2/Grin2a/Cntnap2/Nrxn3/Cacna1e/Adgrb3/Grin2b/Kalrn/Plcb1/Gria1/Cacna1c/Grm5/Brinp1/Gabrb3/Nrxn1/Atxn1/Ube3a/Adcy8/Ctnnd2/Tnr/Rtl4/Shank2/Grin1/Sobp/Grm7/Ntrk2/Aff2/Ptprz1/Camk4/Btbd9/Pde4d/Reln	34
	GO:0060078	regulation of postsynaptic membrane potential	21/491	116/29008	6.01494e-16	6.77432e-14	4.91978e-14	Fgf14/Rims1/Grin2a/Cntnap2/Rgs7/Grin2b/Gria1/Nlgn1/Gabrb3/Nrxn1/Atxn1/Rims2/Celf4/Grin1/Gabra2/Tmem108/Unc13b/Rgs7bp/Gabrg3/Reln/Igsf9b	21
	GO:0051962	positive regulation of nervous system development	34/491	359/29008	6.1315e-16	6.77432e-14	4.91978e-14	Lingo2/Nrg1/Lrrtm4/Asic2/Adgrb3/Adgrl3/Kalrn/Robo2/Robo1/Grm5/Tenm4/Nlgn1/Tiam1/Ntrk3/Nrxn1/Atxn1/Dscam/Cdh4/Clstn2/Plxna4/Tnik/Macf1/Il1rapl1/Ntrk2/Numb/Ptprz1/Stau2/Efna5/Dag1/Plxna2/Pak3/Hap1/Reln/Trpc5	34
	GO:0007611	learning or memory	32/491	317/29008	7.28917e-16	7.80168e-14	5.66589e-14	Csmd1/Nrg1/Tafa2/Grin2a/Cntnap2/Nrxn3/Cacna1e/Adgrb3/Grin2b/Kalrn/Plcb1/Gria1/Cacna1c/Grm5/Brinp1/Gabrb3/Nrxn1/Atxn1/Ube3a/Adcy8/Ctnnd2/Tnr/Shank2/Grin1/Grm7/Ntrk2/Aff2/Ptprz1/Camk4/Btbd9/Pde4d/Reln	32
	GO:1901888	regulation of cell junction assembly	27/491	220/29008	1.09786e-15	1.13945e-13	8.27511e-14	Lingo2/Lrrtm4/Lrfn5/Asic2/Cntnap2/Adgrb3/Adgrl3/Negr1/Nlgn1/Ntrk3/Farp1/Nrxn1/Grin1/Clstn2/Sipa1l1/Macf1/Arhgap6/Ptprj/Nedd4l/Il1rapl1/Ntrk2/Stau2/Tjp1/Efna5/Epha3/Nrg2/Ptprs	27
	GO:0016079	synaptic vesicle exocytosis	22/491	139/29008	2.31891e-15	2.33596e-13	1.69646e-13	Rims1/Erc2/Cacna1a/Nrxn3/Stxbp5l/Trim9/Nlgn1/Ppfia2/Unc13c/Rims2/Grm8/Apba2/Prkce/Cadps/Camk2a/Erc1/Grm7/Syt1/Unc13b/Cadps2/Stxbp5/Kcnh1	22
	GO:0050767	regulation of neurogenesis	36/491	451/29008	1.72108e-14	1.6842e-12	1.22313e-12	Nrg1/Dab1/Kalrn/Robo2/Robo1/Grm5/Tenm4/Brinp1/Tiam1/Ntrk3/Atxn1/Dscam/Tnr/Cdh4/Fstl4/Plxna4/Tnik/Macf1/Cit/Map2/Slit2/Il1rapl1/Ntrk2/Dock7/D130043K22Rik/Numb/Ptprz1/Stau2/Efna5/Dag1/Plxna2/Pak3/Hap1/Reln/Ptprs/Trpc5	36
	GO:0051963	regulation of synapse assembly	20/491	121/29008	1.85186e-14	1.76184e-12	1.27952e-12	Lingo2/Lrrtm4/Lrfn5/Asic2/Adgrb3/Adgrl3/Negr1/Nlgn1/Ntrk3/Farp1/Nrxn1/Grin1/Clstn2/Sipa1l1/Il1rapl1/Ntrk2/Stau2/Efna5/Nrg2/Ptprs	20
	GO:0046928	regulation of neurotransmitter secretion	20/491	124/29008	3.00966e-14	2.78597e-12	2.02328e-12	Rims1/Cacna1a/Nrxn3/Stxbp5l/Nlgn1/Ppfia2/Rims2/Grm8/Ica1/Apba2/Prkce/Mctp1/Camk2a/Grm7/Syt1/Cacna1b/Ntrk2/Stxbp5/Kcnh1/Htr2c	20
	GO:0007156	homophilic cell adhesion via plasma membrane adhesion molecules	19/491	112/29008	5.12652e-14	4.62061e-12	3.35567e-12	Cntn5/Robo2/Robo1/Nrcam/Fat3/Dscam/Cntn6/Cdh4/Pcdh15/Clstn2/Ptprt/Cdh12/Cdh9/Cadm1/Tenm3/Cdh13/Cdh2/Cdh8/Igsf9b	19
	GO:0035418	protein localization to synapse	17/491	86/29008	7.94013e-14	6.97306e-12	5.06411e-12	Dlgap1/Asic2/Grin2a/Kalrn/Rapgef4/Nlgn1/Mapk10/Nrxn1/Grip1/Grin1/Tnik/Camk2a/Dlg2/Dag1/Bsn/Iqsec2/Reln	17
	GO:0099560	synaptic membrane adhesion	12/491	34/29008	1.89345e-13	1.62127e-11	1.17743e-11	Nrg1/Lrfn5/Nlgn1/Nrxn1/Ntng1/Cdh9/Cadm1/Efna5/Epha3/Lrrc4c/Igsf9b/Ptprs	12
	GO:0032412	regulation of ion transmembrane transporter activity	27/491	273/29008	2.2788e-13	1.90363e-11	1.38249e-11	Fgf14/Cacna1a/Asic2/Grin2a/Chrm3/Hcn1/Fgf12/Cacnb2/Dmd/Plcb1/Ryr2/Grm5/Cacna1d/Nlgn1/Nrxn1/Camk2d/Hecw1/Kcnc2/Cacna2d1/Dapk1/Shisa9/Nedd4l/Wnk2/Rasgrf1/Hap1/Pde4d/Reln	27
	GO:0051966	regulation of synaptic transmission glutamatergic	16/491	78/29008	2.3383e-13	1.90683e-11	1.38481e-11	Grm1/Kalrn/Grm5/Nlgn1/Nrxn1/Tnr/Shank2/Grm8/Grm7/Syt1/Ntrk2/Gria2/Gria4/Cdh2/Iqsec2/Reln
	GO:0019226	transmission of nerve impulse	17/491	93/29008	3.08611e-13	2.41015e-11	1.75034e-11	Cacna1a/Kcnma1/Cntnap2/Cacna1e/Fgf12/Kcnd2/Gria1/Rapgef4/Dpp6/Ntrk3/Nrcam/Tnr/Scn8a/Sptbn4/Grm7/Ntrk2/Scn1a	17
	GO:1990778	protein localization to cell periphery	31/491	369/29008	3.09625e-13	2.41015e-11	1.75034e-11	Kcnip4/Grin2a/Kcnb2/Cacnb2/Kalrn/Gpr158/Rapgef4/Dpp10/Dpp6/Mapk10/Pid1/Nrxn1/Camk2d/Sorbs1/Grip1/Grin1/Pacs1/Sptbn4/Tnik/Camk2a/Macf1/Rab40b/Numb/Cdh2/Epha3/Dlg2/Nsf/Lin7a/Pacsin1/Dag1/Iqsec2	31
	GO:0051588	regulation of neurotransmitter transport	20/491	141/29008	3.70282e-13	2.81826e-11	2.04673e-11	Rims1/Cacna1a/Nrxn3/Stxbp5l/Nlgn1/Ppfia2/Rims2/Grm8/Ica1/Apba2/Prkce/Mctp1/Camk2a/Grm7/Syt1/Cacna1b/Ntrk2/Stxbp5/Kcnh1/Htr2c	20
	GO:1904062	regulation of cation transmembrane transport	31/491	376/29008	5.09637e-13	3.79458e-11	2.75577e-11	Fgf14/Kcnip4/Cacna1a/Asic2/Grin2a/Rgs7/Hcn1/Fgf12/Cacnb2/Dmd/Plcb1/Ryr2/Cacna1c/Cacna1d/Dpp10/Nlgn1/Dpp6/Nrxn1/Camk2d/Hecw1/Kcnc2/Cacna2d1/Dapk1/Prkce/Shisa9/Nedd4l/Wnk2/Rasgrf1/Hap1/Pde4d/Reln	31
	GO:0022898	regulation of transmembrane transporter activity	27/491	283/29008	5.40612e-13	3.93957e-11	2.86107e-11	Fgf14/Cacna1a/Asic2/Grin2a/Chrm3/Hcn1/Fgf12/Cacnb2/Dmd/Plcb1/Ryr2/Grm5/Cacna1d/Nlgn1/Nrxn1/Camk2d/Hecw1/Kcnc2/Cacna2d1/Dapk1/Shisa9/Nedd4l/Wnk2/Rasgrf1/Hap1/Pde4d/Reln	27
	GO:0007612	learning	22/491	185/29008	9.60829e-13	6.85591e-11	4.97903e-11	Csmd1/Tafa2/Grin2a/Cntnap2/Nrxn3/Cacna1e/Adgrb3/Grin2b/Kalrn/Cacna1c/Grm5/Gabrb3/Nrxn1/Atxn1/Ube3a/Ctnnd2/Tnr/Shank2/Grin1/Grm7/Ntrk2/Reln	22
	GO:0031644	regulation of nervous system process	22/491	189/29008	1.48721e-12	1.03953e-10	7.54948e-11	Nrg1/Dlgap2/Rims1/Dlgap1/Grin2a/Fgf12/Grm1/Tenm4/Rapgef4/Nlgn1/Nrxn1/Rims2/Tnr/Celf4/Grin1/Shisa9/Tmem108/Unc13b/Dag1/Reln/Igsf9b/Htr2c	22
	GO:0030534	adult behavior	22/491	190/29008	1.65594e-12	1.13432e-10	8.23785e-11	Dab1/Fgf14/Cacna1a/Kcnma1/Cntnap2/Nrxn3/Fgf12/Kalrn/Cacna1c/Nrxn1/Atxn1/Scn8a/Shank2/Grin1/Pcdh15/Unc79/Sptbn4/Grm7/Scn1a/Btbd9/Oxr1/Htr2c	22
	GO:0032409	regulation of transporter activity	27/491	297/29008	1.70325e-12	1.14385e-10	8.30709e-11	Fgf14/Cacna1a/Asic2/Grin2a/Chrm3/Hcn1/Fgf12/Cacnb2/Dmd/Plcb1/Ryr2/Grm5/Cacna1d/Nlgn1/Nrxn1/Camk2d/Hecw1/Kcnc2/Cacna2d1/Dapk1/Shisa9/Nedd4l/Wnk2/Rasgrf1/Hap1/Pde4d/Reln	27
	GO:0048588	developmental cell growth	26/491	275/29008	1.80415e-12	1.18182e-10	8.58281e-11	Nrg1/Rims1/Slit3/Sorbs2/Ntrk3/Camk2d/Rims2/Dscam/Tnr/Dclk1/Cdh4/Fstl4/Plxna4/Macf1/Tmem108/Nedd4l/Syt1/Map2/Slit2/Ext1/D130043K22Rik/Nrp2/Efna5/Auts2/Ptprs/Trpc5	26
	GO:1902414	protein localization to cell junction	18/491	119/29008	1.8288e-12	1.18182e-10	8.58281e-11	Dlgap1/Asic2/Grin2a/Kalrn/Rapgef4/Nlgn1/Mapk10/Nrxn1/Grip1/Grin1/Tnik/Camk2a/Tjp1/Dlg2/Dag1/Bsn/Iqsec2/Reln	18
	GO:0048167	regulation of synaptic plasticity	30/491	372/29008	2.14343e-12	1.35949e-10	9.87314e-11	Fgf14/Rims1/Erc2/Grin2a/Grin2b/Kalrn/Gria1/Grm5/Nlgn1/Unc13c/Adcy8/Ctnnd2/Rims2/Tnr/Shank2/Grin1/Sipa1l1/Camk2a/Shisa9/Erc1/Unc13b/Ntrk2/Slc4a10/Stau2/Mir124-2hg/Rasgrf1/Mir124a-1hg/Iqsec2/Reln/Sorcs2	30
	GO:0060560	developmental growth involved in morphogenesis	26/491	280/29008	2.72658e-12	1.69792e-10	1.23309e-10	Nrg1/Rims1/Slit3/Robo1/Ntrk3/Rims2/Dscam/Tnr/Dclk1/Cdh4/Fstl4/Plxna4/Macf1/Tmem108/Nedd4l/Syt1/Map2/Slit2/Cadm1/Ext1/D130043K22Rik/Nrp2/Efna5/Auts2/Ptprs/Trpc5	26
	GO:0007613	memory	20/491	158/29008	3.24571e-12	1.9851e-10	1.44166e-10	Csmd1/Nrg1/Tafa2/Grin2a/Grin2b/Kalrn/Plcb1/Gria1/Brinp1/Gabrb3/Atxn1/Adcy8/Shank2/Grin1/Grm7/Ntrk2/Camk4/Btbd9/Pde4d/Reln	20
	GO:0048814	regulation of dendrite morphogenesis	16/491	93/29008	4.10261e-12	2.46516e-10	1.7903e-10	Adgrb3/Kalrn/Robo1/Hecw1/Grin1/Tnik/Sipa1l1/Nedd4l/Cit/Il1rapl1/Numb/Ptprz1/Stau2/Pak3/Reln/Trpc5	16
	GO:0050905	neuromuscular process	22/491	199/29008	4.22739e-12	2.49634e-10	1.81294e-10	Csmd1/Nrg1/Fgf14/Rbfox1/Cacna1a/Kcnma1/Grin2a/Cntnap2/Grin2b/Fgf12/Dmd/Nrxn1/Tnr/Scn8a/Grin1/Pcdh15/Rbfox2/Abr/Atp8a2/Scn1a/Kcnh1/Ankfn1	22
	GO:0006887	exocytosis	31/491	415/29008	6.68687e-12	3.88179e-10	2.8191e-10	Rims1/Erc2/Cacna1a/Nrxn3/Stxbp5l/Syt16/Cacna1c/Rapgef4/Trim9/Nlgn1/Ppfia2/Unc13c/Nrxn1/Rims2/Grm8/Apba2/Prkce/Cadps/Camk2a/Abr/Erc1/Grm7/Syt1/Unc13b/Il1rapl1/Cadps2/Nsf/Lin7a/Stxbp5/Kcnh1/Hap1	31
	GO:0050769	positive regulation of neurogenesis	26/491	298/29008	1.12079e-11	6.39783e-10	4.64636e-10	Nrg1/Kalrn/Robo2/Robo1/Grm5/Tenm4/Tiam1/Ntrk3/Atxn1/Dscam/Cdh4/Plxna4/Tnik/Macf1/Il1rapl1/Ntrk2/Numb/Ptprz1/Stau2/Efna5/Dag1/Plxna2/Pak3/Hap1/Reln/Trpc5	26
	GO:0031345	negative regulation of cell projection organization	22/491	211/29008	1.36487e-11	7.6634e-10	5.56546e-10	Dab1/Ptprg/Grin2b/Nlgn1/Nrxn1/Ube3a/Fat3/Tnr/Fstl4/Ntm/Spock1/Rit2/Xylt1/Cit/Map2/Slit2/D130043K22Rik/Ptprz1/Rap1gap2/Epha3/Ptprs/Trpc5	22
	GO:0097061	dendritic spine organization	16/491	101/29008	1.52185e-11	8.40697e-10	6.10547e-10	Grin2a/Cntnap2/Grin2b/Kalrn/Nlgn1/Ppfia2/Epha5/Ube3a/Ctnnd2/Grin1/Sipa1l1/Tanc2/Zfp804a/Stau2/Pak3/Reln	16
	GO:0001764	neuron migration	21/491	195/29008	2.15525e-11	1.1717e-09	8.50937e-10	Nrg3/Nrg1/Dab1/Unc5d/Prkg1/Adgrl3/Ntrk3/Fat3/Ntng1/Dclk1/Astn1/Camk2a/Spock1/Ntrk2/Ptprz1/Nrp2/Astn2/Auts2/Reln/Phactr1/Nexmif	21
	GO:0097120	receptor localization to synapse	14/491	75/29008	2.87921e-11	1.54083e-09	1.11901e-09	Lrrc7/Kalrn/Rapgef4/Nlgn1/Mapk10/Nrxn1/Grip1/Tnik/Camk2a/Anks1b/Dlg2/Dag1/Iqsec2/Reln	14
	GO:0045055	regulated exocytosis	25/491	288/29008	3.13146e-11	1.65004e-09	1.19832e-09	Rims1/Erc2/Cacna1a/Nrxn3/Stxbp5l/Cacna1c/Rapgef4/Trim9/Nlgn1/Ppfia2/Unc13c/Rims2/Grm8/Apba2/Prkce/Cadps/Camk2a/Abr/Erc1/Grm7/Syt1/Unc13b/Cadps2/Stxbp5/Kcnh1	25
	GO:0010976	positive regulation of neuron projection development	22/491	224/29008	4.44477e-11	2.30657e-09	1.67512e-09	Nrg1/Lrrc7/Negr1/Kalrn/Dmd/Tiam1/Ntrk3/Atp8a2/Cntn1/Rit2/Zfp804a/Ntrk2/Ahi1/Ptprz1/Stau2/Tenm3/Cbfa2t2/Epha3/Pacsin1/Pak3/Hap1/Reln	22
	GO:1990138	neuron projection extension	21/491	203/29008	4.63274e-11	2.36823e-09	1.7199e-09	Nrg1/Rims1/Slit3/Ntrk3/Rims2/Dscam/Tnr/Dclk1/Cdh4/Plxna4/Macf1/Tmem108/Nedd4l/Syt1/Map2/Slit2/D130043K22Rik/Nrp2/Auts2/Ptprs/Trpc5	21
	GO:0106027	neuron projection organization	16/491	109/29008	5.01486e-11	2.52587e-09	1.83438e-09	Grin2a/Cntnap2/Grin2b/Kalrn/Nlgn1/Ppfia2/Epha5/Ube3a/Ctnnd2/Grin1/Sipa1l1/Tanc2/Zfp804a/Stau2/Pak3/Reln	16
	GO:0017157	regulation of exocytosis	23/491	249/29008	5.58803e-11	2.77377e-09	2.01442e-09	Rims1/Cacna1a/Nrxn3/Stxbp5l/Rapgef4/Trim9/Nlgn1/Ppfia2/Rims2/Grm8/Apba2/Prkce/Cadps/Abr/Grm7/Syt1/Unc13b/Il1rapl1/Cadps2/Nsf/Stxbp5/Kcnh1/Hap1	23
	GO:0099084	postsynaptic specialization organization	11/491	41/29008	5.84321e-11	2.859e-09	2.07632e-09	Nlgn1/Ntrk3/Nrxn1/Shank2/Sipa1l1/Tmem108/Cadm1/Numb/Cdh2/Reln/Ptprs	11
	GO:0008344	adult locomotory behavior	16/491	111/29008	6.64751e-11	3.20672e-09	2.32884e-09	Dab1/Fgf14/Cacna1a/Kcnma1/Fgf12/Kalrn/Cacna1c/Atxn1/Scn8a/Shank2/Grin1/Pcdh15/Sptbn4/Scn1a/Btbd9/Oxr1	16
	GO:0043270	positive regulation of ion transport	26/491	329/29008	1.00953e-10	4.80227e-09	3.48759e-09	Fgf14/Asic2/Rgs7/Hcn1/Grin2b/Fgf12/Cacnb2/Dmd/Plcb1/Ryr2/Cacna1c/Cacna1d/Dpp6/Kcnc2/Cacna2d1/Grin1/Camk2a/Cntn1/Nedd4l/Syt1/Wnk2/Ano6/Hap1/Akt3/Reln/Htr2c	26
	GO:0019932	second-messenger-mediated signaling	25/491	308/29008	1.31904e-10	6.18865e-09	4.49444e-09	Nrg1/Prkg1/Sgcd/Chrm3/Grm1/Dmd/Pde10a/Ryr2/Grm5/Cacna1d/Ksr2/Epha5/Gucy1a2/Kcnc2/Adcy8/Tenm2/Tox3/Rit2/Ptprj/Ntrk2/Cap2/Cdh13/Mcu/Pde4d/Htr2c	25
	GO:0099565	chemical synaptic transmission postsynaptic	15/491	100/29008	1.47266e-10	6.81603e-09	4.95006e-09	Rims1/Grin2a/Cntnap2/Grin2b/Nlgn1/Gabrb3/Nrxn1/Atxn1/Rims2/Celf4/Grin1/Tmem108/Unc13b/Reln/Igsf9b
	GO:0007215	glutamate receptor signaling pathway	11/491	45/29008	1.76618e-10	8.06556e-09	5.85753e-09	Grin2a/Grin2b/Grm1/Kalrn/Plcb1/Grm5/Grin1/Grm8/Camk2a/Grm7/Gria2	11
	GO:0097106	postsynaptic density organization	10/491	35/29008	2.21462e-10	9.98036e-09	7.24812e-09	Nlgn1/Ntrk3/Nrxn1/Shank2/Sipa1l1/Tmem108/Cadm1/Cdh2/Reln/Ptprs	10
	GO:0016082	synaptic vesicle priming	9/491	26/29008	2.5657e-10	1.14124e-08	8.2881e-09	Rims1/Erc2/Unc13c/Rims2/Cadps/Erc1/Unc13b/Cadps2/Stxbp5	9
	GO:2001257	regulation of cation channel activity	19/491	180/29008	2.75777e-10	1.21094e-08	8.79435e-09	Fgf14/Cacna1a/Asic2/Grin2a/Hcn1/Fgf12/Cacnb2/Dmd/Nlgn1/Nrxn1/Kcnc2/Cacna2d1/Dapk1/Shisa9/Nedd4l/Rasgrf1/Hap1/Pde4d/Reln	19
	GO:0030900	forebrain development	28/491	400/29008	3.16924e-10	1.374e-08	9.97856e-09	Nrg3/Nrg1/Dab1/Prkg1/Cntnap2/Robo2/Plcb1/Robo1/Epha5/Tnr/Grin1/Dclk1/Plxna4/Tmem108/Slit2/Ntrk2/Dock7/Ext1/Slc4a10/Numb/Nrp2/Celf1/Cdh2/Hap1/Reln/Ptprs/Phactr1/Bcl11b	28
	GO:0010977	negative regulation of neuron projection development	18/491	162/29008	3.51072e-10	1.50303e-08	1.09156e-08	Dab1/Ptprg/Nlgn1/Ube3a/Fat3/Tnr/Fstl4/Ntm/Spock1/Rit2/Xylt1/Map2/Slit2/D130043K22Rik/Ptprz1/Rap1gap2/Epha3/Ptprs	18
	GO:0010720	positive regulation of cell development	27/491	378/29008	4.23083e-10	1.78896e-08	1.29921e-08	Nrg1/Kalrn/Robo2/Robo1/Grm5/Tenm4/Tiam1/Ntrk3/Atxn1/Dscam/Cdh4/Rfx3/Plxna4/Tnik/Macf1/Il1rapl1/Ntrk2/Numb/Ptprz1/Stau2/Efna5/Dag1/Plxna2/Pak3/Hap1/Reln/Trpc5	27
	GO:0007157	heterophilic cell-cell adhesion via plasma membrane cell adhesion molecules	11/491	49/29008	4.76965e-10	1.9922e-08	1.44681e-08	Tenm4/Nlgn1/Nrxn1/Tenm2/Cdh4/Tenm1/Il1rapl1/Cadm1/Tenm3/Cdh2/Alcam	11
	GO:0010959	regulation of metal ion transport	29/491	443/29008	7.25134e-10	2.99227e-08	2.1731e-08	Fgf14/Kcnip4/Nkain3/Cacna1a/Rgs7/Fgf12/Cacnb2/Dmd/Plcb1/Ryr2/Cacna1c/Cacna1d/Dpp10/Dpp6/Camk2d/Hecw1/Kcnc2/Cacna2d1/Grin1/Sptbn4/Prkce/Camk2a/Cntn1/Nedd4l/Cacna1b/Wnk2/Hap1/Akt3/Pde4d	29
	GO:0051965	positive regulation of synapse assembly	13/491	80/29008	8.98044e-10	3.66167e-08	2.65925e-08	Lingo2/Lrrtm4/Asic2/Adgrb3/Adgrl3/Nlgn1/Ntrk3/Nrxn1/Clstn2/Il1rapl1/Ntrk2/Stau2/Efna5	13
	GO:0006813	potassium ion transport	21/491	240/29008	1.03834e-09	4.18389e-08	3.0385e-08	Kcnq5/Kcnip4/Kcnma1/Kcnh7/Rgs7/Kcnb2/Hcn1/Kcnd2/Cacna1d/Dpp10/Dpp6/Kcnd3/Kcnj3/Kcnc2/Kcnj6/Kcnt2/Nedd4l/Wnk2/Nsf/Kcnk10/Kcnh1	21
	GO:0071805	potassium ion transmembrane transport	19/491	202/29008	1.9566e-09	7.79229e-08	5.65906e-08	Kcnq5/Kcnip4/Kcnh7/Rgs7/Kcnb2/Hcn1/Kcnd2/Cacna1d/Dpp10/Dpp6/Kcnd3/Kcnj3/Kcnc2/Kcnj6/Kcnt2/Nedd4l/Wnk2/Kcnk10/Kcnh1	19
	GO:0048638	regulation of developmental growth	27/491	406/29008	2.01234e-09	7.92215e-08	5.75337e-08	Nrg1/Rims1/Plcb1/Cacna1c/Ntrk3/Rims2/Sgip1/Dscam/Tnr/Cdh4/Zfpm2/Fstl4/Plxna4/Sptbn4/Macf1/Atp8a2/Nedd4l/Syt1/Map2/Slit2/D130043K22Rik/Wwc1/Mbd5/Efna5/Celf1/Ptprs/Trpc5	27
	GO:1903539	protein localization to postsynaptic membrane	11/491	56/29008	2.19094e-09	8.52724e-08	6.19282e-08	Grin2a/Kalrn/Rapgef4/Mapk10/Grip1/Grin1/Tnik/Camk2a/Dlg2/Dag1/Iqsec2	11
	GO:2000300	regulation of synaptic vesicle exocytosis	13/491	86/29008	2.2618e-09	8.70411e-08	6.32126e-08	Rims1/Nrxn3/Stxbp5l/Nlgn1/Ppfia2/Rims2/Grm8/Apba2/Prkce/Grm7/Syt1/Stxbp5/Kcnh1	13
	GO:0072659	protein localization to plasma membrane	23/491	301/29008	2.34519e-09	8.92473e-08	6.48149e-08	Kcnip4/Kcnb2/Cacnb2/Kalrn/Gpr158/Dpp10/Dpp6/Pid1/Nrxn1/Camk2d/Sorbs1/Grip1/Pacs1/Sptbn4/Tnik/Camk2a/Macf1/Rab40b/Numb/Cdh2/Epha3/Nsf/Pacsin1	23
	GO:0062237	protein localization to postsynapse	11/491	57/29008	2.67382e-09	1.00635e-07	7.30854e-08	Grin2a/Kalrn/Rapgef4/Mapk10/Grip1/Grin1/Tnik/Camk2a/Dlg2/Dag1/Iqsec2	11
	GO:0048675	axon extension	16/491	142/29008	2.7378e-09	1.01924e-07	7.4021e-08	Nrg1/Slit3/Ntrk3/Dscam/Tnr/Dclk1/Cdh4/Plxna4/Macf1/Map2/Slit2/D130043K22Rik/Nrp2/Auts2/Ptprs/Trpc5	16
	GO:0050806	positive regulation of synaptic transmission	24/491	330/29008	2.80517e-09	1.03309e-07	7.50267e-08	Rims1/Grin2a/Grin2b/Kalrn/Gria1/Nlgn1/Nrxn1/Adcy8/Rims2/Tnr/Shank2/Clstn2/Prkce/Syt1/Cacna1b/Ntrk2/Gria2/Mir124-2hg/Gria4/Hap1/Mir124a-1hg/Iqsec2/Reln/Htr2c	24
	GO:1901890	positive regulation of cell junction assembly	15/491	124/29008	3.1997e-09	1.16585e-07	8.46684e-08	Lingo2/Lrrtm4/Asic2/Cntnap2/Adgrb3/Adgrl3/Nlgn1/Ntrk3/Nrxn1/Clstn2/Ptprj/Il1rapl1/Ntrk2/Stau2/Efna5	15
	GO:0021537	telencephalon development	21/491	257/29008	3.56527e-09	1.28537e-07	9.33488e-08	Nrg3/Nrg1/Dab1/Robo2/Plcb1/Robo1/Epha5/Tnr/Grin1/Plxna4/Tmem108/Slit2/Ntrk2/Ext1/Numb/Celf1/Cdh2/Reln/Ptprs/Phactr1/Bcl11b	21
	GO:0008361	regulation of cell size	19/491	213/29008	4.73091e-09	1.68785e-07	1.22578e-07	Nrg1/Kcnma1/Ntrk3/Dscam/Tnr/Cdh4/Fstl4/Plxna4/Macf1/Map2/Slit2/D130043K22Rik/Rap1gap2/Efna5/Ano6/Prr16/Akt3/Ptprs/Trpc5	19
	GO:0060996	dendritic spine development	15/491	128/29008	4.98369e-09	1.75971e-07	1.27797e-07	Nrg1/Kalrn/Nlgn1/Ppfia2/Epha5/Ube3a/Ctnnd2/Fstl4/Sipa1l1/Tanc2/Camk2a/Stau2/Pak3/Reln/Ptprs	15
	GO:1904064	positive regulation of cation transmembrane transport	17/491	170/29008	5.5057e-09	1.92418e-07	1.39742e-07	Fgf14/Asic2/Rgs7/Hcn1/Cacnb2/Dmd/Plcb1/Ryr2/Cacna1c/Cacna1d/Dpp6/Kcnc2/Cacna2d1/Nedd4l/Wnk2/Hap1/Reln	17
	GO:0035176	social behavior	11/491	61/29008	5.70072e-09	1.97222e-07	1.4323e-07	Cntnap2/Nrxn3/Kalrn/Brinp1/Gabrb3/Grid1/Nrxn1/Atxn1/Shank2/Grin1/Ext1	11
	GO:0034767	positive regulation of ion transmembrane transport	18/491	193/29008	5.9648e-09	2.03398e-07	1.47716e-07	Fgf14/Asic2/Rgs7/Hcn1/Cacnb2/Dmd/Plcb1/Ryr2/Cacna1c/Cacna1d/Dpp6/Kcnc2/Cacna2d1/Nedd4l/Wnk2/Ano6/Hap1/Reln	18
	GO:0099072	regulation of postsynaptic membrane neurotransmitter receptor levels	13/491	93/29008	6.05741e-09	2.03398e-07	1.47716e-07	Nrg1/Kalrn/Rapgef4/Mapk10/Grip1/Tnik/Camk2a/Numb/Dlg2/Pacsin1/Dag1/Hap1/Iqsec2	13
	GO:0140029	exocytic process	13/491	93/29008	6.05741e-09	2.03398e-07	1.47716e-07	Rims1/Erc2/Nlgn1/Unc13c/Nrxn1/Rims2/Cadps/Camk2a/Erc1/Syt1/Unc13b/Cadps2/Stxbp5	13
	GO:0006814	sodium ion transport	20/491	245/29008	8.55412e-09	2.84445e-07	2.06575e-07	Fgf14/Nkain3/Asic2/Hcn1/Fgf12/Dmd/Plcb1/Camk2d/Hecw1/Scn8a/Sptbn4/Cntn1/Nedd4l/Scn1a/Slc4a10/Slc4a4/Wnk2/Ano6/Klhl3/Akt3	20
	GO:0070588	calcium ion transmembrane transport	22/491	296/29008	8.686e-09	2.86053e-07	2.07743e-07	Fgf14/Cacna1a/Grin2a/Cacna1e/Grin2b/Cacnb2/Dmd/Ryr2/Cacna1c/Cacna1d/Ryr3/Camk2d/Cacna2d1/Grin1/Prkce/Cacna1b/Ano6/Mcu/Hap1/Pde4d/Trpc5/Htr2c	22
	GO:0051703	biological process involved in intraspecies interaction between organisms	11/491	64/29008	9.68623e-09	3.15956e-07	2.29459e-07	Cntnap2/Nrxn3/Kalrn/Brinp1/Gabrb3/Grid1/Nrxn1/Atxn1/Shank2/Grin1/Ext1	11
	GO:0099545	trans-synaptic signaling by trans-synaptic complex	6/491	11/29008	9.80839e-09	3.16922e-07	2.30161e-07	Nlgn1/Farp1/Tenm2/Il1rapl1/Cadm1/Dag1	6
	GO:0043087	regulation of GTPase activity	23/491	326/29008	1.06479e-08	3.40831e-07	2.47525e-07	Ptprn2/Prkg1/Rgs7/Kalrn/Rgs6/Tiam1/Ntrk3/Epha5/Plxna4/Ripor2/Sipa1l1/Abr/Arhgap6/Ntrk2/Dock7/Rap1gap2/Sgsm2/Rasgrf1/Efna5/Dennd1a/Epha3/Plxna2/Ocrl	23
	GO:0008038	neuron recognition	10/491	51/29008	1.20975e-08	3.83648e-07	2.7862e-07	Cntn5/Cntnap2/Robo2/Robo1/Nrcam/Dscam/Cntn6/Ext1/Ptprz1/Epha3	10
	GO:0050772	positive regulation of axonogenesis	13/491	101/29008	1.68437e-08	5.29263e-07	3.84371e-07	Nrg1/Robo2/Robo1/Tiam1/Ntrk3/Dscam/Cdh4/Plxna4/Macf1/Ntrk2/Efna5/Plxna2/Trpc5	13
	GO:0050954	sensory perception of mechanical stimulus	22/491	309/29008	1.89009e-08	5.88504e-07	4.27395e-07	Cntn5/Kcnma1/Asic2/Nav2/Grin2b/Cacna1d/Gabrb3/Scn8a/Gabrb2/Lhfpl3/Pcdh15/Grm8/Thrb/Sobp/Sptbn4/Ripor2/Grm7/Scn1a/Tjp1/Mir124-2hg/Srrm4/Mir124a-1hg	22
	GO:1903305	regulation of regulated secretory pathway	17/491	186/29008	2.13326e-08	6.58235e-07	4.78036e-07	Rims1/Cacna1a/Nrxn3/Stxbp5l/Trim9/Nlgn1/Ppfia2/Rims2/Grm8/Apba2/Prkce/Cadps/Abr/Grm7/Syt1/Stxbp5/Kcnh1	17
	GO:0099054	presynapse assembly	10/491	54/29008	2.16515e-08	6.62111e-07	4.80851e-07	Cntn5/Lrfn5/Nlgn1/Ntrk3/Farp1/Nrxn1/Il1rapl1/Cadm1/Bsn/Ptprs	10
	GO:0060047	heart contraction	19/491	235/29008	2.35534e-08	7.13896e-07	5.18459e-07	Sgcd/Cacna1e/Chrm3/Cacnb2/Dmd/Ryr2/Cacna1c/Cacna1d/Kcnd3/Sgcz/Camk2d/Cacna2d1/Thrb/Rbfox2/Sptbn4/Cacna1b/Ext1/Scn1a/Pde4d	19
	GO:0048168	regulation of neuronal synaptic plasticity	11/491	70/29008	2.57267e-08	7.72931e-07	5.61332e-07	Rims1/Grin2a/Grin2b/Kalrn/Grm5/Grin1/Camk2a/Shisa9/Unc13b/Slc4a10/Rasgrf1	11
	GO:0017156	calcium-ion regulated exocytosis	11/491	71/29008	2.99836e-08	8.92991e-07	6.48525e-07	Rims1/Cacna1a/Cacna1c/Rapgef4/Trim9/Unc13c/Rims2/Cadps/Syt1/Unc13b/Cadps2	11
	GO:0086001	cardiac muscle cell action potential	10/491	56/29008	3.12559e-08	9.22857e-07	6.70214e-07	Cacnb2/Dmd/Kcnd2/Ryr2/Cacna1c/Cacna1d/Kcnd3/Camk2d/Cacna2d1/Scn1a	10
	GO:0031503	protein-containing complex localization	20/491	265/29008	3.202e-08	9.37338e-07	6.80731e-07	Nrg1/Lrrc7/Sgcd/Kalrn/Rapgef4/Nlgn1/Mapk10/Nrxn1/Grip1/Tnik/Camk2a/Anks1b/Numb/Stau2/Dlg2/Pacsin1/Dag1/Hap1/Iqsec2/Reln	20
	GO:0033555	multicellular organismal response to stress	13/491	107/29008	3.40972e-08	9.89685e-07	7.18748e-07	Cacna1a/Cntnap2/Cacna1e/Grin2b/Kalrn/Brinp1/Grm7/Cacna1b/Ext1/D130043K22Rik/Reln/Ankfn1/Htr2c	13
	GO:0061387	regulation of extent of cell growth	14/491	128/29008	3.94518e-08	1.13476e-06	8.24109e-07	Nrg1/Ntrk3/Dscam/Tnr/Cdh4/Fstl4/Plxna4/Macf1/Map2/Slit2/D130043K22Rik/Efna5/Ptprs/Trpc5	14
	GO:0060079	excitatory postsynaptic potential	12/491	90/29008	4.01132e-08	1.13476e-06	8.24109e-07	Rims1/Grin2a/Cntnap2/Grin2b/Nlgn1/Nrxn1/Atxn1/Rims2/Celf4/Grin1/Tmem108/Reln	12
	GO:0043113	receptor clustering	11/491	73/29008	4.04208e-08	1.13476e-06	8.24109e-07	Lrrtm4/Lrrc7/Sorbs2/Cacna1a/Grin2b/Nlgn1/Nrxn1/Sorbs1/Cdh2/Dlg2/Reln	11
	GO:0060997	dendritic spine morphogenesis	11/491	73/29008	4.04208e-08	1.13476e-06	8.24109e-07	Kalrn/Nlgn1/Ppfia2/Epha5/Ube3a/Ctnnd2/Sipa1l1/Tanc2/Stau2/Pak3/Reln	11
	GO:0003015	heart process	19/491	245/29008	4.59232e-08	1.27875e-06	9.28681e-07	Sgcd/Cacna1e/Chrm3/Cacnb2/Dmd/Ryr2/Cacna1c/Cacna1d/Kcnd3/Sgcz/Camk2d/Cacna2d1/Thrb/Rbfox2/Sptbn4/Cacna1b/Ext1/Scn1a/Pde4d	19
	GO:0048791	calcium ion-regulated exocytosis of neurotransmitter	7/491	22/29008	5.22094e-08	1.43054e-06	1.03891e-06	Rims1/Cacna1a/Unc13c/Rims2/Cadps/Syt1/Unc13b	7
	GO:0071625	vocalization behavior	7/491	22/29008	5.22094e-08	1.43054e-06	1.03891e-06	Cntnap2/Nrxn3/Brinp1/Nrxn1/Shank2/Ext1/Auts2	7
	GO:0099068	postsynapse assembly	8/491	33/29008	6.09437e-08	1.6566e-06	1.20309e-06	Nlgn1/Ntrk3/Nrxn1/Sipa1l1/Numb/Cdh2/Reln/Ptprs	8
	GO:0009612	response to mechanical stimulus	16/491	177/29008	6.46922e-08	1.74465e-06	1.26703e-06	Asic2/Cntnap2/Grin2b/Kalrn/Dmd/Ryr2/Nrxn1/Pcdh15/Grm8/Ripor2/Atp8a2/Strbp/D130043K22Rik/Scn1a/Ano3/Dag1	16
	GO:0099172	presynapse organization	10/491	61/29008	7.33944e-08	1.96387e-06	1.42624e-06	Cntn5/Lrfn5/Nlgn1/Ntrk3/Farp1/Nrxn1/Il1rapl1/Cadm1/Bsn/Ptprs	10
	GO:0034764	positive regulation of transmembrane transport	19/491	253/29008	7.64316e-08	2.02929e-06	1.47375e-06	Fgf14/Asic2/Rgs7/Hcn1/Cacnb2/Dmd/Plcb1/Ryr2/Cacna1c/Cacna1d/Dpp6/Kcnc2/Cacna2d1/Sorbs1/Nedd4l/Wnk2/Ano6/Hap1/Reln	19
	GO:0007628	adult walking behavior	9/491	47/29008	8.16239e-08	2.15048e-06	1.56176e-06	Dab1/Cacna1a/Kcnma1/Cacna1c/Scn8a/Pcdh15/Sptbn4/Scn1a/Oxr1	9
	GO:0007264	small GTPase mediated signal transduction	25/491	425/29008	8.81996e-08	2.30598e-06	1.67469e-06	Nrg1/Dab1/Kalrn/Robo1/Rapgef4/Tiam1/Ksr2/Camk2d/Dock4/Ripor2/Sipa1l1/Rit2/Arhgap26/Slit2/Dock7/Rap1gap2/Cdh13/Rasgrf1/Auts2/Dennd1a/Cdh2/Dock3/Rapgefl1/Iqsec2/Reln	25
	GO:0002028	regulation of sodium ion transport	12/491	97/29008	9.38098e-08	2.43408e-06	1.76772e-06	Fgf14/Nkain3/Fgf12/Dmd/Plcb1/Camk2d/Hecw1/Sptbn4/Cntn1/Nedd4l/Wnk2/Akt3	12
	GO:0019228	neuronal action potential	9/491	48/29008	9.89647e-08	2.50763e-06	1.82114e-06	Kcnma1/Cntnap2/Fgf12/Kcnd2/Gria1/Rapgef4/Dpp6/Scn8a/Scn1a	9
	GO:0016339	calcium-dependent cell-cell adhesion via plasma membrane cell adhesion molecules	8/491	35/29008	1.00285e-07	2.50763e-06	1.82114e-06	Nlgn1/Nrxn1/Cdh18/Cdh12/Cdh9/Cdh13/Cdh2/Cdh8	8
	GO:0035640	exploration behavior	8/491	35/29008	1.00285e-07	2.50763e-06	1.82114e-06	Lsamp/Brinp1/Gabrb3/Ube3a/Tnr/Shank2/Prkce/Slc4a10	8
	GO:0035235	ionotropic glutamate receptor signaling pathway	6/491	15/29008	1.00305e-07	2.50763e-06	1.82114e-06	Grin2a/Grin2b/Kalrn/Grin1/Camk2a/Gria2	6
	GO:0098917	retrograde trans-synaptic signaling	6/491	15/29008	1.00305e-07	2.50763e-06	1.82114e-06	Plcb1/Nlgn1/Farp1/Tenm2/Cadm1/Dag1	6
	GO:0090659	walking behavior	9/491	49/29008	1.19427e-07	2.96405e-06	2.15261e-06	Dab1/Cacna1a/Kcnma1/Cacna1c/Scn8a/Pcdh15/Sptbn4/Scn1a/Oxr1	9
	GO:0051968	positive regulation of synaptic transmission glutamatergic	8/491	36/29008	1.27038e-07	3.13025e-06	2.27331e-06	Nlgn1/Nrxn1/Tnr/Shank2/Ntrk2/Gria4/Iqsec2/Reln
	GO:1904375	regulation of protein localization to cell periphery	14/491	141/29008	1.3423e-07	3.28383e-06	2.38484e-06	Kalrn/Rapgef4/Dpp10/Dpp6/Pid1/Nrxn1/Camk2d/Sorbs1/Tnik/Camk2a/Numb/Epha3/Dag1/Iqsec2	14
	GO:0098696	regulation of neurotransmitter receptor localization to postsynaptic specialization membrane	6/491	16/29008	1.58194e-07	3.84265e-06	2.79068e-06	Kalrn/Rapgef4/Tnik/Camk2a/Dag1/Iqsec2	6
	GO:0001964	startle response	8/491	37/29008	1.59694e-07	3.85178e-06	2.79731e-06	Csmd1/Nrg1/Grin2a/Grin2b/Nrxn1/Grin1/Pcdh15/Kcnh1	8
	GO:0060998	regulation of dendritic spine development	11/491	84/29008	1.78491e-07	4.27505e-06	3.10471e-06	Nrg1/Kalrn/Nlgn1/Ppfia2/Ube3a/Fstl4/Tanc2/Stau2/Pak3/Reln/Ptprs	11
	GO:1902473	regulation of protein localization to synapse	7/491	26/29008	1.89907e-07	4.51688e-06	3.28033e-06	Kalrn/Rapgef4/Nlgn1/Tnik/Camk2a/Dag1/Iqsec2	7
	GO:0051899	membrane depolarization	11/491	85/29008	2.01932e-07	4.76977e-06	3.46399e-06	Cacna1a/Hcn1/Fgf12/Cacnb2/Cacna1c/Cacna1d/Camk2d/Cacna2d1/Scn8a/Nedd4l/Scn1a	11
	GO:0043954	cellular component maintenance	10/491	68/29008	2.12892e-07	4.99422e-06	3.627e-06	Erc2/Cntnap2/Adgrb3/Grin2b/Shank2/Grin1/Erc1/Zfp804a/Cadm1/Tjp1	10
	GO:0032414	positive regulation of ion transmembrane transporter activity	13/491	126/29008	2.40148e-07	5.57689e-06	4.05015e-06	Fgf14/Asic2/Hcn1/Cacnb2/Dmd/Plcb1/Ryr2/Kcnc2/Cacna2d1/Nedd4l/Wnk2/Hap1/Reln	13
	GO:0099558	maintenance of synapse structure	6/491	17/29008	2.40987e-07	5.57689e-06	4.05015e-06	Erc2/Cntnap2/Adgrb3/Shank2/Erc1/Cadm1	6
	GO:0086003	cardiac muscle cell contraction	10/491	69/29008	2.45244e-07	5.63732e-06	4.09404e-06	Sgcd/Cacnb2/Ryr2/Cacna1c/Cacna1d/Kcnd3/Camk2d/Cacna2d1/Scn1a/Pde4d	10
	GO:0098698	postsynaptic specialization assembly	7/491	27/29008	2.52645e-07	5.76873e-06	4.18948e-06	Nlgn1/Ntrk3/Nrxn1/Sipa1l1/Numb/Reln/Ptprs	7
	GO:0048639	positive regulation of developmental growth	17/491	221/29008	2.62863e-07	5.96229e-06	4.33005e-06	Nrg1/Rims1/Plcb1/Ntrk3/Rims2/Sgip1/Dscam/Cdh4/Zfpm2/Sptbn4/Macf1/Atp8a2/Nedd4l/Syt1/Efna5/Celf1/Trpc5	17
	GO:0035725	sodium ion transmembrane transport	14/491	149/29008	2.66692e-07	6.00934e-06	4.36422e-06	Fgf14/Asic2/Hcn1/Fgf12/Dmd/Plcb1/Camk2d/Hecw1/Scn8a/Nedd4l/Scn1a/Slc4a4/Wnk2/Ano6	14
	GO:0019722	calcium-mediated signaling	16/491	198/29008	3.03399e-07	6.79176e-06	4.93244e-06	Nrg1/Sgcd/Chrm3/Grm1/Dmd/Ryr2/Grm5/Cacna1d/Ksr2/Tenm2/Tox3/Rit2/Ptprj/Ntrk2/Cdh13/Mcu	16
	GO:0009306	protein secretion	23/491	393/29008	3.16774e-07	7.04514e-06	5.11646e-06	Frmd4a/Ptprn2/Cacna1e/Stxbp5l/Cacna1c/Rapgef4/Cacna1d/Nrxn1/Epha5/Adcy8/Rims2/Rfx3/Ica1/Prkce/Sybu/Sergef/Unc13b/Ahi1/Efna5/Ildr2/Dnajc1/Stxbp5/Mcu	23
	GO:1905475	regulation of protein localization to membrane	16/491	199/29008	3.24867e-07	7.17851e-06	5.21331e-06	Sorbs2/Kalrn/Rapgef4/Dpp10/Dpp6/Pid1/Nrxn1/Camk2d/Sorbs1/Tnik/Camk2a/Numb/Cdh2/Epha3/Dag1/Iqsec2	16
	GO:0035592	establishment of protein localization to extracellular region	23/491	394/29008	3.31212e-07	7.24184e-06	5.25931e-06	Frmd4a/Ptprn2/Cacna1e/Stxbp5l/Cacna1c/Rapgef4/Cacna1d/Nrxn1/Epha5/Adcy8/Rims2/Rfx3/Ica1/Prkce/Sybu/Sergef/Unc13b/Ahi1/Efna5/Ildr2/Dnajc1/Stxbp5/Mcu	23
	GO:1904861	excitatory synapse assembly	7/491	28/29008	3.31962e-07	7.24184e-06	5.25931e-06	Cntnap2/Nlgn1/Ntrk3/Nrxn1/Sipa1l1/Reln/Ptprs	7
	GO:0031646	positive regulation of nervous system process	9/491	55/29008	3.37831e-07	7.27718e-06	5.28497e-06	Nrg1/Rims1/Tenm4/Rapgef4/Rims2/Tnr/Unc13b/Dag1/Igsf9b	9
	GO:2001222	regulation of neuron migration	9/491	55/29008	3.37831e-07	7.27718e-06	5.28497e-06	Nrg3/Nrg1/Unc5d/Ntng1/Camk2a/Ptprz1/Reln/Phactr1/Nexmif	9
	GO:0007605	sensory perception of sound	19/491	280/29008	3.69464e-07	7.90883e-06	5.7437e-06	Cntn5/Kcnma1/Asic2/Nav2/Cacna1d/Gabrb3/Scn8a/Gabrb2/Lhfpl3/Pcdh15/Thrb/Sobp/Sptbn4/Ripor2/Grm7/Tjp1/Mir124-2hg/Srrm4/Mir124a-1hg	19
	GO:0002027	regulation of heart rate	12/491	110/29008	3.79537e-07	8.07401e-06	5.86366e-06	Cacna1e/Chrm3/Cacnb2/Dmd/Ryr2/Cacna1c/Cacna1d/Kcnd3/Cacna2d1/Rbfox2/Sptbn4/Pde4d	12
	GO:0007528	neuromuscular junction development	9/491	56/29008	3.96537e-07	8.28133e-06	6.01423e-06	Sorbs2/Cacnb2/Kalrn/Unc13c/Pdzrn3/Sorbs1/Unc13b/Ntrk2/Ppfibp1	9
	GO:0061001	regulation of dendritic spine morphogenesis	9/491	56/29008	3.96537e-07	8.28133e-06	6.01423e-06	Kalrn/Nlgn1/Ppfia2/Ube3a/Sipa1l1/Tanc2/Stau2/Pak3/Reln	9
	GO:0098815	modulation of excitatory postsynaptic potential	9/491	56/29008	3.96537e-07	8.28133e-06	6.01423e-06	Rims1/Grin2a/Nlgn1/Nrxn1/Rims2/Celf4/Grin1/Tmem108/Reln	9
	GO:0030902	hindbrain development	15/491	179/29008	4.45675e-07	9.25113e-06	6.71853e-06	Dab1/Cacna1a/Cntnap2/Nav2/Rora/Gabrb3/Nrxn1/Grin1/Rbfox2/Cntn1/Ahi1/Cplane1/Plxna2/Hap1/Ptprs	15
	GO:0071692	protein localization to extracellular region	23/491	401/29008	4.50515e-07	9.29526e-06	6.75058e-06	Frmd4a/Ptprn2/Cacna1e/Stxbp5l/Cacna1c/Rapgef4/Cacna1d/Nrxn1/Epha5/Adcy8/Rims2/Rfx3/Ica1/Prkce/Sybu/Sergef/Unc13b/Ahi1/Efna5/Ildr2/Dnajc1/Stxbp5/Mcu	23
	GO:0030073	insulin secretion	17/491	230/29008	4.62305e-07	9.48142e-06	6.88577e-06	Ptprn2/Cacna1e/Stxbp5l/Cacna1c/Rapgef4/Cacna1d/Nrxn1/Epha5/Adcy8/Rims2/Rfx3/Ica1/Prkce/Sybu/Efna5/Ildr2/Mcu	17
	GO:0030072	peptide hormone secretion	19/491	285/29008	4.83926e-07	9.86576e-06	7.1649e-06	Ptprn2/Cacna1e/Stxbp5l/Kalrn/Cacna1c/Rapgef4/Cacna1d/Nrxn1/Epha5/Adcy8/Rims2/Rfx3/Ica1/Prkce/Sybu/Efna5/Ildr2/Mcu/Htr2c	19
	GO:0032411	positive regulation of transporter activity	13/491	134/29008	4.91983e-07	9.97065e-06	7.24108e-06	Fgf14/Asic2/Hcn1/Cacnb2/Dmd/Plcb1/Ryr2/Kcnc2/Cacna2d1/Nedd4l/Wnk2/Hap1/Reln	13
	GO:0030516	regulation of axon extension	12/491	113/29008	5.09375e-07	1.02624e-05	7.45295e-06	Nrg1/Ntrk3/Dscam/Tnr/Cdh4/Plxna4/Macf1/Map2/Slit2/D130043K22Rik/Ptprs/Trpc5	12
	GO:0021700	developmental maturation	21/491	344/29008	5.21437e-07	1.0444e-05	7.58483e-06	Cacna1a/Kcnma1/Cntnap2/Adgrb3/Plcb1/Unc13c/Nrxn1/Nrcam/Grin1/Rfx3/Sptbn4/Sybu/Xylt1/Unc13b/Ext1/Srrm4/Ano6/Dlg2/Nrg2/Dag1/Reln	21
	GO:0010765	positive regulation of sodium ion transport	8/491	43/29008	5.48709e-07	1.09106e-05	7.92371e-06	Fgf14/Fgf12/Dmd/Plcb1/Cntn1/Nedd4l/Wnk2/Akt3	8
	GO:0021953	central nervous system neuron differentiation	16/491	207/29008	5.52814e-07	1.09106e-05	7.92371e-06	Cacna1a/Agbl4/Rora/Nrxn1/Dclk1/Plxna4/Sptbn4/Spock1/Map2/Slit2/Ntrk2/Slc4a10/Nrp2/Celf1/Sox5/Bcl11b	16
	GO:0007214	gamma-aminobutyric acid signaling pathway	7/491	30/29008	5.54291e-07	1.09106e-05	7.92371e-06	Cacna1a/Gabrb1/Gabrb3/Gabrb2/Gabra2/Gabbr2/Gabrg3	7
	GO:0007158	neuron cell-cell adhesion	5/491	11/29008	5.78268e-07	1.13175e-05	8.21923e-06	Nlgn1/Nrxn1/Tnr/Astn1/Astn2	5
	GO:0000381	regulation of alternative mRNA splicing	9/491	59/29008	6.28809e-07	1.22368e-05	8.88681e-06	Rbfox1/Celf2/Celf4/Rbfox3/Rbfox2/Khdrbs2/Celf3/Srrm4/Celf1
	GO:0050919	negative chemotaxis	8/491	44/29008	6.60773e-07	1.27861e-05	9.2858e-06	Nrg3/Nrg1/Slit3/Robo2/Robo1/Plxna4/Slit2/Nrp2	8
	GO:0008306	associative learning	12/491	116/29008	6.77255e-07	1.30314e-05	9.46394e-06	Csmd1/Tafa2/Grin2a/Cacna1e/Grin2b/Cacna1c/Atxn1/Tnr/Shank2/Grin1/Grm7/Reln	12
	GO:0099633	protein localization to postsynaptic specialization membrane	7/491	31/29008	7.05555e-07	1.34251e-05	9.74986e-06	Kalrn/Rapgef4/Tnik/Camk2a/Dlg2/Dag1/Iqsec2	7
	GO:0099645	neurotransmitter receptor localization to postsynaptic specialization membrane	7/491	31/29008	7.05555e-07	1.34251e-05	9.74986e-06	Kalrn/Rapgef4/Tnik/Camk2a/Dlg2/Dag1/Iqsec2	7
	GO:0002790	peptide secretion	19/491	293/29008	7.35734e-07	1.3922e-05	1.01107e-05	Ptprn2/Cacna1e/Stxbp5l/Kalrn/Cacna1c/Rapgef4/Cacna1d/Nrxn1/Epha5/Adcy8/Rims2/Rfx3/Ica1/Prkce/Sybu/Efna5/Ildr2/Mcu/Htr2c	19
	GO:0032535	regulation of cellular component size	23/491	417/29008	8.85503e-07	1.6664e-05	1.2102e-05	Nrg1/Kcnma1/Ntrk3/Dscam/Tnr/Cdh4/Fstl4/Plxna4/Tenm1/Prkce/Macf1/Map2/Slit2/D130043K22Rik/Rap1gap2/Efna5/Fmn2/Ano6/Pak3/Prr16/Akt3/Ptprs/Trpc5	23
	GO:0050708	regulation of protein secretion	19/491	298/29008	9.48608e-07	1.7754e-05	1.28937e-05	Frmd4a/Cacna1e/Stxbp5l/Rapgef4/Cacna1d/Nrxn1/Epha5/Adcy8/Rfx3/Ica1/Prkce/Sybu/Sergef/Unc13b/Ahi1/Efna5/Dnajc1/Stxbp5/Mcu	19
	GO:0010469	regulation of signaling receptor activity	13/491	146/29008	1.31366e-06	2.44527e-05	1.77585e-05	Tafa1/Dlgap2/Dlgap1/Grin2a/Nlgn1/Nrxn1/Dapk1/Shisa9/Ptprj/Rasgrf1/Pde4d/Zfyve28/Reln	13
	GO:0046879	hormone secretion	21/491	367/29008	1.47709e-06	2.73461e-05	1.98598e-05	Nrg1/Ptprn2/Cacna1e/Stxbp5l/Kalrn/Cacna1c/Rapgef4/Cacna1d/Nrxn1/Epha5/Adcy8/Rims2/Rfx3/Ica1/Prkce/Sybu/Nell2/Efna5/Ildr2/Mcu/Htr2c	21
	GO:0022037	metencephalon development	12/491	126/29008	1.64604e-06	3.03101e-05	2.20124e-05	Dab1/Cacna1a/Cntnap2/Nav2/Rora/Gabrb3/Nrxn1/Grin1/Cntn1/Cplane1/Hap1/Ptprs	12
	GO:0006816	calcium ion transport	23/491	434/29008	1.746e-06	3.19788e-05	2.32243e-05	Fgf14/Cacna1a/Grin2a/Cacna1e/Grin2b/Cacnb2/Dmd/Ryr2/Cacna1c/Cacna1d/Ryr3/Camk2d/Cacna2d1/Grin1/Prkce/Camk2a/Cacna1b/Ano6/Mcu/Hap1/Pde4d/Trpc5/Htr2c	23
	GO:0040013	negative regulation of locomotion	20/491	341/29008	1.7994e-06	3.27817e-05	2.38073e-05	Nrg3/Nrg1/Nav3/Prkg1/Ptprg/Robo2/Plcb1/Robo1/Grm5/Ptprt/Ptprr/Ripor2/Mctp1/Abr/Ptprj/Slit2/Dach1/Dag1/Nexmif/Htr2c	20
	GO:0015833	peptide transport	19/491	314/29008	2.06101e-06	3.73489e-05	2.71243e-05	Ptprn2/Cacna1e/Stxbp5l/Kalrn/Cacna1c/Rapgef4/Cacna1d/Nrxn1/Epha5/Adcy8/Rims2/Rfx3/Ica1/Prkce/Sybu/Efna5/Ildr2/Mcu/Htr2c	19
	GO:0009914	hormone transport	21/491	375/29008	2.07762e-06	3.74519e-05	2.7199e-05	Nrg1/Ptprn2/Cacna1e/Stxbp5l/Kalrn/Cacna1c/Rapgef4/Cacna1d/Nrxn1/Epha5/Adcy8/Rims2/Rfx3/Ica1/Prkce/Sybu/Nell2/Efna5/Ildr2/Mcu/Htr2c	21
	GO:0061337	cardiac conduction	9/491	68/29008	2.15534e-06	3.86495e-05	2.80688e-05	Cacnb2/Ryr2/Cacna1c/Cacna1d/Kcnd3/Cacna2d1/Rbfox2/Sptbn4/Pde4d	9
	GO:0021675	nerve development	10/491	87/29008	2.19938e-06	3.92338e-05	2.84931e-05	Nav2/Dmd/Gabrb3/Col25a1/Gabrb2/Plxna4/Unc13b/Ext1/Nrp2/Dag1	10
	GO:0016081	synaptic vesicle docking	5/491	14/29008	2.40258e-06	4.24167e-05	3.08047e-05	Rims1/Unc13c/Rims2/Camk2a/Unc13b	5
	GO:1902514	regulation of calcium ion transmembrane transport via high voltage-gated calcium channel	5/491	14/29008	2.40258e-06	4.24167e-05	3.08047e-05	Cacnb2/Cacna1c/Cacna1d/Camk2d/Cacna2d1	5
	GO:0099601	regulation of neurotransmitter receptor activity	9/491	69/29008	2.44186e-06	4.28891e-05	3.11477e-05	Dlgap2/Dlgap1/Grin2a/Nlgn1/Nrxn1/Dapk1/Shisa9/Rasgrf1/Reln	9
	GO:2000463	positive regulation of excitatory postsynaptic potential	7/491	37/29008	2.53033e-06	4.42162e-05	3.21115e-05	Rims1/Grin2a/Nlgn1/Nrxn1/Rims2/Grin1/Reln	7
	GO:0050885	neuromuscular process controlling balance	9/491	70/29008	2.76055e-06	4.79944e-05	3.48554e-05	Rbfox1/Cacna1a/Kcnma1/Nrxn1/Tnr/Pcdh15/Rbfox2/Abr/Ankfn1	9
	GO:0021987	cerebral cortex development	11/491	111/29008	3.01886e-06	5.22201e-05	3.79243e-05	Dab1/Plcb1/Robo1/Grin1/Slit2/Ntrk2/Celf1/Cdh2/Reln/Ptprs/Phactr1	11
	GO:0034331	cell junction maintenance	7/491	38/29008	3.05669e-06	5.22862e-05	3.79723e-05	Erc2/Cntnap2/Adgrb3/Shank2/Erc1/Cadm1/Tjp1	7
	GO:1905606	regulation of presynapse assembly	7/491	38/29008	3.05669e-06	5.22862e-05	3.79723e-05	Lrfn5/Nlgn1/Ntrk3/Farp1/Nrxn1/Il1rapl1/Ptprs	7
	GO:1902683	regulation of receptor localization to synapse	6/491	25/29008	3.07379e-06	5.22862e-05	3.79723e-05	Kalrn/Rapgef4/Tnik/Camk2a/Dag1/Iqsec2	6
	GO:1903522	regulation of blood circulation	17/491	264/29008	3.08374e-06	5.22862e-05	3.79723e-05	Asic2/Cacna1e/Chrm3/Cacnb2/Dmd/Ryr2/Cacna1c/Cacna1d/Kcnd3/Dock4/Cacna2d1/Thrb/Rbfox2/Sptbn4/Cacna1b/Pde4d/Htr2c	17
	GO:0021549	cerebellum development	11/491	112/29008	3.29729e-06	5.56317e-05	4.04019e-05	Dab1/Cacna1a/Cntnap2/Nav2/Rora/Gabrb3/Nrxn1/Cntn1/Cplane1/Hap1/Ptprs	11
	GO:0061577	calcium ion transmembrane transport via high voltage-gated calcium channel	5/491	15/29008	3.55372e-06	5.96642e-05	4.33305e-05	Cacnb2/Cacna1c/Cacna1d/Camk2d/Cacna2d1	5
	GO:0045664	regulation of neuron differentiation	16/491	241/29008	4.06163e-06	6.78589e-05	4.92818e-05	Dab1/Cntn4/Brinp3/Dmd/Nlgn1/Brinp1/Rgs6/Tiam1/Pbx1/Brinp2/Cit/Numb/Sox5/Zeb1/Trpc5/Bcl11b	16
	GO:0021543	pallium development	13/491	162/29008	4.20286e-06	6.98777e-05	5.07479e-05	Dab1/Plcb1/Robo1/Epha5/Grin1/Tmem108/Slit2/Ntrk2/Celf1/Cdh2/Reln/Ptprs/Phactr1	13
	GO:0048265	response to pain	7/491	40/29008	4.38553e-06	7.25624e-05	5.26977e-05	Cacna1a/Cntnap2/Cacna1e/Grin2b/Kalrn/Cacna1b/Reln	7
	GO:2000649	regulation of sodium ion transmembrane transporter activity	8/491	56/29008	4.43363e-06	7.30057e-05	5.30196e-05	Fgf14/Fgf12/Dmd/Plcb1/Camk2d/Hecw1/Nedd4l/Wnk2	8
	GO:0060401	cytosolic calcium ion transport	14/491	190/29008	4.90949e-06	8.04546e-05	5.84293e-05	Grin2a/Grin2b/Dmd/Ryr2/Cacna1c/Ryr3/Camk2d/Cacna2d1/Grin1/Prkce/Mcu/Hap1/Pde4d/Htr2c	14
	GO:0000380	alternative mRNA splicing	9/491	75/29008	4.94747e-06	8.06909e-05	5.86009e-05	Rbfox1/Celf2/Celf4/Rbfox3/Rbfox2/Khdrbs2/Celf3/Srrm4/Celf1
	GO:2000310	regulation of NMDA receptor activity	6/491	27/29008	4.99218e-06	8.10342e-05	5.88502e-05	Grin2a/Nlgn1/Nrxn1/Dapk1/Rasgrf1/Reln	6
	GO:0070593	dendrite self-avoidance	5/491	16/29008	5.09714e-06	8.23477e-05	5.98041e-05	Cntn5/Nrcam/Dscam/Cntn6/Ext1	5
	GO:0086065	cell communication involved in cardiac conduction	7/491	41/29008	5.21175e-06	8.3804e-05	6.08617e-05	Cacnb2/Ryr2/Cacna1c/Cacna1d/Kcnd3/Cacna2d1/Pde4d	7
	GO:0048511	rhythmic process	18/491	307/29008	5.90164e-06	9.44538e-05	6.85961e-05	Kcnma1/Grin2a/Cntnap2/Grin2b/Kcnd2/Dpyd/Rora/Nlgn1/Gabrb3/Ntrk3/Mapk10/Ube3a/Grin1/Schip1/Ntrk2/Fbxl17/Btbd9/Ankfn1	18
	GO:0070252	actin-mediated cell contraction	10/491	97/29008	5.94728e-06	9.47416e-05	6.8805e-05	Sgcd/Cacnb2/Ryr2/Cacna1c/Cacna1d/Kcnd3/Camk2d/Cacna2d1/Scn1a/Pde4d	10
	GO:0007616	long-term memory	7/491	42/29008	6.16344e-06	9.69024e-05	7.03743e-05	Gria1/Adcy8/Grin1/Ntrk2/Camk4/Btbd9/Reln	7
	GO:0099174	regulation of presynapse organization	7/491	42/29008	6.16344e-06	9.69024e-05	7.03743e-05	Lrfn5/Nlgn1/Ntrk3/Farp1/Nrxn1/Il1rapl1/Ptprs	7
	GO:0140056	organelle localization by membrane tethering	9/491	77/29008	6.1678e-06	9.69024e-05	7.03743e-05	Rims1/Unc13c/Nrxn1/Rims2/Camk2a/Esyt2/Syt1/Unc13b/Nsf	9
	GO:0060402	calcium ion transport into cytosol	13/491	168/29008	6.2649e-06	9.79785e-05	7.11558e-05	Grin2a/Grin2b/Dmd/Ryr2/Cacna1c/Ryr3/Camk2d/Cacna2d1/Grin1/Prkce/Hap1/Pde4d/Htr2c	13
	GO:0008016	regulation of heart contraction	14/491	195/29008	6.62629e-06	0.000103159	7.49183e-05	Cacna1e/Chrm3/Cacnb2/Dmd/Ryr2/Cacna1c/Cacna1d/Kcnd3/Cacna2d1/Thrb/Rbfox2/Sptbn4/Cacna1b/Pde4d	14
	GO:0097553	calcium ion transmembrane import into cytosol	12/491	144/29008	6.65997e-06	0.000103214	7.49583e-05	Grin2a/Grin2b/Dmd/Ryr2/Cacna1c/Ryr3/Camk2d/Grin1/Prkce/Hap1/Pde4d/Htr2c	12
	GO:0086002	cardiac muscle cell action potential involved in contraction	7/491	43/29008	7.25519e-06	0.000111933	8.12898e-05	Cacnb2/Ryr2/Cacna1c/Cacna1d/Kcnd3/Cacna2d1/Scn1a	7
	GO:0042886	amide transport	19/491	343/29008	7.38824e-06	0.000113474	8.24094e-05	Ptprn2/Cacna1e/Stxbp5l/Kalrn/Cacna1c/Rapgef4/Cacna1d/Nrxn1/Epha5/Adcy8/Rims2/Rfx3/Ica1/Prkce/Sybu/Efna5/Ildr2/Mcu/Htr2c	19
	GO:0042596	fear response	8/491	60/29008	7.52721e-06	0.000115092	8.35845e-05	Cacna1e/Grin2b/Kalrn/Brinp1/Grm7/Ext1/Ankfn1/Htr2c	8
	GO:0042593	glucose homeostasis	17/491	283/29008	7.76877e-06	0.000118258	8.58835e-05	Csmd1/Ptprn2/Cacna1a/Cacna1e/Stxbp5l/Cacna1c/Cacna1d/Nrxn1/Epha5/Adcy8/Prkce/Sybu/Ptprj/Unc13b/Mbd5/Efna5/Mcu	17
	GO:0033500	carbohydrate homeostasis	17/491	284/29008	8.13678e-06	0.000123312	8.95539e-05	Csmd1/Ptprn2/Cacna1a/Cacna1e/Stxbp5l/Cacna1c/Cacna1d/Nrxn1/Epha5/Adcy8/Prkce/Sybu/Ptprj/Unc13b/Mbd5/Efna5/Mcu	17
	GO:0019233	sensory perception of pain	12/491	147/29008	8.22998e-06	0.000124175	9.01805e-05	Cacna1a/Grin2a/Cacna1e/Grin2b/Grm1/Kcnd2/Grin1/Grm8/Cacna1b/Scn1a/Dlg2/Htr2c	12
	GO:0051271	negative regulation of cellular component movement	18/491	315/29008	8.39516e-06	0.000126112	9.15871e-05	Nrg3/Nrg1/Nav3/Prkg1/Ptprg/Plcb1/Robo1/Ptprt/Ptprr/Ripor2/Mctp1/Abr/Ptprj/Slit2/Dach1/Dag1/Actn1/Nexmif	18
	GO:0048278	vesicle docking	8/491	61/29008	8.53626e-06	0.000127671	9.27198e-05	Rims1/Unc13c/Nrxn1/Rims2/Camk2a/Syt1/Unc13b/Nsf	8
	GO:0006941	striated muscle contraction	13/491	173/29008	8.61885e-06	0.000128346	9.32098e-05	Sgcd/Cacnb2/Dmd/Ryr2/Cacna1c/Cacna1d/Kcnd3/Ryr3/Camk2d/Cacna2d1/Atp8a2/Scn1a/Pde4d	13
	GO:0099150	regulation of postsynaptic specialization assembly	5/491	18/29008	9.72217e-06	0.000144149	0.000104687	Ntrk3/Nrxn1/Sipa1l1/Numb/Ptprs	5
	GO:0022406	membrane docking	9/491	82/29008	1.03984e-05	0.00015351	0.000111485	Rims1/Unc13c/Nrxn1/Rims2/Camk2a/Esyt2/Syt1/Unc13b/Nsf	9
	GO:0045927	positive regulation of growth	18/491	321/29008	1.08472e-05	0.000159449	0.000115798	Nrg1/Rims1/Plcb1/Ntrk3/Rims2/Sgip1/Dscam/Cdh4/Zfpm2/Sptbn4/Macf1/Atp8a2/Nedd4l/Syt1/Ahi1/Efna5/Celf1/Trpc5	18
	GO:0051056	regulation of small GTPase mediated signal transduction	15/491	233/29008	1.16861e-05	0.000170883	0.000124102	Nrg1/Robo1/Camk2d/Ripor2/Sipa1l1/Rit2/Arhgap26/Slit2/Rap1gap2/Rasgrf1/Auts2/Dennd1a/Cdh2/Iqsec2/Reln	15
	GO:0086010	membrane depolarization during action potential	6/491	31/29008	1.17248e-05	0.000170883	0.000124102	Cacnb2/Cacna1c/Cacna1d/Cacna2d1/Scn8a/Scn1a	6
	GO:0030336	negative regulation of cell migration	17/491	293/29008	1.22204e-05	0.000177352	0.0001288	Nrg3/Nrg1/Nav3/Prkg1/Ptprg/Plcb1/Robo1/Ptprt/Ptprr/Ripor2/Mctp1/Abr/Ptprj/Slit2/Dach1/Dag1/Nexmif	17
	GO:0048512	circadian behavior	8/491	64/29008	1.22739e-05	0.000177376	0.000128817	Kcnma1/Cntnap2/Kcnd2/Nlgn1/Gabrb3/Mapk10/Btbd9/Ankfn1	8
	GO:2001259	positive regulation of cation channel activity	9/491	84/29008	1.26786e-05	0.000182454	0.000132505	Fgf14/Asic2/Hcn1/Cacnb2/Kcnc2/Cacna2d1/Nedd4l/Hap1/Reln	9
	GO:0035641	locomotory exploration behavior	5/491	19/29008	1.3011e-05	0.000185678	0.000134847	Lsamp/Ube3a/Tnr/Prkce/Slc4a10	5
	GO:1905874	regulation of postsynaptic density organization	5/491	19/29008	1.3011e-05	0.000185678	0.000134847	Ntrk3/Nrxn1/Sipa1l1/Cdh2/Ptprs	5
	GO:0001941	postsynaptic membrane organization	7/491	47/29008	1.33572e-05	0.000189827	0.00013786	Lrrtm4/Sorbs2/Nlgn1/Nrxn1/Sorbs1/Cdh2/Reln	7
	GO:0050805	negative regulation of synaptic transmission	9/491	85/29008	1.397e-05	0.000197716	0.000143589	Gria1/Rapgef4/Adcy8/Tnr/Celf4/Shank2/Stau2/Iqsec2/Sorcs2	9
	GO:0060048	cardiac muscle contraction	11/491	131/29008	1.49514e-05	0.000210735	0.000153044	Sgcd/Cacnb2/Dmd/Ryr2/Cacna1c/Cacna1d/Kcnd3/Camk2d/Cacna2d1/Scn1a/Pde4d	11
	GO:0097119	postsynaptic density protein 95 clustering	4/491	10/29008	1.57055e-05	0.000220457	0.000160104	Nlgn1/Nrxn1/Cdh2/Reln	4
	GO:0051259	protein complex oligomerization	15/491	240/29008	1.65864e-05	0.000231871	0.000168393	Kctd16/Kcnb2/Hcn1/Grin2b/Kcnd2/Kcnd3/Kcnc2/Adcy8/Grin1/Ripor2/Syt1/Gria2/Prmt8/Mcu/Gls	15
	GO:0097107	postsynaptic density assembly	5/491	20/29008	1.71071e-05	0.000238178	0.000172974	Ntrk3/Nrxn1/Sipa1l1/Reln/Ptprs	5
	GO:0007622	rhythmic behavior	8/491	67/29008	1.73028e-05	0.000238961	0.000173543	Kcnma1/Cntnap2/Kcnd2/Nlgn1/Gabrb3/Mapk10/Btbd9/Ankfn1	8
	GO:1902305	regulation of sodium ion transmembrane transport	8/491	67/29008	1.73028e-05	0.000238961	0.000173543	Fgf14/Fgf12/Dmd/Plcb1/Camk2d/Hecw1/Nedd4l/Wnk2	8
	GO:0098926	postsynaptic signal transduction	7/491	49/29008	1.77196e-05	0.000243734	0.000177009	Nrg1/Sorbs2/Chrm3/Plcb1/Sorbs1/Anks1b/Camk4	7
	GO:0035335	peptidyl-tyrosine dephosphorylation	6/491	34/29008	2.05156e-05	0.000279944	0.000203306	Ptprt/Ptprj/Ptpro/Ptprz1/Ptpn12/Ptprs	6
	GO:0048013	ephrin receptor signaling pathway	6/491	34/29008	2.05156e-05	0.000279944	0.000203306	Tiam1/Epha5/Sipa1l1/Anks1b/Efna5/Epha3	6
	GO:0022604	regulation of cell morphogenesis	18/491	337/29008	2.08125e-05	0.000282868	0.00020543	Rims1/Kalrn/Rims2/Ntng1/Grip1/Plxna4/Tnik/Macf1/Nedd4l/Syt1/Fgd4/Il1rapl1/Numb/Stau2/Efna5/Plxna2/Pak3/Reln	18
	GO:2000146	negative regulation of cell motility	17/491	306/29008	2.13487e-05	0.000289009	0.00020989	Nrg3/Nrg1/Nav3/Prkg1/Ptprg/Plcb1/Robo1/Ptprt/Ptprr/Ripor2/Mctp1/Abr/Ptprj/Slit2/Dach1/Dag1/Nexmif	17
	GO:0035584	calcium-mediated signaling using intracellular calcium source	5/491	21/29008	2.21413e-05	0.000298559	0.000216825	Ryr2/Grm5/Tenm2/Ptprj/Ntrk2	5
	GO:0019227	neuronal action potential propagation	4/491	11/29008	2.43497e-05	0.000323247	0.000234754	Ntrk3/Nrcam/Ntrk2/Scn1a	4
	GO:0061669	spontaneous neurotransmitter secretion	4/491	11/29008	2.43497e-05	0.000323247	0.000234754	Rims1/Rims2/Syt1/Unc13b	4
	GO:0098870	action potential propagation	4/491	11/29008	2.43497e-05	0.000323247	0.000234754	Ntrk3/Nrcam/Ntrk2/Scn1a	4
	GO:1990504	dense core granule exocytosis	4/491	11/29008	2.43497e-05	0.000323247	0.000234754	Unc13c/Cadps/Unc13b/Cadps2	4
	GO:1903076	regulation of protein localization to plasma membrane	10/491	115/29008	2.68932e-05	0.000355634	0.000258275	Kalrn/Dpp10/Dpp6/Pid1/Nrxn1/Camk2d/Sorbs1/Camk2a/Numb/Epha3	10
	GO:0006936	muscle contraction	17/491	312/29008	2.73145e-05	0.000359816	0.000261312	Prkg1/Sgcd/Kcnma1/Chrm3/Cacnb2/Dmd/Ryr2/Cacna1c/Cacna1d/Kcnd3/Ryr3/Camk2d/Dock4/Cacna2d1/Atp8a2/Scn1a/Pde4d	17
	GO:0045475	locomotor rhythm	5/491	22/29008	2.82558e-05	0.000369375	0.000268255	Kcnma1/Cntnap2/Kcnd2/Mapk10/Ankfn1	5
	GO:0060080	inhibitory postsynaptic potential	5/491	22/29008	2.82558e-05	0.000369375	0.000268255	Rims1/Gabrb3/Rims2/Unc13b/Igsf9b	5
	GO:0007623	circadian rhythm	14/491	222/29008	2.8569e-05	0.000372049	0.000270196	Kcnma1/Cntnap2/Kcnd2/Dpyd/Rora/Nlgn1/Gabrb3/Ntrk3/Mapk10/Ube3a/Ntrk2/Fbxl17/Btbd9/Ankfn1	14
	GO:0048679	regulation of axon regeneration	6/491	36/29008	2.88734e-05	0.00037297	0.000270865	Nrg1/Ntrk3/Tnr/Xylt1/D130043K22Rik/Ptprs	6
	GO:0060292	long-term synaptic depression	6/491	36/29008	2.88734e-05	0.00037297	0.000270865	Gria1/Adcy8/Shank2/Stau2/Iqsec2/Sorcs2	6
	GO:0021954	central nervous system neuron development	9/491	93/29008	2.89664e-05	0.00037297	0.000270865	Agbl4/Dclk1/Plxna4/Sptbn4/Map2/Slit2/Ntrk2/Slc4a10/Nrp2	9
	GO:0035773	insulin secretion involved in cellular response to glucose stimulus	9/491	94/29008	3.15598e-05	0.000404841	0.000294011	Ptprn2/Cacna1e/Cacna1d/Nrxn1/Epha5/Adcy8/Prkce/Sybu/Efna5	9
	GO:0010001	glial cell differentiation	15/491	255/29008	3.35977e-05	0.000429374	0.000311828	Nrg1/Dab1/Cntnap2/Dmd/Tenm4/Ntrk3/Miat/Dner/Ptprj/Ntrk2/Ptprz1/Cdh2/Dag1/Sox5/Reln	15
	GO:0086091	regulation of heart rate by cardiac conduction	6/491	37/29008	3.3972e-05	0.000432543	0.00031413	Cacnb2/Cacna1c/Cacna1d/Kcnd3/Cacna2d1/Rbfox2	6
	GO:0099519	dense core granule cytoskeletal transport	4/491	12/29008	3.60358e-05	0.000456482	0.000331515	Ppfia2/Tanc2/Sybu/Map2	4
	GO:0030705	cytoskeleton-dependent intracellular transport	13/491	198/29008	3.61187e-05	0.000456482	0.000331515	Agbl4/Ppfia2/Dync1i1/Tanc2/Sybu/Tmem108/Map2/Bicdl1/Stau2/Hook1/Dlg2/Bsn/Hap1	13
	GO:0001662	behavioral fear response	7/491	55/29008	3.83569e-05	0.000481217	0.000349479	Cacna1e/Grin2b/Kalrn/Brinp1/Grm7/Ankfn1/Htr2c	7
	GO:1902476	chloride transmembrane transport	7/491	55/29008	3.83569e-05	0.000481217	0.000349479	Gabrb1/Gabrb3/Gabrb2/Gabra2/Ano3/Ano6/Gabrg3	7
	GO:0071695	anatomical structure maturation	16/491	290/29008	4.02807e-05	0.000503509	0.000365668	Cacna1a/Kcnma1/Cntnap2/Adgrb3/Plcb1/Nrxn1/Nrcam/Grin1/Rfx3/Sptbn4/Xylt1/Ext1/Srrm4/Ano6/Dlg2/Dag1	16
	GO:0090276	regulation of peptide hormone secretion	14/491	230/29008	4.21157e-05	0.000524532	0.000380936	Cacna1e/Stxbp5l/Kalrn/Cacna1d/Nrxn1/Epha5/Adcy8/Rfx3/Ica1/Prkce/Sybu/Efna5/Mcu/Htr2c	14
	GO:0002209	behavioral defense response	7/491	56/29008	4.32031e-05	0.000536125	0.000389355	Cacna1e/Grin2b/Kalrn/Brinp1/Grm7/Ankfn1/Htr2c	7
	GO:0008090	retrograde axonal transport	5/491	24/29008	4.43496e-05	0.000547585	0.000397678	Agbl4/Tmem108/Dlg2/Bsn/Hap1	5
	GO:1903169	regulation of calcium ion transmembrane transport	12/491	174/29008	4.44463e-05	0.000547585	0.000397678	Fgf14/Cacna1a/Cacnb2/Dmd/Ryr2/Cacna1c/Cacna1d/Camk2d/Cacna2d1/Prkce/Hap1/Pde4d	12
	GO:0070570	regulation of neuron projection regeneration	6/491	39/29008	4.63318e-05	0.000568769	0.000413062	Nrg1/Ntrk3/Tnr/Xylt1/D130043K22Rik/Ptprs	6
	GO:0051648	vesicle localization	12/491	175/29008	4.7e-05	0.00057491	0.000417522	Nlgn1/Ppfia2/Nrxn1/Dync1i1/Tanc2/Sybu/Map2/Bicdl1/Ahi1/Cdh2/Lin7a/Hap1	12
	GO:0098661	inorganic anion transmembrane transport	8/491	77/29008	4.8166e-05	0.000587077	0.000426358	Gabrb1/Grm5/Gabrb3/Gabrb2/Gabra2/Ano3/Ano6/Gabrg3	8
	GO:0071326	cellular response to monosaccharide stimulus	11/491	149/29008	4.95281e-05	0.000601538	0.00043686	Ptprn2/Cacna1e/Plcb1/Cacna1d/Nrxn1/Epha5/Adcy8/Prkce/Sybu/Unc13b/Efna5	11
	GO:1903532	positive regulation of secretion by cell	18/491	361/29008	5.11291e-05	0.000617167	0.000448211	Frmd4a/Grin2b/Stxbp5l/Rapgef4/Cacna1d/Nlgn1/Adcy8/Prkce/Cadps/Sybu/Syt1/Cacna1b/Unc13b/Nell2/Cadps2/Stxbp5/Mcu/Htr2c	18
	GO:0045161	neuronal ion channel clustering	4/491	13/29008	5.13555e-05	0.000617167	0.000448211	Cntnap2/Nrcam/Sptbn4/Dlg2	4
	GO:0097090	presynaptic membrane organization	4/491	13/29008	5.13555e-05	0.000617167	0.000448211	Lrrtm4/Nlgn1/Nrxn1/Il1rapl1	4
	GO:0002791	regulation of peptide secretion	14/491	235/29008	5.31871e-05	0.000636943	0.000462573	Cacna1e/Stxbp5l/Kalrn/Cacna1d/Nrxn1/Epha5/Adcy8/Rfx3/Ica1/Prkce/Sybu/Efna5/Mcu/Htr2c	14
	GO:0090087	regulation of peptide transport	14/491	237/29008	5.82816e-05	0.00069552	0.000505114	Cacna1e/Stxbp5l/Kalrn/Cacna1d/Nrxn1/Epha5/Adcy8/Rfx3/Ica1/Prkce/Sybu/Efna5/Mcu/Htr2c	14
	GO:0050775	positive regulation of dendrite morphogenesis	7/491	59/29008	6.08377e-05	0.000722745	0.000524885	Kalrn/Tnik/Il1rapl1/Numb/Stau2/Pak3/Reln	7
	GO:0030100	regulation of endocytosis	14/491	238/29008	6.09849e-05	0.000722745	0.000524885	Nrg1/Nlgn1/Sgip1/Mctp1/Rit2/Ahi1/Numb/Cdh13/Epha3/Ano6/Nsf/Pacsin1/Btbd9/Hap1	14
	GO:0046883	regulation of hormone secretion	16/491	302/29008	6.51799e-05	0.000769797	0.000559056	Nrg1/Cacna1e/Stxbp5l/Kalrn/Cacna1d/Nrxn1/Epha5/Adcy8/Rfx3/Ica1/Prkce/Sybu/Nell2/Efna5/Mcu/Htr2c	16
	GO:0007631	feeding behavior	10/491	128/29008	6.73424e-05	0.000789889	0.000573648	Grin2b/Negr1/Sgip1/Grin1/Atp8a2/Grm7/Ntrk2/Dach1/Gls/Htr2c	10
	GO:0030048	actin filament-based movement	10/491	128/29008	6.73424e-05	0.000789889	0.000573648	Sgcd/Cacnb2/Ryr2/Cacna1c/Cacna1d/Kcnd3/Camk2d/Cacna2d1/Scn1a/Pde4d	10
	GO:0042551	neuron maturation	7/491	60/29008	6.78787e-05	0.000790764	0.000574284	Cntnap2/Adgrb3/Nrxn1/Nrcam/Sptbn4/Srrm4/Dlg2	7
	GO:0051932	synaptic transmission GABAergic	7/491	60/29008	6.78787e-05	0.000790764	0.000574284	Nlgn1/Gabrb3/Gabrb2/Prkce/Gabra2/Hap1/Gabrg3
	GO:0032253	dense core granule localization	4/491	14/29008	7.09367e-05	0.000818041	0.000594093	Ppfia2/Tanc2/Sybu/Map2	4
	GO:0099151	regulation of postsynaptic density assembly	4/491	14/29008	7.09367e-05	0.000818041	0.000594093	Ntrk3/Nrxn1/Sipa1l1/Ptprs	4
	GO:1901950	dense core granule transport	4/491	14/29008	7.09367e-05	0.000818041	0.000594093	Ppfia2/Tanc2/Sybu/Map2	4
	GO:0006904	vesicle docking involved in exocytosis	6/491	42/29008	7.1367e-05	0.000820241	0.000595691	Rims1/Unc13c/Nrxn1/Rims2/Camk2a/Unc13b	6
	GO:0060042	retina morphogenesis in camera-type eye	8/491	82/29008	7.57922e-05	0.000868188	0.000630512	Hcn1/Miat/Fat3/Dscam/Thrb/Atp8a2/Ntrk2/Ahi1	8
	GO:0071322	cellular response to carbohydrate stimulus	11/491	157/29008	7.9589e-05	0.000908642	0.000659891	Ptprn2/Cacna1e/Plcb1/Cacna1d/Nrxn1/Epha5/Adcy8/Prkce/Sybu/Unc13b/Efna5	11
	GO:0048266	behavioral response to pain	5/491	27/29008	8.07822e-05	0.000916156	0.000665348	Cacna1a/Cntnap2/Cacna1e/Grin2b/Kalrn	5
	GO:0086019	cell-cell signaling involved in cardiac conduction	5/491	27/29008	8.07822e-05	0.000916156	0.000665348	Cacnb2/Ryr2/Cacna1c/Cacna1d/Cacna2d1	5
	GO:0097484	dendrite extension	6/491	43/29008	8.17635e-05	0.000924224	0.000671208	Rims1/Rims2/Tmem108/Nedd4l/Syt1/Auts2	6
	GO:0098900	regulation of action potential	7/491	62/29008	8.39603e-05	0.000945935	0.000686975	Hcn1/Fgf12/Ryr2/Cacna1c/Rapgef4/Camk2d/Cacna2d1	7
	GO:0050796	regulation of insulin secretion	12/491	186/29008	8.46216e-05	0.000950259	0.000690115	Cacna1e/Stxbp5l/Cacna1d/Nrxn1/Epha5/Adcy8/Rfx3/Ica1/Prkce/Sybu/Efna5/Mcu	12
	GO:0008088	axo-dendritic transport	8/491	84/29008	9.00166e-05	0.00100426	0.00072933	Agbl4/Sybu/Tmem108/Map2/Stau2/Dlg2/Bsn/Hap1	8
	GO:0061178	regulation of insulin secretion involved in cellular response to glucose stimulus	8/491	84/29008	9.00166e-05	0.00100426	0.00072933	Cacna1e/Cacna1d/Nrxn1/Epha5/Adcy8/Prkce/Sybu/Efna5	8
	GO:0007204	positive regulation of cytosolic calcium ion concentration	17/491	344/29008	9.14812e-05	0.00101399	0.000736399	Cacna1a/Grin2a/Grin2b/Grm1/Dmd/Ryr2/Cacna1c/Ryr3/Camk2d/Adcy8/Cacna2d1/Grin1/Prkce/Hap1/Pde4d/Trpc5/Htr2c	17
	GO:0042063	gliogenesis	17/491	344/29008	9.14812e-05	0.00101399	0.000736399	Nrg1/Dab1/Cntnap2/Dmd/Tenm4/Ntrk3/Atxn1/Miat/Grin1/Dner/Ptprj/Ntrk2/Ptprz1/Cdh2/Dag1/Sox5/Reln	17
	GO:0001558	regulation of cell growth	20/491	450/29008	9.79452e-05	0.00108214	0.00078589	Nrg1/Rims1/Slit3/Ntrk3/Rims2/Dscam/Tnr/Cdh4/Fstl4/Plxna4/Macf1/Ptprj/Nedd4l/Syt1/Map2/Slit2/D130043K22Rik/Efna5/Ptprs/Trpc5	20
	GO:0034284	response to monosaccharide	12/491	190/29008	0.000103617	0.00114112	0.000828729	Ptprn2/Cacna1e/Plcb1/Cacna1d/Nrxn1/Epha5/Adcy8/Prkce/Sybu/Unc13b/Efna5/Ildr2	12
	GO:0050768	negative regulation of neurogenesis	11/491	162/29008	0.000105391	0.00115694	0.000840215	Dab1/Brinp1/Ntrk3/Tnr/Fstl4/Cit/Map2/Slit2/D130043K22Rik/Ptprs/Trpc5	11
	GO:0035264	multicellular organism growth	13/491	220/29008	0.000105904	0.00115885	0.000841604	Meg3/Sgip1/Pcdh15/Unc79/Apba2/Sptbn4/Lncpint/Atp8a2/Ext1/Slc4a10/Mbd5/Celf1/Pde4d	13
	GO:0048024	regulation of mRNA splicing	9/491	110/29008	0.000108591	0.00118447	0.00086021	Rbfox1/Celf2/Celf4/Rbfox3/Rbfox2/Khdrbs2/Celf3/Srrm4/Celf1
	GO:0098930	axonal transport	7/491	65/29008	0.000113787	0.00123721	0.000898507	Agbl4/Sybu/Tmem108/Map2/Dlg2/Bsn/Hap1	7
	GO:0140058	neuron projection arborization	5/491	29/29008	0.000115565	0.00125256	0.000909659	Nlgn1/Ntng1/Grip1/Macf1/Phactr1	5
	GO:0051480	regulation of cytosolic calcium ion concentration	18/491	386/29008	0.000119367	0.00128969	0.000936622	Cacna1a/Grin2a/Grin2b/Grm1/Dmd/Ryr2/Cacna1c/Ryr3/Camk2d/Adcy8/Cacna2d1/Grin1/Prkce/Kcnh1/Hap1/Pde4d/Trpc5/Htr2c	18
	GO:0051924	regulation of calcium ion transport	15/491	286/29008	0.000122302	0.00131724	0.000956632	Fgf14/Cacna1a/Cacnb2/Dmd/Ryr2/Cacna1c/Cacna1d/Camk2d/Cacna2d1/Grin1/Prkce/Camk2a/Cacna1b/Hap1/Pde4d	15
	GO:0007216	G protein-coupled glutamate receptor signaling pathway	4/491	16/29008	0.000125554	0.00133963	0.000972893	Grm1/Grm5/Grm8/Grm7	4
	GO:0048681	negative regulation of axon regeneration	4/491	16/29008	0.000125554	0.00133963	0.000972893	Tnr/Xylt1/D130043K22Rik/Ptprs	4
	GO:1904862	inhibitory synapse assembly	4/491	16/29008	0.000125554	0.00133963	0.000972893	Cntnap2/Gabrb3/Gabrb2/Gabra2	4
	GO:0051961	negative regulation of nervous system development	11/491	166/29008	0.000130879	0.00139212	0.00101101	Dab1/Brinp1/Ntrk3/Tnr/Fstl4/Cit/Map2/Slit2/D130043K22Rik/Ptprs/Trpc5	11
	GO:0003012	muscle system process	19/491	425/29008	0.000134758	0.00142785	0.00103696	Prkg1/Sgcd/Sorbs2/Kcnma1/Chrm3/Cacnb2/Dmd/Ryr2/Cacna1c/Cacna1d/Kcnd3/Ryr3/Camk2d/Dock4/Cacna2d1/Atp8a2/Mlip/Scn1a/Pde4d	19
	GO:1901019	regulation of calcium ion transmembrane transporter activity	8/491	89/29008	0.00013549	0.00142785	0.00103696	Fgf14/Cacna1a/Cacnb2/Dmd/Ryr2/Cacna2d1/Hap1/Pde4d	8
	GO:1901379	regulation of potassium ion transmembrane transport	8/491	89/29008	0.00013549	0.00142785	0.00103696	Kcnip4/Rgs7/Cacna1d/Dpp10/Dpp6/Kcnc2/Nedd4l/Wnk2	8
	GO:0022029	telencephalon cell migration	7/491	68/29008	0.000151697	0.00159374	0.00115744	Nrg3/Nrg1/Dab1/Robo1/Tnr/Slit2/Reln	7
	GO:0001967	suckling behavior	4/491	17/29008	0.000161995	0.00167118	0.00121368	Grin2b/Grin1/Dach1/Gls	4
	GO:0061000	negative regulation of dendritic spine development	4/491	17/29008	0.000161995	0.00167118	0.00121368	Nlgn1/Ube3a/Fstl4/Ptprs	4
	GO:0070571	negative regulation of neuron projection regeneration	4/491	17/29008	0.000161995	0.00167118	0.00121368	Tnr/Xylt1/D130043K22Rik/Ptprs	4
	GO:0086012	membrane depolarization during cardiac muscle cell action potential	4/491	17/29008	0.000161995	0.00167118	0.00121368	Cacnb2/Cacna1c/Cacna1d/Cacna2d1	4
	GO:0098814	spontaneous synaptic transmission	4/491	17/29008	0.000161995	0.00167118	0.00121368	Rims1/Rims2/Syt1/Unc13b	4
	GO:1904889	regulation of excitatory synapse assembly	4/491	17/29008	0.000161995	0.00167118	0.00121368	Ntrk3/Nrxn1/Sipa1l1/Ptprs	4
	GO:0050771	negative regulation of axonogenesis	7/491	70/29008	0.000182218	0.00187416	0.00136109	Dab1/Tnr/Fstl4/Map2/Slit2/D130043K22Rik/Ptprs	7
	GO:0018209	peptidyl-serine modification	17/491	365/29008	0.000185642	0.00190366	0.00138251	Dmd/Ntrk3/Nrxn1/Camk2d/Dclk1/Galnt13/Tenm1/Sptbn4/Prkce/Camk2a/Ntrk2/Dock7/Csnk1g1/Camk4/Rps6ka3/Akt3/Pde4d	17
	GO:0031589	cell-substrate adhesion	17/491	366/29008	0.000191713	0.00196005	0.00142347	Atrnl1/Dmd/Tiam1/Ntng1/Sorbs1/Prkce/Macf1/Spock1/Arhgap6/Ptprj/Ptprz1/Cdh13/Efna5/Epha3/Dag1/Actn1/Nexmif	17
	GO:0034332	adherens junction organization	6/491	50/29008	0.000192862	0.00196593	0.00142774	Cdh18/Cdh12/Cdh9/Numb/Tjp1/Cdh8	6
	GO:0021885	forebrain cell migration	7/491	71/29008	0.000199238	0.0020249	0.00147056	Nrg3/Nrg1/Dab1/Robo1/Tnr/Slit2/Reln	7
	GO:0071333	cellular response to glucose stimulus	10/491	146/29008	0.000200654	0.00203326	0.00147663	Ptprn2/Cacna1e/Cacna1d/Nrxn1/Epha5/Adcy8/Prkce/Sybu/Unc13b/Efna5	10
	GO:0009743	response to carbohydrate	12/491	204/29008	0.000201696	0.00203778	0.00147992	Ptprn2/Cacna1e/Plcb1/Cacna1d/Nrxn1/Epha5/Adcy8/Prkce/Sybu/Unc13b/Efna5/Ildr2	12
	GO:0032793	positive regulation of CREB transcription factor activity	4/491	18/29008	0.000205501	0.00206405	0.00149899	Cacna1d/Epha5/Adcy8/Reln	4
	GO:0035330	regulation of hippo signaling	4/491	18/29008	0.000205501	0.00206405	0.00149899	Shank2/Cit/Schip1/Wwc1	4
	GO:0010721	negative regulation of cell development	12/491	205/29008	0.000211021	0.00211329	0.00153475	Dab1/Brinp1/Ntrk3/Tnr/Fstl4/Cit/Map2/Slit2/D130043K22Rik/Efna5/Ptprs/Trpc5	12
	GO:0019935	cyclic-nucleotide-mediated signaling	8/491	95/29008	0.000213511	0.002132	0.00154834	Prkg1/Pde10a/Epha5/Kcnc2/Adcy8/Cap2/Pde4d/Htr2c	8
	GO:0045332	phospholipid translocation	6/491	51/29008	0.000215484	0.00214545	0.00155811	Xkr4/Atp8a2/Ano3/Ano6/Trpc5/Atp9b	6
	GO:0043547	positive regulation of GTPase activity	13/491	237/29008	0.000220995	0.00219394	0.00159332	Rgs7/Kalrn/Rgs6/Tiam1/Ntrk3/Sipa1l1/Abr/Arhgap6/Dock7/Rap1gap2/Sgsm2/Rasgrf1/Dennd1a	13
	GO:0071331	cellular response to hexose stimulus	10/491	148/29008	0.000224102	0.00221835	0.00161105	Ptprn2/Cacna1e/Cacna1d/Nrxn1/Epha5/Adcy8/Prkce/Sybu/Unc13b/Efna5	10
	GO:0009101	glycoprotein biosynthetic process	14/491	271/29008	0.000238192	0.00235103	0.00170741	Mgat4c/Large1/Plcb1/Hs6st3/Galnt13/St6galnac5/Galnt18/Csgalnact1/Xylt1/Galntl6/Ext1/Slc4a10/Tmtc1/Ndst4	14
	GO:0099111	microtubule-based transport	12/491	208/29008	0.000241231	0.00237418	0.00172422	Agbl4/Cfap54/Dync1i1/Rfx3/Sybu/Tmem108/Map2/Bicdl1/Stau2/Dlg2/Bsn/Hap1	12
	GO:0018105	peptidyl-serine phosphorylation	16/491	340/29008	0.00025366	0.00248935	0.00180786	Dmd/Ntrk3/Nrxn1/Camk2d/Dclk1/Tenm1/Sptbn4/Prkce/Camk2a/Ntrk2/Dock7/Csnk1g1/Camk4/Rps6ka3/Akt3/Pde4d	16
	GO:0072578	neurotransmitter-gated ion channel clustering	4/491	19/29008	0.000256832	0.00251328	0.00182524	Lrrtm4/Nlgn1/Nrxn1/Reln	4
	GO:0099518	vesicle cytoskeletal trafficking	7/491	74/29008	0.000258134	0.00251883	0.00182927	Ppfia2/Dync1i1/Tanc2/Sybu/Map2/Bicdl1/Hap1	7
	GO:0031103	axon regeneration	6/491	53/29008	0.000266973	0.00259032	0.00188119	Nrg1/Ntrk3/Tnr/Xylt1/D130043K22Rik/Ptprs	6
	GO:0034204	lipid translocation	6/491	53/29008	0.000266973	0.00259032	0.00188119	Xkr4/Atp8a2/Ano3/Ano6/Trpc5/Atp9b	6
	GO:0051402	neuron apoptotic process	15/491	309/29008	0.000282334	0.00273162	0.00198381	Cacna1a/Kcnma1/Ppp2r2b/Gabrb3/Gabrb2/Grin1/Thrb/Tox3/Grm7/Cit/Ntrk2/Ptprz1/Pak3/Trpc5/Oxr1	15
	GO:0051047	positive regulation of secretion	18/491	415/29008	0.000289395	0.00279205	0.00202769	Frmd4a/Grin2b/Stxbp5l/Rapgef4/Cacna1d/Nlgn1/Adcy8/Prkce/Cadps/Sybu/Syt1/Cacna1b/Unc13b/Nell2/Cadps2/Stxbp5/Mcu/Htr2c	18
	GO:0007043	cell-cell junction assembly	10/491	153/29008	0.00029296	0.0028185	0.00204691	Cntnap2/Ctnnd2/Cdh18/Cdh12/Cdh9/Nedd4l/Ptpro/Tjp1/Cdh2/Cdh8	10
	GO:0045773	positive regulation of axon extension	6/491	54/29008	0.000296099	0.00284072	0.00206304	Nrg1/Ntrk3/Dscam/Cdh4/Macf1/Trpc5	6
	GO:0045216	cell-cell junction organization	12/491	213/29008	0.000299755	0.00286408	0.00208001	Cntnap2/Ctnnd2/Cdh18/Cdh12/Cdh9/Nedd4l/Ptpro/Ext1/Numb/Tjp1/Cdh2/Cdh8	12
	GO:0006874	cellular calcium ion homeostasis	20/491	490/29008	0.000300206	0.00286408	0.00208001	Cacna1a/Grin2a/Grin2b/Grm1/Dmd/Ryr2/Cacna1c/Ryr3/Camk2d/Adcy8/Cacna2d1/Inpp4b/Grin1/Prkce/Mcu/Kcnh1/Hap1/Pde4d/Trpc5/Htr2c	20
	GO:0007015	actin filament organization	19/491	453/29008	0.000301609	0.00286948	0.00208393	Sorbs2/Nebl/Ppm1e/Sorbs1/Pcdh15/Mical2/Tenm1/Prkce/Arhgap6/Slit2/Tjp1/Enah/Fmn2/Pacsin1/Diaph2/Pak3/Mcu/Actn1/Phactr1	19
	GO:0001956	positive regulation of neurotransmitter secretion	4/491	20/29008	0.000316763	0.00298874	0.00217054	Nlgn1/Syt1/Cacna1b/Htr2c	4
	GO:0010766	negative regulation of sodium ion transport	4/491	20/29008	0.000316763	0.00298874	0.00217054	Camk2d/Hecw1/Nedd4l/Wnk2	4
	GO:0032252	secretory granule localization	4/491	20/29008	0.000316763	0.00298874	0.00217054	Ppfia2/Tanc2/Sybu/Map2	4
	GO:0018210	peptidyl-threonine modification	9/491	127/29008	0.000322085	0.0030306	0.00220094	Camk2d/Galnt13/Camk2a/Galntl6/Cit/Spred2/Prkag2/Akt3/Trpc5	9
	GO:0090630	activation of GTPase activity	8/491	101/29008	0.000325075	0.00305036	0.00221529	Tiam1/Ntrk3/Sipa1l1/Abr/Dock7/Rap1gap2/Sgsm2/Rasgrf1	8
	GO:0048169	regulation of long-term neuronal synaptic plasticity	5/491	36/29008	0.00033282	0.00311451	0.00226188	Rims1/Grin2a/Grin2b/Grm5/Grin1	5
	GO:0001952	regulation of cell-matrix adhesion	9/491	128/29008	0.000341351	0.00317602	0.00230655	Dmd/Macf1/Arhgap6/Ptprj/Cdh13/Efna5/Epha3/Dag1/Nexmif	9
	GO:0048593	camera-type eye morphogenesis	10/491	156/29008	0.000342175	0.00317602	0.00230655	Hcn1/Miat/Fat3/Dscam/Thrb/Atp8a2/Ntrk2/Ahi1/Tenm3/Zeb1	10
	GO:0051650	establishment of vesicle localization	10/491	156/29008	0.000342175	0.00317602	0.00230655	Nlgn1/Ppfia2/Dync1i1/Tanc2/Sybu/Map2/Bicdl1/Ahi1/Lin7a/Hap1	10
	GO:0009749	response to glucose	11/491	186/29008	0.000351391	0.00325274	0.00236227	Ptprn2/Cacna1e/Cacna1d/Nrxn1/Epha5/Adcy8/Prkce/Sybu/Unc13b/Efna5/Ildr2	11
	GO:0043484	regulation of RNA splicing	10/491	157/29008	0.000360039	0.00332381	0.00241388	Rbfox1/Celf2/Celf4/Rbfox3/Rbfox2/Khdrbs2/Aff2/Celf3/Srrm4/Celf1	10
	GO:0014909	smooth muscle cell migration	8/491	103/29008	0.000371394	0.00341026	0.00247666	Prkg1/Kalrn/Rapgef4/Camk2d/Dock4/Slit2/Dock7/Pde4d	8
	GO:0021761	limbic system development	8/491	103/29008	0.000371394	0.00341026	0.00247666	Dab1/Cntnap2/Epha5/Tmem108/Nrp2/Hap1/Reln/Ptprs	8
	GO:0048846	axon extension involved in axon guidance	5/491	37/29008	0.000379515	0.00346624	0.00251732	Slit3/Dscam/Plxna4/Slit2/Nrp2	5
	GO:1902284	neuron projection extension involved in neuron projection guidance	5/491	37/29008	0.000379515	0.00346624	0.00251732	Slit3/Dscam/Plxna4/Slit2/Nrp2	5
	GO:0051592	response to calcium ion	9/491	130/29008	0.000382742	0.00348642	0.00253197	Kcnma1/Hcn1/Ryr2/Nlgn1/Nrxn1/Adcy8/Syt1/Kcnh1/Cpne4	9
	GO:0048592	eye morphogenesis	11/491	188/29008	0.000384819	0.00349604	0.00253896	Hcn1/Miat/Fat3/Dscam/Thrb/Atp8a2/Ntrk2/Ahi1/Stau2/Tenm3/Zeb1	11
	GO:0031290	retinal ganglion cell axon guidance	4/491	21/29008	0.000386086	0.00349827	0.00254058	Robo2/Nrcam/Slit2/Efna5	4
	GO:0090596	sensory organ morphogenesis	15/491	319/29008	0.000395054	0.00357008	0.00259273	Hcn1/Miat/Fat3/Dscam/Pcdh15/Thrb/Sobp/Ripor2/Abr/Atp8a2/Ntrk2/Ahi1/Stau2/Tenm3/Zeb1	15
	GO:0009746	response to hexose	11/491	189/29008	0.00040251	0.00362788	0.00263471	Ptprn2/Cacna1e/Cacna1d/Nrxn1/Epha5/Adcy8/Prkce/Sybu/Unc13b/Efna5/Ildr2	11
	GO:0007188	adenylate cyclase-modulating G protein-coupled receptor signaling pathway	12/491	222/29008	0.000435585	0.00391569	0.00284373	Chrm3/Adgrb3/Adgrl3/Pde10a/Rapgef4/Cacna1d/Adcy8/Rims2/Grm8/Rit2/Grm7/Adcy9	12
	GO:0003407	neural retina development	7/491	81/29008	0.000450716	0.00403148	0.00292782	Hcn1/Miat/Fat3/Thrb/Atp8a2/Ntrk2/Ahi1	7
	GO:0006821	chloride transport	8/491	106/29008	0.00045082	0.00403148	0.00292782	Gabrb1/Grm5/Gabrb3/Gabrb2/Gabra2/Ano3/Ano6/Gabrg3	8
	GO:0003180	aortic valve morphogenesis	4/491	22/29008	0.000465604	0.00412065	0.00299258	Slit3/Robo2/Robo1/Slit2	4
	GO:0015012	heparan sulfate proteoglycan biosynthetic process	4/491	22/29008	0.000465604	0.00412065	0.00299258	Hs6st3/Xylt1/Ext1/Ndst4	4
	GO:0017121	plasma membrane phospholipid scrambling	4/491	22/29008	0.000465604	0.00412065	0.00299258	Xkr4/Ano3/Ano6/Trpc5	4
	GO:0048532	anatomical structure arrangement	4/491	22/29008	0.000465604	0.00412065	0.00299258	Dab1/Dmd/Plxna4/Nrp2	4
	GO:0097035	regulation of membrane lipid distribution	6/491	59/29008	0.000481106	0.00424688	0.00308425	Xkr4/Atp8a2/Ano3/Ano6/Trpc5/Atp9b	6
	GO:0007160	cell-matrix adhesion	12/491	225/29008	0.000491075	0.00432373	0.00314006	Dmd/Tiam1/Sorbs1/Macf1/Arhgap6/Ptprj/Cdh13/Efna5/Epha3/Dag1/Actn1/Nexmif	12
	GO:0043112	receptor metabolic process	11/491	194/29008	0.000501532	0.00440448	0.00319871	Nrg1/Dmd/Gria1/Gria3/Gria2/Ahi1/Numb/Grk3/Nsf/Pacsin1/Hap1	11
	GO:0033674	positive regulation of kinase activity	18/491	435/29008	0.000505044	0.00442398	0.00321286	Nrg1/Dab1/Epha6/Robo1/Grm5/Ntrk3/Nrxn1/Epha5/Adcy8/Tenm1/Fgd4/Ntrk2/Magi3/Epha10/Prkag2/Epha3/Dag1/Reln	18
	GO:0010810	regulation of cell-substrate adhesion	12/491	226/29008	0.000510846	0.00446338	0.00324148	Dmd/Prkce/Macf1/Spock1/Arhgap6/Ptprj/Ptprz1/Cdh13/Efna5/Epha3/Dag1/Nexmif	12
	GO:0007270	neuron-neuron synaptic transmission	3/491	10/29008	0.000529359	0.004544	0.00330003	Dlgap2/Cacna1a/Camk4	3
	GO:0097105	presynaptic membrane assembly	3/491	10/29008	0.000529359	0.004544	0.00330003	Nlgn1/Nrxn1/Il1rapl1	3
	GO:0099541	trans-synaptic signaling by lipid	3/491	10/29008	0.000529359	0.004544	0.00330003	Plcb1/Grm5/Nrxn1	3
	GO:0099542	trans-synaptic signaling by endocannabinoid	3/491	10/29008	0.000529359	0.004544	0.00330003	Plcb1/Grm5/Nrxn1	3
	GO:1900454	positive regulation of long-term synaptic depression	3/491	10/29008	0.000529359	0.004544	0.00330003	Adcy8/Stau2/Iqsec2	3
	GO:1990264	peptidyl-tyrosine dephosphorylation involved in inactivation of protein kinase activity	3/491	10/29008	0.000529359	0.004544	0.00330003	Ptprt/Ptprj/Ptpro	3
	GO:2000171	negative regulation of dendrite development	3/491	10/29008	0.000529359	0.004544	0.00330003	Fat3/D130043K22Rik/Ptprz1	3
	GO:0031623	receptor internalization	9/491	136/29008	0.000532422	0.00455886	0.00331082	Nrg1/Gria1/Gria2/Ahi1/Numb/Grk3/Nsf/Pacsin1/Hap1	9
	GO:0060219	camera-type eye photoreceptor cell differentiation	5/491	40/29008	0.000549535	0.00468198	0.00340024	Hcn1/Miat/Thrb/Ntrk2/Ahi1	5
	GO:1901385	regulation of voltage-gated calcium channel activity	5/491	40/29008	0.000549535	0.00468198	0.00340024	Fgf14/Cacna1a/Cacnb2/Dmd/Cacna2d1	5
	GO:0010880	regulation of release of sequestered calcium ion into cytosol by sarcoplasmic reticulum	4/491	23/29008	0.00055613	0.00470307	0.00341556	Dmd/Ryr2/Camk2d/Pde4d	4
	GO:0010996	response to auditory stimulus	4/491	23/29008	0.00055613	0.00470307	0.00341556	Cntnap2/Nrxn1/Atp8a2/D130043K22Rik	4
	GO:0099149	regulation of postsynaptic neurotransmitter receptor internalization	4/491	23/29008	0.00055613	0.00470307	0.00341556	Nrg1/Numb/Pacsin1/Hap1	4
	GO:0001678	cellular glucose homeostasis	10/491	166/29008	0.000558681	0.00471301	0.00342277	Ptprn2/Cacna1e/Cacna1d/Nrxn1/Epha5/Adcy8/Prkce/Sybu/Unc13b/Efna5	10
	GO:0031102	neuron projection regeneration	6/491	61/29008	0.000576269	0.00483698	0.0035128	Nrg1/Ntrk3/Tnr/Xylt1/D130043K22Rik/Ptprs	6
	GO:0050982	detection of mechanical stimulus	6/491	61/29008	0.000576269	0.00483698	0.0035128	Asic2/Grin2b/Pcdh15/Grm8/Scn1a/Ano3	6
	GO:0043266	regulation of potassium ion transport	8/491	110/29008	0.000577613	0.00483698	0.0035128	Kcnip4/Rgs7/Cacna1d/Dpp10/Dpp6/Kcnc2/Nedd4l/Wnk2	8
	GO:0010970	transport along microtubule	10/491	167/29008	0.000585475	0.00489085	0.00355193	Agbl4/Dync1i1/Sybu/Tmem108/Map2/Bicdl1/Stau2/Dlg2/Bsn/Hap1	10
	GO:0048041	focal adhesion assembly	7/491	86/29008	0.000647923	0.00539936	0.00392122	Sorbs1/Macf1/Arhgap6/Ptprj/Efna5/Epha3/Actn1	7
	GO:0038127	ERBB signaling pathway	8/491	113/29008	0.000690453	0.00573981	0.00416847	Nrg1/Ptprr/Ptprj/Cdh13/Nrg2/Hap1/Ptpn12/Zfyve28	8
	GO:0003018	vascular process in circulatory system	12/491	234/29008	0.000694497	0.00575945	0.00418273	Prkg1/Kcnma1/Asic2/Chrm3/Cacna1c/Dock4/Abr/Ptprj/Slit2/Ext1/Tjp1/Htr2c	12
	GO:0010807	regulation of synaptic vesicle priming	3/491	11/29008	0.000718738	0.00587513	0.00426675	Rims1/Unc13b/Stxbp5	3
	GO:0071372	cellular response to follicle-stimulating hormone stimulus	3/491	11/29008	0.000718738	0.00587513	0.00426675	Epha5/Efna5/Epha3	3
	GO:0071420	cellular response to histamine	3/491	11/29008	0.000718738	0.00587513	0.00426675	Gabrb1/Gabrb3/Gabrb2	3
	GO:0086016	AV node cell action potential	3/491	11/29008	0.000718738	0.00587513	0.00426675	Cacnb2/Ryr2/Cacna1c	3
	GO:0086027	AV node cell to bundle of His cell signaling	3/491	11/29008	0.000718738	0.00587513	0.00426675	Cacnb2/Ryr2/Cacna1c	3
	GO:0097104	postsynaptic membrane assembly	3/491	11/29008	0.000718738	0.00587513	0.00426675	Nlgn1/Nrxn1/Cdh2	3
	GO:0051209	release of sequestered calcium ion into cytosol	8/491	114/29008	0.000731782	0.00596751	0.00433384	Dmd/Ryr2/Ryr3/Camk2d/Prkce/Hap1/Pde4d/Htr2c	8
	GO:0060999	positive regulation of dendritic spine development	6/491	64/29008	0.000745679	0.00606639	0.00440565	Nrg1/Kalrn/Nlgn1/Stau2/Pak3/Reln	6
	GO:0014808	release of sequestered calcium ion into cytosol by sarcoplasmic reticulum	4/491	25/29008	0.000773499	0.00621697	0.004515	Dmd/Ryr2/Camk2d/Pde4d	4
	GO:0051291	protein heterooligomerization	4/491	25/29008	0.000773499	0.00621697	0.004515	Grin2b/Kcnc2/Grin1/Syt1	4
	GO:0051590	positive regulation of neurotransmitter transport	4/491	25/29008	0.000773499	0.00621697	0.004515	Nlgn1/Syt1/Cacna1b/Htr2c	4
	GO:0097062	dendritic spine maintenance	4/491	25/29008	0.000773499	0.00621697	0.004515	Cntnap2/Grin2b/Grin1/Zfp804a	4
	GO:2000311	regulation of AMPA receptor activity	4/491	25/29008	0.000773499	0.00621697	0.004515	Nlgn1/Nrxn1/Shisa9/Reln	4
	GO:0051283	negative regulation of sequestering of calcium ion	8/491	115/29008	0.000775079	0.00621697	0.004515	Dmd/Ryr2/Ryr3/Camk2d/Prkce/Hap1/Pde4d/Htr2c	8
	GO:1904427	positive regulation of calcium ion transmembrane transport	7/491	89/29008	0.000795642	0.006367	0.00462396	Fgf14/Cacnb2/Ryr2/Cacna1c/Cacna1d/Cacna2d1/Hap1	7
	GO:0048709	oligodendrocyte differentiation	8/491	116/29008	0.000820411	0.0065499	0.00475679	Nrg1/Cntnap2/Tenm4/Ptprj/Ntrk2/Ptprz1/Dag1/Sox5	8
	GO:0030307	positive regulation of cell growth	11/491	206/29008	0.000824721	0.006569	0.00477066	Nrg1/Rims1/Ntrk3/Rims2/Dscam/Cdh4/Macf1/Nedd4l/Syt1/Efna5/Trpc5	11
	GO:0006470	protein dephosphorylation	12/491	239/29008	0.000835184	0.0066369	0.00481998	Ptprn2/Ptprg/Ppp2r2b/Ppm1e/Ptprt/Ptprr/Ptprj/Ptpro/Ptprz1/Acp1/Ptpn12/Ptprs	12
	GO:0051928	positive regulation of calcium ion transport	9/491	145/29008	0.000844118	0.00669237	0.00486026	Fgf14/Cacnb2/Ryr2/Cacna1c/Cacna1d/Cacna2d1/Grin1/Camk2a/Hap1	9
	GO:1901021	positive regulation of calcium ion transmembrane transporter activity	5/491	44/29008	0.000858074	0.0067873	0.0049292	Fgf14/Cacnb2/Ryr2/Cacna2d1/Hap1	5
	GO:0014812	muscle cell migration	8/491	117/29008	0.000867848	0.00683306	0.00496243	Prkg1/Kalrn/Rapgef4/Camk2d/Dock4/Slit2/Dock7/Pde4d	8
	GO:0051282	regulation of sequestering of calcium ion	8/491	117/29008	0.000867848	0.00683306	0.00496243	Dmd/Ryr2/Ryr3/Camk2d/Prkce/Hap1/Pde4d/Htr2c	8
	GO:1903514	release of sequestered calcium ion into cytosol by endoplasmic reticulum	4/491	26/29008	0.000901999	0.00707618	0.005139	Dmd/Ryr2/Camk2d/Pde4d	4
	GO:0007162	negative regulation of cell adhesion	14/491	310/29008	0.000902858	0.00707618	0.005139	Dab1/Prkg1/Epha5/Dscam/Tnr/Plxna4/Ripor2/Spock1/Arhgap6/Ptprz1/Cdh13/Efna5/Plxna2/Nexmif	14
	GO:0032354	response to follicle-stimulating hormone	3/491	12/29008	0.000946306	0.00736613	0.00534957	Epha5/Efna5/Epha3	3
	GO:0035331	negative regulation of hippo signaling	3/491	12/29008	0.000946306	0.00736613	0.00534957	Shank2/Cit/Wwc1	3
	GO:0098693	regulation of synaptic vesicle cycle	3/491	12/29008	0.000946306	0.00736613	0.00534957	Rapgef4/Nrxn1/Bsn	3
	GO:0051260	protein homooligomerization	10/491	178/29008	0.000957028	0.0074327	0.00539791	Kctd16/Kcnb2/Hcn1/Kcnd2/Kcnd3/Kcnc2/Adcy8/Ripor2/Prmt8/Gls	10
	GO:0045666	positive regulation of neuron differentiation	8/491	119/29008	0.000969319	0.00749417	0.00544256	Dab1/Brinp3/Dmd/Brinp1/Rgs6/Brinp2/Zeb1/Trpc5	8
	GO:0051208	sequestering of calcium ion	8/491	119/29008	0.000969319	0.00749417	0.00544256	Dmd/Ryr2/Ryr3/Camk2d/Prkce/Hap1/Pde4d/Htr2c	8
	GO:0050684	regulation of mRNA processing	9/491	148/29008	0.000976093	0.00752955	0.00546825	Rbfox1/Celf2/Celf4/Rbfox3/Rbfox2/Khdrbs2/Celf3/Srrm4/Celf1	9
	GO:0042490	mechanoreceptor differentiation	7/491	93/29008	0.00103263	0.00794774	0.00577196	Kcnma1/Gabrb3/Ntrk3/Gabrb2/Pcdh15/Ripor2/Ntrk2	7
	GO:0003176	aortic valve development	4/491	27/29008	0.00104482	0.00796995	0.00578809	Slit3/Robo2/Robo1/Slit2	4
	GO:0006376	mRNA splice site selection	4/491	27/29008	0.00104482	0.00796995	0.00578809	Celf2/Celf4/Celf3/Celf1	4
	GO:0030201	heparan sulfate proteoglycan metabolic process	4/491	27/29008	0.00104482	0.00796995	0.00578809	Hs6st3/Xylt1/Ext1/Ndst4	4
	GO:0060004	reflex	4/491	27/29008	0.00104482	0.00796995	0.00578809	Cacna1a/Kcnma1/Pcdh15/Auts2	4
	GO:0050974	detection of mechanical stimulus involved in sensory perception	5/491	46/29008	0.00105349	0.00801823	0.00582315	Asic2/Grin2b/Pcdh15/Grm8/Scn1a	5
	GO:0010769	regulation of cell morphogenesis involved in differentiation	8/491	121/29008	0.00108007	0.00820232	0.00595684	Kalrn/Tnik/Il1rapl1/Numb/Stau2/Efna5/Pak3/Reln	8
	GO:0014910	regulation of smooth muscle cell migration	7/491	94/29008	0.00109975	0.00833325	0.00605193	Prkg1/Rapgef4/Camk2d/Dock4/Slit2/Dock7/Pde4d	7
	GO:0070997	neuron death	17/491	428/29008	0.00111892	0.00845981	0.00614384	Cacna1a/Kcnma1/Ppp2r2b/Grin2b/Gabrb3/Gabrb2/Grin1/Thrb/Tox3/Grm7/Cit/Ntrk2/Ptprz1/Ncoa7/Pak3/Trpc5/Oxr1	17
	GO:0042462	eye photoreceptor cell development	5/491	47/29008	0.00116271	0.00877157	0.00637026	Hcn1/Miat/Thrb/Ntrk2/Ahi1	5
	GO:0001654	eye development	17/491	430/29008	0.00117645	0.00885569	0.00643135	Hcn1/Cacna1c/Ntrk3/Miat/Fat3/Dscam/Celf4/Pbx1/Thrb/Atp8a2/Ntrk2/Spred2/Ahi1/Stau2/Tenm3/Zeb1/Bcl11b	17
	GO:0001919	regulation of receptor recycling	4/491	28/29008	0.00120279	0.00896693	0.00651214	Gria1/Gria3/Gria2/Nsf	4
	GO:0007274	neuromuscular synaptic transmission	4/491	28/29008	0.00120279	0.00896693	0.00651214	Erc2/Cacna1a/Rimbp2/Erc1	4
	GO:0098884	postsynaptic neurotransmitter receptor internalization	4/491	28/29008	0.00120279	0.00896693	0.00651214	Nrg1/Numb/Pacsin1/Hap1	4
	GO:0140239	postsynaptic endocytosis	4/491	28/29008	0.00120279	0.00896693	0.00651214	Nrg1/Numb/Pacsin1/Hap1	4
	GO:0021604	cranial nerve structural organization	3/491	13/29008	0.00121479	0.00896693	0.00651214	Dmd/Plxna4/Nrp2	3
	GO:0086067	AV node cell to bundle of His cell communication	3/491	13/29008	0.00121479	0.00896693	0.00651214	Cacnb2/Ryr2/Cacna1c	3
	GO:0150011	regulation of neuron projection arborization	3/491	13/29008	0.00121479	0.00896693	0.00651214	Ntng1/Grip1/Macf1	3
	GO:1902950	regulation of dendritic spine maintenance	3/491	13/29008	0.00121479	0.00896693	0.00651214	Grin2b/Grin1/Zfp804a	3
	GO:2001223	negative regulation of neuron migration	3/491	13/29008	0.00121479	0.00896693	0.00651214	Nrg3/Nrg1/Nexmif	3
	GO:0007044	cell-substrate junction assembly	7/491	96/29008	0.00124423	0.00914483	0.00664133	Sorbs1/Macf1/Arhgap6/Ptprj/Efna5/Epha3/Actn1	7
	GO:0070509	calcium ion import	7/491	96/29008	0.00124423	0.00914483	0.00664133	Cacna1a/Cacna1e/Cacnb2/Cacna1c/Cacna1d/Cacna1b/Mcu	7
	GO:0150063	visual system development	17/491	433/29008	0.00126744	0.0092955	0.00675075	Hcn1/Cacna1c/Ntrk3/Miat/Fat3/Dscam/Celf4/Pbx1/Thrb/Atp8a2/Ntrk2/Spred2/Ahi1/Stau2/Tenm3/Zeb1/Bcl11b	17
	GO:0060291	long-term synaptic potentiation	12/491	251/29008	0.00127222	0.00931057	0.0067617	Rims1/Grin2a/Grin2b/Kalrn/Nlgn1/Adcy8/Tnr/Shank2/Ntrk2/Mir124-2hg/Mir124a-1hg/Reln	12
	GO:0003179	heart valve morphogenesis	5/491	48/29008	0.00128009	0.00932834	0.0067746	Slit3/Robo2/Robo1/Zfpm2/Slit2	5
	GO:0030517	negative regulation of axon extension	5/491	48/29008	0.00128009	0.00932834	0.0067746	Tnr/Map2/Slit2/D130043K22Rik/Ptprs	5
	GO:0048839	inner ear development	11/491	218/29008	0.00130429	0.00948449	0.00688801	Kcnma1/Gabrb3/Gabrb2/Pcdh15/Sobp/Ripor2/Abr/Atp8a2/Ahi1/Lin7a/Zeb1	11
	GO:0003148	outflow tract septum morphogenesis	4/491	29/29008	0.00137675	0.00994803	0.00722465	Robo2/Robo1/Zfpm2/Nrp2	4
	GO:0061003	positive regulation of dendritic spine morphogenesis	4/491	29/29008	0.00137675	0.00994803	0.00722465	Kalrn/Stau2/Pak3/Reln	4
	GO:1903861	positive regulation of dendrite extension	4/491	29/29008	0.00137675	0.00994803	0.00722465	Rims1/Rims2/Nedd4l/Syt1	4
	GO:0048678	response to axon injury	6/491	72/29008	0.00138739	0.0100038	0.00726518	Nrg1/Ntrk3/Tnr/Xylt1/D130043K22Rik/Ptprs	6
	GO:0048880	sensory system development	17/491	437/29008	0.00139799	0.0100533	0.0073011	Hcn1/Cacna1c/Ntrk3/Miat/Fat3/Dscam/Celf4/Pbx1/Thrb/Atp8a2/Ntrk2/Spred2/Ahi1/Stau2/Tenm3/Zeb1/Bcl11b	17
	GO:0016601	Rac protein signal transduction	5/491	49/29008	0.001406	0.0100533	0.0073011	Tiam1/Camk2d/Cdh13/Rasgrf1/Auts2	5
	GO:0019098	reproductive behavior	5/491	49/29008	0.001406	0.0100533	0.0073011	Kalrn/Brinp1/Gabrb3/Grin1/Thrb	5
	GO:0047496	vesicle transport along microtubule	5/491	49/29008	0.001406	0.0100533	0.0073011	Dync1i1/Sybu/Map2/Bicdl1/Hap1	5
	GO:0008542	visual learning	6/491	73/29008	0.0014904	0.0106347	0.0077233	Tafa2/Grin2a/Cacna1e/Cacna1c/Atxn1/Grin1	6
	GO:0046058	cAMP metabolic process	3/491	14/29008	0.00152675	0.0108488	0.00787882	Adcy8/Adcy9/Pde4d	3
	GO:2000650	negative regulation of sodium ion transmembrane transporter activity	3/491	14/29008	0.00152675	0.0108488	0.00787882	Camk2d/Hecw1/Nedd4l	3
	GO:0010038	response to metal ion	13/491	292/29008	0.00154401	0.0109487	0.0079514	Kcnma1/Grin2a/Hcn1/Ryr2/Nlgn1/Gabrb3/Nrxn1/Adcy8/Nedd4l/Syt1/Dlg2/Kcnh1/Cpne4	13
	GO:0021952	central nervous system projection neuron axonogenesis	4/491	30/29008	0.00156752	0.0110924	0.00805577	Dclk1/Plxna4/Sptbn4/Slit2	4
	GO:0030032	lamellipodium assembly	6/491	74/29008	0.00159913	0.0112696	0.00818443	Fgd4/Slit2/Ptpro/Ablim1/Cdh13/Auts2	6
	GO:0046847	filopodium assembly	6/491	74/29008	0.00159913	0.0112696	0.00818443	Nlgn1/Nrxn1/Tenm1/Ripor2/Fgd4/Stau2	6
	GO:0007265	Ras protein signal transduction	14/491	330/29008	0.00162889	0.0114557	0.0083196	Nrg1/Kalrn/Robo1/Tiam1/Ksr2/Camk2d/Ripor2/Rit2/Cdh13/Rasgrf1/Auts2/Dennd1a/Cdh2/Iqsec2	14
	GO:0009100	glycoprotein metabolic process	14/491	331/29008	0.00167524	0.0117576	0.00853879	Mgat4c/Large1/Plcb1/Hs6st3/Galnt13/St6galnac5/Galnt18/Csgalnact1/Xylt1/Galntl6/Ext1/Slc4a10/Tmtc1/Ndst4	14
	GO:0008089	anterograde axonal transport	5/491	51/29008	0.00168484	0.0118008	0.00857019	Agbl4/Sybu/Map2/Dlg2/Hap1	5
	GO:0060537	muscle tissue development	18/491	486/29008	0.00176308	0.0123236	0.00894987	Nrg1/Rbfox1/Sgcd/Sorbs2/Nebl/Meg3/Dmd/Ryr2/Tenm4/Sgcz/Camk2d/Hdac9/Zfpm2/Hivep3/Ripor2/Dner/Schip1/Gpcpd1	18
	GO:0150115	cell-substrate junction organization	7/491	102/29008	0.00176828	0.0123347	0.00895795	Sorbs1/Macf1/Arhgap6/Ptprj/Efna5/Epha3/Actn1	7
	GO:0060074	synapse maturation	4/491	31/29008	0.00177592	0.0123378	0.00896017	Nrxn1/Sybu/Nrg2/Reln	4
	GO:0060384	innervation	4/491	31/29008	0.00177592	0.0123378	0.00896017	Gabrb3/Col25a1/Gabrb2/Unc13b	4
	GO:0050714	positive regulation of protein secretion	9/491	162/29008	0.00183088	0.0126938	0.0092187	Frmd4a/Stxbp5l/Rapgef4/Cacna1d/Adcy8/Prkce/Sybu/Unc13b/Mcu	9
	GO:0007422	peripheral nervous system development	6/491	76/29008	0.00183457	0.0126938	0.0092187	Nrg1/Dmd/Ntrk3/Plxna4/Ntrk2/Dag1	6
	GO:0030166	proteoglycan biosynthetic process	5/491	52/29008	0.00183853	0.0126955	0.00921998	Hs6st3/Csgalnact1/Xylt1/Ext1/Ndst4	5
	GO:0010770	positive regulation of cell morphogenesis involved in differentiation	7/491	103/29008	0.00187013	0.0127815	0.00928246	Kalrn/Tnik/Il1rapl1/Numb/Stau2/Pak3/Reln	7
	GO:0034776	response to histamine	3/491	15/29008	0.00188458	0.0127815	0.00928246	Gabrb1/Gabrb3/Gabrb2	3
	GO:0046548	retinal rod cell development	3/491	15/29008	0.00188458	0.0127815	0.00928246	Miat/Ntrk2/Ahi1	3
	GO:0086014	atrial cardiac muscle cell action potential	3/491	15/29008	0.00188458	0.0127815	0.00928246	Cacnb2/Ryr2/Cacna1c	3
	GO:0086026	atrial cardiac muscle cell to AV node cell signaling	3/491	15/29008	0.00188458	0.0127815	0.00928246	Cacnb2/Ryr2/Cacna1c	3
	GO:0086066	atrial cardiac muscle cell to AV node cell communication	3/491	15/29008	0.00188458	0.0127815	0.00928246	Cacnb2/Ryr2/Cacna1c	3
	GO:1901387	positive regulation of voltage-gated calcium channel activity	3/491	15/29008	0.00188458	0.0127815	0.00928246	Fgf14/Cacnb2/Cacna2d1	3
	GO:1901841	regulation of high voltage-gated calcium channel activity	3/491	15/29008	0.00188458	0.0127815	0.00928246	Fgf14/Cacnb2/Cacna2d1	3
	GO:1902306	negative regulation of sodium ion transmembrane transport	3/491	15/29008	0.00188458	0.0127815	0.00928246	Camk2d/Hecw1/Nedd4l	3
	GO:0050920	regulation of chemotaxis	11/491	229/29008	0.00192566	0.0130344	0.00946606	Robo2/Robo1/Ntrk3/Dscam/Plxna4/Ripor2/Ptprj/Slit2/Cdh13/Ano6/Mcu	11
	GO:0002090	regulation of receptor internalization	6/491	77/29008	0.00196169	0.013226	0.00960523	Nrg1/Ahi1/Numb/Nsf/Pacsin1/Hap1	6
	GO:0007632	visual behavior	6/491	77/29008	0.00196169	0.013226	0.00960523	Tafa2/Grin2a/Cacna1e/Cacna1c/Atxn1/Grin1	6
	GO:0021545	cranial nerve development	5/491	53/29008	0.00200224	0.0133453	0.00969189	Nav2/Dmd/Plxna4/Ext1/Nrp2	5
	GO:0060412	ventricular septum morphogenesis	5/491	53/29008	0.00200224	0.0133453	0.00969189	Slit3/Robo2/Robo1/Zfpm2/Slit2	5
	GO:0022011	myelination in peripheral nervous system	4/491	32/29008	0.00200277	0.0133453	0.00969189	Nrg1/Ntrk3/Ntrk2/Dag1	4
	GO:0032292	peripheral nervous system axon ensheathment	4/491	32/29008	0.00200277	0.0133453	0.00969189	Nrg1/Ntrk3/Ntrk2/Dag1	4
	GO:0070296	sarcoplasmic reticulum calcium ion transport	4/491	32/29008	0.00200277	0.0133453	0.00969189	Dmd/Ryr2/Camk2d/Pde4d	4
	GO:1903859	regulation of dendrite extension	4/491	32/29008	0.00200277	0.0133453	0.00969189	Rims1/Rims2/Nedd4l/Syt1	4
	GO:0071277	cellular response to calcium ion	6/491	78/29008	0.00209537	0.0139352	0.0101203	Nlgn1/Nrxn1/Adcy8/Syt1/Kcnh1/Cpne4	6
	GO:0032970	regulation of actin filament-based process	16/491	416/29008	0.00213891	0.0141972	0.0103106	Ppm1e/Ryr2/Cacna1c/Ntrk3/Epha5/Tenm1/Prkce/Arhgap6/Slit2/Stau2/Tjp1/Efna5/Fmn2/Epha3/Pak3/Pde4d	16
	GO:0051057	positive regulation of small GTPase mediated signal transduction	6/491	79/29008	0.0022358	0.0148116	0.0107568	Nrg1/Robo1/Camk2d/Rasgrf1/Auts2/Reln	6
	GO:0095500	acetylcholine receptor signaling pathway	4/491	33/29008	0.00224888	0.0148315	0.0107712	Sorbs2/Chrm3/Plcb1/Sorbs1	4
	GO:1905314	semi-lunar valve development	4/491	33/29008	0.00224888	0.0148315	0.0107712	Slit3/Robo2/Robo1/Slit2	4
	GO:0071248	cellular response to metal ion	9/491	167/29008	0.00225179	0.0148315	0.0107712	Grin2a/Nlgn1/Gabrb3/Nrxn1/Adcy8/Syt1/Dlg2/Kcnh1/Cpne4	9
	GO:0008277	regulation of G protein-coupled receptor signaling pathway	8/491	136/29008	0.00227023	0.0148579	0.0107904	Kctd16/Rgs7/Plcb1/Pde10a/Grm5/Camk2a/Grk3/Pde4d	8
	GO:0046578	regulation of Ras protein signal transduction	10/491	200/29008	0.00227851	0.0148579	0.0107904	Nrg1/Robo1/Camk2d/Ripor2/Rit2/Rasgrf1/Auts2/Dennd1a/Cdh2/Iqsec2	10
	GO:0007638	mechanosensory behavior	3/491	16/29008	0.00229051	0.0148579	0.0107904	Cntnap2/Nrxn1/Strbp	3
	GO:0018119	peptidyl-cysteine S-nitrosylation	3/491	16/29008	0.00229051	0.0148579	0.0107904	Dmd/Ncoa7/Oxr1	3
	GO:0055057	neuroblast division	3/491	16/29008	0.00229051	0.0148579	0.0107904	Dock7/Numb/Sox5	3
	GO:0071371	cellular response to gonadotropin stimulus	3/491	16/29008	0.00229051	0.0148579	0.0107904	Epha5/Efna5/Epha3	3
	GO:0090128	regulation of synapse maturation	3/491	16/29008	0.00229051	0.0148579	0.0107904	Nrxn1/Nrg2/Reln	3
	GO:0099527	postsynapse to nucleus signaling pathway	3/491	16/29008	0.00229051	0.0148579	0.0107904	Nrg1/Anks1b/Camk4	3
	GO:0043010	camera-type eye development	15/491	381/29008	0.00233005	0.0150859	0.0109559	Hcn1/Cacna1c/Ntrk3/Miat/Fat3/Dscam/Celf4/Thrb/Atp8a2/Ntrk2/Spred2/Ahi1/Tenm3/Zeb1/Bcl11b	15
	GO:0006493	protein O-linked glycosylation	5/491	55/29008	0.0023612	0.0152587	0.0110815	Large1/Galnt13/Galnt18/Galntl6/Tmtc1	5
	GO:0014706	striated muscle tissue development	17/491	461/29008	0.00244366	0.0157608	0.0114461	Nrg1/Rbfox1/Sgcd/Sorbs2/Nebl/Meg3/Dmd/Ryr2/Tenm4/Sgcz/Camk2d/Hdac9/Zfpm2/Hivep3/Ripor2/Dner/Gpcpd1	17
	GO:0016311	dephosphorylation	14/491	345/29008	0.0024481	0.0157608	0.0114461	Ptprn2/Ptprg/Ppp2r2b/Ppm1e/Inpp4b/Ptprt/Ptprr/Ptprj/Ptpro/Ptprz1/Acp1/Ptpn12/Ocrl/Ptprs	14
	GO:0009187	cyclic nucleotide metabolic process	4/491	34/29008	0.00251506	0.0161615	0.0117371	Rora/Adcy8/Adcy9/Pde4d	4
	GO:1903531	negative regulation of secretion by cell	9/491	170/29008	0.00253912	0.0162855	0.0118272	Nrg1/Frmd4a/Stxbp5l/Kalrn/Trim9/Sergef/Abr/Grm7/Il1rapl1	9
	GO:0051489	regulation of filopodium assembly	5/491	56/29008	0.00255722	0.016371	0.0118893	Nlgn1/Nrxn1/Tenm1/Ripor2/Stau2	5
	GO:1903034	regulation of response to wounding	9/491	171/29008	0.0026411	0.0168764	0.0122563	Nrg1/Prkg1/Ntrk3/Tnr/Prkce/Xylt1/D130043K22Rik/Ano6/Ptprs	9
	GO:0036465	synaptic vesicle recycling	6/491	82/29008	0.00269982	0.0171351	0.0124442	Fgf14/Nlgn1/Syt1/Dennd1a/Pacsin1/Btbd9	6
	GO:0043279	response to alkaloid	6/491	82/29008	0.00269982	0.0171351	0.0124442	Adgrl3/Kalrn/Ryr2/Adcy8/Grin1/Prkce	6
	GO:0051279	regulation of release of sequestered calcium ion into cytosol	6/491	82/29008	0.00269982	0.0171351	0.0124442	Dmd/Ryr2/Camk2d/Prkce/Hap1/Pde4d	6
	GO:0031532	actin cytoskeleton reorganization	7/491	110/29008	0.00271631	0.0171351	0.0124442	Ntrk3/Tnik/Sipa1l1/Tjp1/Auts2/Mcu/Phactr1	7
	GO:0003184	pulmonary valve morphogenesis	3/491	17/29008	0.00274662	0.0171351	0.0124442	Robo2/Robo1/Slit2	3
	GO:0017014	protein nitrosylation	3/491	17/29008	0.00274662	0.0171351	0.0124442	Dmd/Ncoa7/Oxr1	3
	GO:0019896	axonal transport of mitochondrion	3/491	17/29008	0.00274662	0.0171351	0.0124442	Agbl4/Sybu/Hap1	3
	GO:0034698	response to gonadotropin	3/491	17/29008	0.00274662	0.0171351	0.0124442	Epha5/Efna5/Epha3	3
	GO:0098974	postsynaptic actin cytoskeleton organization	3/491	17/29008	0.00274662	0.0171351	0.0124442	Frmpd4/Farp1/Sipa1l1	3
	GO:0099188	postsynaptic cytoskeleton organization	3/491	17/29008	0.00274662	0.0171351	0.0124442	Frmpd4/Farp1/Sipa1l1	3
	GO:1900452	regulation of long-term synaptic depression	3/491	17/29008	0.00274662	0.0171351	0.0124442	Adcy8/Stau2/Iqsec2	3
	GO:1902285	semaphorin-plexin signaling pathway involved in neuron projection guidance	3/491	17/29008	0.00274662	0.0171351	0.0124442	Plxna4/Nrp2/Plxna2	3
	GO:2000651	positive regulation of sodium ion transmembrane transporter activity	3/491	17/29008	0.00274662	0.0171351	0.0124442	Dmd/Plcb1/Wnk2	3
	GO:0043523	regulation of neuron apoptotic process	12/491	276/29008	0.00279889	0.0173234	0.0125809	Cacna1a/Kcnma1/Ppp2r2b/Gabrb3/Gabrb2/Grin1/Tox3/Grm7/Ntrk2/Ptprz1/Pak3/Oxr1	12
	GO:0014044	Schwann cell development	4/491	35/29008	0.00280209	0.0173234	0.0125809	Nrg1/Ntrk3/Ntrk2/Dag1	4
	GO:0019934	cGMP-mediated signaling	4/491	35/29008	0.00280209	0.0173234	0.0125809	Prkg1/Pde10a/Kcnc2/Htr2c	4
	GO:0099590	neurotransmitter receptor internalization	4/491	35/29008	0.00280209	0.0173234	0.0125809	Nrg1/Numb/Pacsin1/Hap1	4
	GO:1905145	cellular response to acetylcholine	4/491	35/29008	0.00280209	0.0173234	0.0125809	Sorbs2/Chrm3/Plcb1/Sorbs1	4
	GO:0010522	regulation of calcium ion transport into cytosol	7/491	111/29008	0.00285785	0.0176363	0.0128081	Dmd/Ryr2/Camk2d/Grin1/Prkce/Hap1/Pde4d	7
	GO:0021587	cerebellum morphogenesis	5/491	58/29008	0.00298425	0.0183832	0.0133506	Dab1/Cacna1a/Cntnap2/Rora/Nrxn1	5
	GO:1905144	response to acetylcholine	4/491	36/29008	0.00311074	0.019128	0.0138915	Sorbs2/Chrm3/Plcb1/Sorbs1	4
	GO:0003170	heart valve development	5/491	59/29008	0.00321602	0.0196611	0.0142786	Slit3/Robo2/Robo1/Zfpm2/Slit2	5
	GO:0072384	organelle transport along microtubule	6/491	85/29008	0.00323248	0.0196611	0.0142786	Agbl4/Dync1i1/Sybu/Map2/Bicdl1/Hap1	6
	GO:0070085	glycosylation	10/491	210/29008	0.00323619	0.0196611	0.0142786	Mgat4c/Large1/Galnt13/St6galnac5/Galnt18/Grm7/Galntl6/Ext1/Slc4a10/Tmtc1	10
	GO:0003128	heart field specification	3/491	18/29008	0.00325484	0.0196611	0.0142786	Robo2/Robo1/Ext1	3
	GO:0021783	preganglionic parasympathetic fiber development	3/491	18/29008	0.00325484	0.0196611	0.0142786	Nav2/Plxna4/Nrp2	3
	GO:0032230	positive regulation of synaptic transmission GABAergic	3/491	18/29008	0.00325484	0.0196611	0.0142786	Nlgn1/Prkce/Hap1
	GO:0043278	response to morphine	3/491	18/29008	0.00325484	0.0196611	0.0142786	Adcy8/Grin1/Prkce	3
	GO:0046549	retinal cone cell development	3/491	18/29008	0.00325484	0.0196611	0.0142786	Hcn1/Thrb/Ahi1	3
	GO:0061744	motor behavior	3/491	18/29008	0.00325484	0.0196611	0.0142786	Cntnap2/Gabrb3/Ext1	3
	GO:0097091	synaptic vesicle clustering	3/491	18/29008	0.00325484	0.0196611	0.0142786	Nlgn1/Nrxn1/Cdh2	3
	GO:0035329	hippo signaling	4/491	37/29008	0.0034418	0.0207173	0.0150457	Shank2/Cit/Schip1/Wwc1	4
	GO:0090075	relaxation of muscle	4/491	37/29008	0.0034418	0.0207173	0.0150457	Prkg1/Kcnma1/Camk2d/Pde4d	4
	GO:0097479	synaptic vesicle localization	5/491	60/29008	0.00346048	0.0207625	0.0150785	Nlgn1/Nrxn1/Map2/Cdh2/Lin7a	5
	GO:0060538	skeletal muscle organ development	10/491	212/29008	0.00346143	0.0207625	0.0150785	Rbfox1/Meg3/Large1/Dmd/Hdac9/Hivep3/Ripor2/Dner/Dag1/Gpcpd1	10
	GO:0009416	response to light stimulus	13/491	321/29008	0.00350049	0.0209601	0.015222	Tafa2/Asic2/Grin2a/Cntnap2/Cacna1e/Cacna1c/Mapk10/Atxn1/Grin1/Atp8a2/Ext1/Fbxl17/Slc4a10	13
	GO:0060041	retina development in camera-type eye	9/491	179/29008	0.00357873	0.0213655	0.0155165	Hcn1/Miat/Fat3/Dscam/Celf4/Thrb/Atp8a2/Ntrk2/Ahi1	9
	GO:0007517	muscle organ development	14/491	360/29008	0.00358067	0.0213655	0.0155165	Nrg1/Rbfox1/Meg3/Large1/Dmd/Ryr2/Scn8a/Hdac9/Zfpm2/Hivep3/Ripor2/Dner/Dag1/Gpcpd1	14
	GO:0060411	cardiac septum morphogenesis	6/491	87/29008	0.00362868	0.0216143	0.0156972	Slit3/Robo2/Robo1/Zfpm2/Slit2/Nrp2	6
	GO:0048469	cell maturation	10/491	214/29008	0.00369895	0.0219933	0.0159724	Kcnma1/Cntnap2/Adgrb3/Plcb1/Nrxn1/Nrcam/Rfx3/Sptbn4/Srrm4/Dlg2	10
	GO:0001754	eye photoreceptor cell differentiation	5/491	61/29008	0.003718	0.0219933	0.0159724	Hcn1/Miat/Thrb/Ntrk2/Ahi1	5
	GO:0010812	negative regulation of cell-substrate adhesion	5/491	61/29008	0.003718	0.0219933	0.0159724	Spock1/Arhgap6/Ptprz1/Efna5/Nexmif	5
	GO:0031641	regulation of myelination	5/491	61/29008	0.003718	0.0219933	0.0159724	Nrg1/Tenm4/Ptprz1/Cdh2/Dag1	5
	GO:0043583	ear development	11/491	250/29008	0.00377379	0.0222849	0.0161841	Kcnma1/Gabrb3/Gabrb2/Pcdh15/Sobp/Ripor2/Abr/Atp8a2/Ahi1/Lin7a/Zeb1	11
	GO:0014072	response to isoquinoline alkaloid	3/491	19/29008	0.00381697	0.0223855	0.0162572	Adcy8/Grin1/Prkce	3
	GO:0042670	retinal cone cell differentiation	3/491	19/29008	0.00381697	0.0223855	0.0162572	Hcn1/Thrb/Ahi1	3
	GO:0050966	detection of mechanical stimulus involved in sensory perception of pain	3/491	19/29008	0.00381697	0.0223855	0.0162572	Grin2b/Grm8/Scn1a	3
	GO:0060221	retinal rod cell differentiation	3/491	19/29008	0.00381697	0.0223855	0.0162572	Miat/Ntrk2/Ahi1	3
	GO:0045446	endothelial cell differentiation	7/491	117/29008	0.00382931	0.0224195	0.0162819	Nrg1/Dmd/Plcb1/Tjp1/Pde4d/Zeb1/Ptprs	7
	GO:0003281	ventricular septum development	6/491	88/29008	0.00383978	0.0224424	0.0162985	Slit3/Robo2/Robo1/Zfpm2/Slit2/Cplane1	6
	GO:0021575	hindbrain morphogenesis	5/491	62/29008	0.00398896	0.0232074	0.0168541	Dab1/Cacna1a/Cntnap2/Rora/Nrxn1	5
	GO:1903078	positive regulation of protein localization to plasma membrane	5/491	62/29008	0.00398896	0.0232074	0.0168541	Dpp10/Dpp6/Nrxn1/Sorbs1/Epha3	5
	GO:0007219	Notch signaling pathway	9/491	182/29008	0.00399099	0.0232074	0.0168541	Sorbs2/Robo2/Robo1/Rian/Cntn6/Dner/Cntn1/Numb/Cbfa2t2	9
	GO:0008593	regulation of Notch signaling pathway	6/491	89/29008	0.00405983	0.0235278	0.0170868	Robo2/Robo1/Rian/Cntn6/Numb/Cbfa2t2	6
	GO:0015914	phospholipid transport	6/491	89/29008	0.00405983	0.0235278	0.0170868	Xkr4/Atp8a2/Ano3/Ano6/Trpc5/Atp9b	6
	GO:0001881	receptor recycling	4/491	39/29008	0.00417412	0.024068	0.0174791	Gria1/Gria3/Gria2/Nsf	4
	GO:0042745	circadian sleep/wake cycle	4/491	39/29008	0.00417412	0.024068	0.0174791	Cntnap2/Nlgn1/Gabrb3/Btbd9	4
	GO:1904645	response to amyloid-beta	4/491	39/29008	0.00417412	0.024068	0.0174791	Cacna1a/Grm5/Cacna2d1/Cacna1b	4
	GO:0018107	peptidyl-threonine phosphorylation	7/491	119/29008	0.00420316	0.0241541	0.0175416	Camk2d/Camk2a/Cit/Spred2/Prkag2/Akt3/Trpc5	7
	GO:0021782	glial cell development	7/491	119/29008	0.00420316	0.0241541	0.0175416	Nrg1/Cntnap2/Dmd/Tenm4/Ntrk3/Ntrk2/Dag1	7
	GO:0014911	positive regulation of smooth muscle cell migration	5/491	63/29008	0.00427375	0.0245186	0.0178063	Rapgef4/Camk2d/Dock4/Dock7/Pde4d	5
	GO:0043524	negative regulation of neuron apoptotic process	9/491	184/29008	0.00428584	0.0245445	0.0178252	Cacna1a/Gabrb3/Gabrb2/Grin1/Tox3/Grm7/Ntrk2/Ptprz1/Oxr1	9
	GO:0003231	cardiac ventricle development	8/491	151/29008	0.00430693	0.0245445	0.0178252	Nrg1/Slit3/Robo2/Robo1/Ryr2/Zfpm2/Slit2/Cplane1	8
	GO:0015698	inorganic anion transport	8/491	151/29008	0.00430693	0.0245445	0.0178252	Gabrb1/Grm5/Gabrb3/Gabrb2/Gabra2/Ano3/Ano6/Gabrg3	8
	GO:0050921	positive regulation of chemotaxis	8/491	151/29008	0.00430693	0.0245445	0.0178252	Ntrk3/Dscam/Ripor2/Ptprj/Slit2/Cdh13/Ano6/Mcu	8
	GO:0009159	deoxyribonucleoside monophosphate catabolic process	3/491	20/29008	0.00443465	0.0251885	0.0182929	Dpyd/Nt5c2/Upp2	3
	GO:0045986	negative regulation of smooth muscle contraction	3/491	20/29008	0.00443465	0.0251885	0.0182929	Prkg1/Kcnma1/Dock4	3
	GO:0003206	cardiac chamber morphogenesis	8/491	152/29008	0.00448078	0.0254084	0.0184526	Nrg1/Slit3/Robo2/Robo1/Ryr2/Zfpm2/Slit2/Nrp2	8
	GO:0051651	maintenance of location in cell	10/491	220/29008	0.00448981	0.0254175	0.0184592	Dmd/Ryr2/Ryr3/Camk2d/Prkce/Rit2/Syne1/Hap1/Pde4d/Htr2c	10
	GO:0051893	regulation of focal adhesion assembly	5/491	64/29008	0.00457273	0.0258017	0.0187382	Macf1/Arhgap6/Ptprj/Efna5/Epha3	5
	GO:0090109	regulation of cell-substrate junction assembly	5/491	64/29008	0.00457273	0.0258017	0.0187382	Macf1/Arhgap6/Ptprj/Efna5/Epha3	5
	GO:0097581	lamellipodium organization	6/491	92/29008	0.00477604	0.0269045	0.0195391	Fgd4/Slit2/Ptpro/Ablim1/Cdh13/Auts2	6
	GO:0046434	organophosphate catabolic process	8/491	154/29008	0.00484462	0.027246	0.0197871	Plcb1/Dpyd/Inpp4b/Nt5c2/Upp2/Ocrl/Pde4d/Gpcpd1	8
	GO:0007018	microtubule-based movement	15/491	413/29008	0.0049138	0.0275898	0.0200368	Agbl4/Cacna1e/Cfap54/Dync1i1/Rfx3/Sybu/Tmem108/Map2/Bicdl1/Stau2/Celf3/Fmn2/Dlg2/Bsn/Hap1	15
	GO:1901381	positive regulation of potassium ion transmembrane transport	4/491	41/29008	0.00500492	0.0280554	0.0203749	Rgs7/Dpp6/Kcnc2/Wnk2	4
	GO:0001976	nervous system process involved in regulation of systemic arterial blood pressure	3/491	21/29008	0.00510941	0.0283626	0.020598	Asic2/Nav2/Chrm3	3
	GO:0003177	pulmonary valve development	3/491	21/29008	0.00510941	0.0283626	0.020598	Robo2/Robo1/Slit2	3
	GO:0048172	regulation of short-term neuronal synaptic plasticity	3/491	21/29008	0.00510941	0.0283626	0.020598	Shisa9/Unc13b/Slc4a10	3
	GO:0048486	parasympathetic nervous system development	3/491	21/29008	0.00510941	0.0283626	0.020598	Nav2/Plxna4/Nrp2	3
	GO:0071676	negative regulation of mononuclear cell migration	3/491	21/29008	0.00510941	0.0283626	0.020598	Plcb1/Ripor2/Slit2	3
	GO:0098962	regulation of postsynaptic neurotransmitter receptor activity	3/491	21/29008	0.00510941	0.0283626	0.020598	Dlgap2/Dlgap1/Shisa9	3
	GO:0051656	establishment of organelle localization	15/491	415/29008	0.0051319	0.0284414	0.0206552	Agbl4/Nlgn1/Ppfia2/Dync1i1/Tanc2/Sybu/Map2/Syne1/Bicdl1/Dock7/Ahi1/Fmn2/Lin7a/Hap1/Ankfn1	15
	GO:0019933	cAMP-mediated signaling	5/491	66/29008	0.00521482	0.0288542	0.020955	Pde10a/Epha5/Adcy8/Cap2/Pde4d	5
	GO:0006486	protein glycosylation	9/491	190/29008	0.00527324	0.0290835	0.0211216	Mgat4c/Large1/Galnt13/St6galnac5/Galnt18/Galntl6/Ext1/Slc4a10/Tmtc1	9
	GO:0043413	macromolecule glycosylation	9/491	190/29008	0.00527324	0.0290835	0.0211216	Mgat4c/Large1/Galnt13/St6galnac5/Galnt18/Galntl6/Ext1/Slc4a10/Tmtc1	9
	GO:0014037	Schwann cell differentiation	4/491	42/29008	0.00545902	0.0300597	0.0218305	Nrg1/Ntrk3/Ntrk2/Dag1	4
	GO:0042461	photoreceptor cell development	5/491	67/29008	0.00555866	0.0305592	0.0221933	Hcn1/Miat/Thrb/Ntrk2/Ahi1	5
	GO:0048259	regulation of receptor-mediated endocytosis	7/491	126/29008	0.00573196	0.0314615	0.0228485	Nrg1/Sgip1/Ahi1/Numb/Nsf/Pacsin1/Hap1	7
	GO:0006898	receptor-mediated endocytosis	11/491	265/29008	0.0058056	0.0318147	0.0231051	Nrg1/Gria1/Sgip1/Tmem108/Gria2/Ahi1/Numb/Grk3/Nsf/Pacsin1/Hap1	11
	GO:0009158	ribonucleoside monophosphate catabolic process	3/491	22/29008	0.00584264	0.0319156	0.0231783	Dpyd/Nt5c2/Upp2	3
	GO:0043576	regulation of respiratory gaseous exchange	3/491	22/29008	0.00584264	0.0319156	0.0231783	Nlgn1/Grin1/Gls	3
	GO:0007585	respiratory gaseous exchange by respiratory system	5/491	68/29008	0.00591819	0.0322407	0.0234145	Nlgn1/Cfap54/Grin1/Dach1/Gls	5
	GO:0021955	central nervous system neuron axonogenesis	4/491	43/29008	0.00593982	0.0322407	0.0234145	Dclk1/Plxna4/Sptbn4/Slit2	4
	GO:0040018	positive regulation of multicellular organism growth	4/491	43/29008	0.00593982	0.0322407	0.0234145	Sgip1/Sptbn4/Atp8a2/Celf1	4
	GO:0086009	membrane repolarization	4/491	43/29008	0.00593982	0.0322407	0.0234145	Cacna1d/Kcnd3/Cacna2d1/Nedd4l	4
	GO:0098656	anion transmembrane transport	9/491	194/29008	0.00602358	0.0326436	0.0237071	Gabrb1/Grm1/Grm5/Gabrb3/Gabrb2/Gabra2/Ano3/Ano6/Gabrg3	9
	GO:0014013	regulation of gliogenesis	7/491	128/29008	0.00623665	0.0337449	0.0245069	Nrg1/Dab1/Tenm4/Ntrk3/Atxn1/Ptprz1/Dag1	7
	GO:1901214	regulation of neuron death	14/491	384/29008	0.00625303	0.0337802	0.0245325	Cacna1a/Kcnma1/Ppp2r2b/Grin2b/Gabrb3/Gabrb2/Grin1/Tox3/Grm7/Ntrk2/Ptprz1/Ncoa7/Pak3/Oxr1	14
	GO:0021695	cerebellar cortex development	5/491	69/29008	0.00629377	0.0338401	0.024576	Cacna1a/Cntnap2/Nav2/Rora/Nrxn1	5
	GO:0150116	regulation of cell-substrate junction organization	5/491	69/29008	0.00629377	0.0338401	0.024576	Macf1/Arhgap6/Ptprj/Efna5/Epha3	5
	GO:1904377	positive regulation of protein localization to cell periphery	5/491	69/29008	0.00629377	0.0338401	0.024576	Dpp10/Dpp6/Nrxn1/Sorbs1/Epha3	5
	GO:0017158	regulation of calcium ion-dependent exocytosis	4/491	44/29008	0.006448	0.034615	0.0251388	Cacna1a/Trim9/Cadps/Syt1	4
	GO:0048640	negative regulation of developmental growth	7/491	129/29008	0.00650107	0.0348453	0.025306	Tnr/Fstl4/Map2/Slit2/D130043K22Rik/Wwc1/Ptprs	7
	GO:1901653	cellular response to peptide	12/491	308/29008	0.00663534	0.0351811	0.0255499	Cacna1a/Plcb1/Grm5/Pid1/Adcy8/Cacna2d1/Sorbs1/Hdac9/Camk2a/Ptprj/Mbd5/Akt3	12
	GO:0007635	chemosensory behavior	3/491	23/29008	0.00663562	0.0351811	0.0255499	Kalrn/Grin1/Prkce	3
	GO:0010738	regulation of protein kinase A signaling	3/491	23/29008	0.00663562	0.0351811	0.0255499	Grin2b/Pde10a/Nrxn1	3
	GO:0021535	cell migration in hindbrain	3/491	23/29008	0.00663562	0.0351811	0.0255499	Dab1/Rbfox2/Plxna2	3
	GO:0051969	regulation of transmission of nerve impulse	3/491	23/29008	0.00663562	0.0351811	0.0255499	Fgf12/Rapgef4/Tnr	3
	GO:0098901	regulation of cardiac muscle cell action potential	3/491	23/29008	0.00663562	0.0351811	0.0255499	Ryr2/Cacna1c/Camk2d	3
	GO:1902307	positive regulation of sodium ion transmembrane transport	3/491	23/29008	0.00663562	0.0351811	0.0255499	Dmd/Plcb1/Wnk2	3
	GO:0042058	regulation of epidermal growth factor receptor signaling pathway	5/491	70/29008	0.00668578	0.0353922	0.0257032	Ptprj/Cdh13/Hap1/Ptpn12/Zfyve28	5
	GO:0042692	muscle cell differentiation	15/491	428/29008	0.00674825	0.0356679	0.0259034	Nrg1/Sgcd/Sorbs2/Nebl/Adgrb3/Dmd/Rora/Camk2d/Hdac9/Ripor2/Dner/Syne1/Cdh2/Zeb1/Actn1	15
	GO:0003279	cardiac septum development	7/491	130/29008	0.00677374	0.0357474	0.0259612	Slit3/Robo2/Robo1/Zfpm2/Slit2/Nrp2/Cplane1	7
	GO:0002686	negative regulation of leukocyte migration	4/491	45/29008	0.00698419	0.0366884	0.0266445	Plcb1/Ripor2/Abr/Slit2	4
	GO:0009261	ribonucleotide catabolic process	4/491	45/29008	0.00698419	0.0366884	0.0266445	Dpyd/Nt5c2/Upp2/Pde4d	4
	GO:0071300	cellular response to retinoic acid	4/491	45/29008	0.00698419	0.0366884	0.0266445	Brinp3/Brinp1/Brinp2/Epha3	4
	GO:0006937	regulation of muscle contraction	8/491	164/29008	0.0070143	0.0367902	0.0267185	Prkg1/Kcnma1/Chrm3/Dmd/Ryr2/Cacna1c/Dock4/Pde4d	8
	GO:0051048	negative regulation of secretion	9/491	199/29008	0.00707421	0.0368723	0.0267781	Nrg1/Frmd4a/Stxbp5l/Kalrn/Trim9/Sergef/Abr/Grm7/Il1rapl1	9
	GO:0120032	regulation of plasma membrane bounded cell projection assembly	9/491	199/29008	0.00707421	0.0368723	0.0267781	Nlgn1/Nrxn1/Tenm1/Ripor2/Slit2/Syne1/Stau2/Auts2/Hap1	9
	GO:1902115	regulation of organelle assembly	9/491	199/29008	0.00707421	0.0368723	0.0267781	Ntrk3/Nrxn1/Ripor2/Sipa1l1/Syne1/Numb/Hap1/Pan3/Ptprs	9
	GO:0046579	positive regulation of Ras protein signal transduction	5/491	71/29008	0.00709455	0.0368723	0.0267781	Nrg1/Robo1/Camk2d/Rasgrf1/Auts2	5
	GO:0048488	synaptic vesicle endocytosis	5/491	71/29008	0.00709455	0.0368723	0.0267781	Nlgn1/Syt1/Dennd1a/Pacsin1/Btbd9	5
	GO:0140238	presynaptic endocytosis	5/491	71/29008	0.00709455	0.0368723	0.0267781	Nlgn1/Syt1/Dennd1a/Pacsin1/Btbd9	5
	GO:0003205	cardiac chamber development	9/491	200/29008	0.00730019	0.0378835	0.0275125	Nrg1/Slit3/Robo2/Robo1/Ryr2/Zfpm2/Slit2/Nrp2/Cplane1	9
	GO:0071241	cellular response to inorganic substance	10/491	237/29008	0.00746749	0.0384005	0.0278879	Grin2a/Nlgn1/Gabrb3/Nrxn1/Kcnc2/Adcy8/Syt1/Dlg2/Kcnh1/Cpne4	10
	GO:0050795	regulation of behavior	6/491	101/29008	0.0074818	0.0384005	0.0278879	Nlgn1/Nrxn1/Sgip1/Ahi1/Mbd5/Reln	6
	GO:0010842	retina layer formation	3/491	24/29008	0.0074895	0.0384005	0.0278879	Fat3/Atp8a2/Ahi1	3
	GO:0021889	olfactory bulb interneuron differentiation	3/491	24/29008	0.0074895	0.0384005	0.0278879	Robo2/Robo1/Slit2	3
	GO:0031643	positive regulation of myelination	3/491	24/29008	0.0074895	0.0384005	0.0278879	Nrg1/Tenm4/Dag1	3
	GO:0034643	establishment of mitochondrion localization microtubule-mediated	3/491	24/29008	0.0074895	0.0384005	0.0278879	Agbl4/Sybu/Hap1
	GO:0047497	mitochondrion transport along microtubule	3/491	24/29008	0.0074895	0.0384005	0.0278879	Agbl4/Sybu/Hap1	3
	GO:0048670	regulation of collateral sprouting	3/491	24/29008	0.0074895	0.0384005	0.0278879	Fstl4/Efna5/Ptprs	3
	GO:0033135	regulation of peptidyl-serine phosphorylation	8/491	166/29008	0.00752441	0.0385219	0.0279761	Dmd/Ntrk3/Nrxn1/Tenm1/Sptbn4/Ntrk2/Dock7/Pde4d	8
	GO:0000245	spliceosomal complex assembly	4/491	46/29008	0.00754901	0.0385326	0.0279839	Celf2/Celf4/Celf3/Celf1	4
	GO:0071709	membrane assembly	4/491	46/29008	0.00754901	0.0385326	0.0279839	Nlgn1/Nrxn1/Il1rapl1/Cdh2	4
	GO:0003158	endothelium development	7/491	133/29008	0.00764278	0.0389532	0.0282893	Nrg1/Dmd/Plcb1/Tjp1/Pde4d/Zeb1/Ptprs	7
	GO:0060491	regulation of cell projection assembly	9/491	202/29008	0.00776865	0.0395359	0.0287125	Nlgn1/Nrxn1/Tenm1/Ripor2/Slit2/Syne1/Stau2/Auts2/Hap1	9
	GO:0014904	myotube cell development	4/491	47/29008	0.00814309	0.0411966	0.0299186	Dmd/Hdac9/Ripor2/Dner	4
	GO:0021696	cerebellar cortex morphogenesis	4/491	47/29008	0.00814309	0.0411966	0.0299186	Cacna1a/Cntnap2/Rora/Nrxn1	4
	GO:0021772	olfactory bulb development	4/491	47/29008	0.00814309	0.0411966	0.0299186	Robo2/Robo1/Slit2/Ext1	4
	GO:0043114	regulation of vascular permeability	4/491	47/29008	0.00814309	0.0411966	0.0299186	Abr/Ptprj/Slit2/Tjp1	4
	GO:0007173	epidermal growth factor receptor signaling pathway	6/491	103/29008	0.00820809	0.0414642	0.0301129	Ptprj/Cdh13/Nrg2/Hap1/Ptpn12/Zfyve28	6
	GO:0009582	detection of abiotic stimulus	7/491	135/29008	0.00826618	0.0416961	0.0302813	Asic2/Grin2b/Pcdh15/Grm8/Atp8a2/Scn1a/Ano3	7
	GO:0009125	nucleoside monophosphate catabolic process	3/491	25/29008	0.00840531	0.0422114	0.0306556	Dpyd/Nt5c2/Upp2	3
	GO:0021692	cerebellar Purkinje cell layer morphogenesis	3/491	25/29008	0.00840531	0.0422114	0.0306556	Cacna1a/Cntnap2/Rora	3
	GO:0044331	cell-cell adhesion mediated by cadherin	3/491	25/29008	0.00840531	0.0422114	0.0306556	Tjp1/Cdh2/Nexmif	3
	GO:0001885	endothelial cell development	5/491	74/29008	0.00842506	0.0422487	0.0306826	Dmd/Plcb1/Tjp1/Pde4d/Ptprs	5
	GO:0045860	positive regulation of protein kinase activity	13/491	358/29008	0.00851022	0.0426133	0.0309474	Nrg1/Dab1/Robo1/Grm5/Ntrk3/Nrxn1/Adcy8/Tenm1/Fgd4/Magi3/Prkag2/Dag1/Reln	13
	GO:0009581	detection of external stimulus	7/491	136/29008	0.00859154	0.0429577	0.0311975	Asic2/Grin2b/Pcdh15/Grm8/Atp8a2/Scn1a/Ano3	7
	GO:0007254	JNK cascade	8/491	170/29008	0.00862783	0.0430136	0.0312381	Fgf14/Fgf12/Plcb1/Mapk10/Sh3rf3/Tnik/Fgd4/Magi3	8
	GO:0048015	phosphatidylinositol-mediated signaling	8/491	170/29008	0.00862783	0.0430136	0.0312381	Nrg1/Plcb1/Ntrk3/Ube3a/Myo16/Ntrk2/Kcnh1/Reln	8
	GO:0003254	regulation of membrane depolarization	4/491	48/29008	0.008767	0.0436438	0.0316959	Hcn1/Fgf12/Camk2d/Nedd4l	4
	GO:0014068	positive regulation of phosphatidylinositol 3-kinase signaling	5/491	75/29008	0.00890444	0.044157	0.0320686	Nrg1/Ntrk3/Ube3a/Ntrk2/Reln	5
	GO:1901184	regulation of ERBB signaling pathway	5/491	75/29008	0.00890444	0.044157	0.0320686	Ptprj/Cdh13/Hap1/Ptpn12/Zfyve28	5
	GO:0035296	regulation of tube diameter	8/491	171/29008	0.00892165	0.044157	0.0320686	Prkg1/Kcnma1/Asic2/Chrm3/Cacna1c/Dock4/Ext1/Htr2c	8
	GO:0097746	blood vessel diameter maintenance	8/491	171/29008	0.00892165	0.044157	0.0320686	Prkg1/Kcnma1/Asic2/Chrm3/Cacna1c/Dock4/Ext1/Htr2c	8
	GO:0045921	positive regulation of exocytosis	6/491	105/29008	0.00898369	0.0443999	0.0322449	Nlgn1/Cadps/Syt1/Unc13b/Cadps2/Stxbp5	6
	GO:0035150	regulation of tube size	8/491	172/29008	0.00922289	0.0454509	0.0330082	Prkg1/Kcnma1/Asic2/Chrm3/Cacna1c/Dock4/Ext1/Htr2c	8
	GO:0051017	actin filament bundle assembly	8/491	172/29008	0.00922289	0.0454509	0.0330082	Ppm1e/Sorbs1/Pcdh15/Arhgap6/Tjp1/Fmn2/Actn1/Phactr1	8
	GO:0007266	Rho protein signal transduction	7/491	138/29008	0.00927034	0.0456191	0.0331304	Kalrn/Robo1/Ripor2/Rit2/Cdh13/Rasgrf1/Cdh2	7
	GO:0007205	protein kinase C-activating G protein-coupled receptor signaling pathway	3/491	26/29008	0.00938401	0.0458079	0.0332675	Grm5/Dgkb/Dgkg	3
	GO:0035020	regulation of Rac protein signal transduction	3/491	26/29008	0.00938401	0.0458079	0.0332675	Camk2d/Rasgrf1/Auts2	3
	GO:0043931	ossification involved in bone maturation	3/491	26/29008	0.00938401	0.0458079	0.0332675	Xylt1/Ext1/Ano6	3
	GO:0046386	deoxyribose phosphate catabolic process	3/491	26/29008	0.00938401	0.0458079	0.0332675	Dpyd/Nt5c2/Upp2	3
	GO:0061484	hematopoietic stem cell homeostasis	3/491	26/29008	0.00938401	0.0458079	0.0332675	Ext1/P2ry14/Cadps2	3
	GO:0006029	proteoglycan metabolic process	5/491	76/29008	0.00940231	0.0458079	0.0332675	Hs6st3/Csgalnact1/Xylt1/Ext1/Ndst4	5
	GO:0021766	hippocampus development	5/491	76/29008	0.00940231	0.0458079	0.0332675	Dab1/Epha5/Tmem108/Reln/Ptprs	5
	GO:1990573	potassium ion import across plasma membrane	4/491	49/29008	0.00942131	0.0458352	0.0332873	Kcnd3/Kcnj3/Kcnj6/Wnk2	4
	GO:0042552	myelination	8/491	173/29008	0.00953165	0.0462407	0.0335818	Nrg1/Cntnap2/Tenm4/Ntrk3/Ntrk2/Ptprz1/Cdh2/Dag1	8
	GO:0048017	inositol lipid-mediated signaling	8/491	173/29008	0.00953165	0.0462407	0.0335818	Nrg1/Plcb1/Ntrk3/Ube3a/Myo16/Ntrk2/Kcnh1/Reln	8
	GO:0060976	coronary vasculature development	5/491	77/29008	0.00991902	0.0480518	0.0348971	Sgcd/Robo1/Zfpm2/Cplane1/Prickle1	5
	GO:0034763	negative regulation of transmembrane transport	7/491	140/29008	0.00998759	0.0483157	0.0350887	Fgf12/Pid1/Camk2d/Hecw1/Prkce/Nedd4l/Ahi1	7
	GO:0021988	olfactory lobe development	4/491	50/29008	0.0101066	0.0487535	0.0354067	Robo2/Robo1/Slit2/Ext1	4
	GO:0090102	cochlea development	4/491	50/29008	0.0101066	0.0487535	0.0354067	Gabrb3/Gabrb2/Sobp/Zeb1	4
	GO:0061572	actin filament bundle organization	8/491	175/29008	0.0101722	0.0490009	0.0355864	Ppm1e/Sorbs1/Pcdh15/Arhgap6/Tjp1/Fmn2/Actn1/Phactr1	8

## Sheet: Figure 3B ML FL Pathways Oligos
	Figure 3B Mature Oligodendrocytes Male Low v Female Low (Pathways Up in Male Low)
	ID	Description	GeneRatio	BgRatio	pvalue	p.adjust	qvalue	geneID	Count
	GO:0050808	synapse organization	93/603	489/29008	1.98729e-61	7.58746e-58	5.3594e-58	Erc2/Nrg1/Frmpd4/Lrfn2/Shank2/Asic2/Sorbs2/Rapgef4/Grin2a/Lrrtm4/Dgkb/Nrcam/Cacna1a/Cacnb2/Lrfn5/Kalrn/Gabrb2/Gabrb3/Grin1/Ntrk3/Grin2b/Cntn5/Ophn1/Grm5/Cntnap2/Tnr/Lingo2/Adgrb3/Gabra2/Dag1/Bsn/Sorbs1/Clstn2/Nrxn1/Negr1/Cdh9/Farp1/Sipa1l1/Ppfia2/Efna5/Nrxn3/Pdzrn3/Stau2/Zfp804a/Palm/Atp2b2/Dlgap3/Ube3a/Nlgn1/Epha5/Add2/Adgrl3/Cnksr2/Sez6l/Baiap2/Fgf13/Ctnnd2/Mef2c/Itpka/Camkv/Ptpro/Epha3/Dbn1/Ep…	93
	GO:0007409	axonogenesis	72/603	487/29008	1.00859e-39	1.9254e-36	1.36e-36	Slit3/Nrg1/Tiam1/Robo2/Bcl11b/Nrcam/Cacna1a/D130043K22Rik/Dab1/Unc5d/Kalrn/Grin1/Ntrk3/Plxna2/Sptbn4/Cntn5/Epha6/Chl1/Trio/Dclk1/Slit2/Fstl4/Tnr/Plxna4/Rtn4rl1/Cntn6/Trpc5/Cdh4/Dag1/Ablim1/Dock7/Tiam2/Sipa1l1/Cntn4/Efna5/Atp8a2/Col25a1/Robo1/Epha5/Nin/Nova2/Slit1/Fgf13/Mef2c/Bcl11a/Epha10/Ptpro/Epha3/Dbn1/Chn1/Epha7/Plppr4/Ntrk2/Pak3/Stxbp5/Cdh2/Ntng1/Ptprs/Alcam/Map1b/Tenm2/Map2/Ext1/Snap91/Enah…	72
	GO:0099003	vesicle-mediated transport in synapse	50/603	255/29008	8.34547e-34	1.0621e-30	7.50214e-31	Erc2/Nrg1/Fgf14/Stxbp5l/Rims1/Rapgef4/Cacna1a/Trim9/Apba2/Ophn1/Mapk10/Bsn/Cadps2/Nrxn1/Camk2a/Grip1/Syt1/Prkce/Slc17a7/Ppfia2/Syn2/Nrxn3/Stx1a/Syt7/Rims2/Kcnh1/Nlgn1/Prkcg/Pacsin1/Grm8/Grik5/Stxbp5/Erc1/Sh3gl2/Unc13c/Unc13b/Usp46/Cdh2/Snap25/Syn1/Pclo/Dnm1/Snap91/Hap1/Braf/Dennd1a/Cadps/Syp/Numb/Grm7	50
	GO:0050803	regulation of synapse structure or activity	51/603	271/29008	1.51558e-33	1.39018e-30	9.81954e-31	Frmpd4/Lrfn2/Shank2/Asic2/Rapgef4/Lrrtm4/Dgkb/Nrcam/Lrfn5/Kalrn/Grin1/Ntrk3/Grin2b/Lingo2/Adgrb3/Dag1/Clstn2/Nrxn1/Negr1/Farp1/Sipa1l1/Slc17a7/Ppfia2/Efna5/Stau2/Zfp804a/Ube3a/Nlgn1/Adgrl3/Baiap2/Mef2c/Itpka/Camkv/Ptpro/Dbn1/Epha7/Abi2/Sybu/Ntrk2/Pak3/Cdh8/Homer1/Ptprt/Cdh2/Nrg2/Ptprs/Tanc2/Il1rapl1/Snap91/Cttnbp2/Gpm6a	51
	GO:0042391	regulation of membrane potential	64/603	465/29008	1.82056e-33	1.39018e-30	9.81954e-31	Hcn1/Kcnh7/Asic2/Fgf14/Rims1/Rapgef4/Cacna1d/Grin2a/Gabrb1/Kcnd3/Nrcam/Cacna1a/Ryr2/Cacnb2/Rgs7/Gabrb2/Gabrb3/Grin1/Ntrk3/Kcnma1/Gria1/Grin2b/Kcnd2/Celf4/Cntnap2/Pid1/Scn8a/Dpp6/Rgs7bp/Trpc5/Ptk2b/Cacna2d1/Atxn1/Gabra2/Camk2d/Kcnk10/Nrxn1/Prkce/Fgf12/Slc17a7/Nedd4l/Stx1a/Scn1a/Cacna1c/Rims2/Kcnc2/Dmd/Kcnh1/Nlgn1/Baiap2/Fgf13/Mef2c/Kcnn2/Scn2a/Slc4a4/Dbn1/Grik5/Gabrg3/Ntrk2/Unc13b/Pclo/Ppp3ca/Tmem…	64
	GO:0050807	regulation of synapse organization	49/603	263/29008	4.73508e-32	3.01309e-29	2.12829e-29	Frmpd4/Lrfn2/Shank2/Asic2/Rapgef4/Lrrtm4/Dgkb/Nrcam/Lrfn5/Kalrn/Grin1/Ntrk3/Grin2b/Lingo2/Adgrb3/Dag1/Clstn2/Nrxn1/Negr1/Farp1/Sipa1l1/Ppfia2/Efna5/Stau2/Zfp804a/Ube3a/Nlgn1/Adgrl3/Baiap2/Mef2c/Itpka/Camkv/Ptpro/Dbn1/Epha7/Abi2/Ntrk2/Pak3/Cdh8/Homer1/Ptprt/Cdh2/Nrg2/Ptprs/Tanc2/Il1rapl1/Snap91/Cttnbp2/Gpm6a	49
	GO:0007416	synapse assembly	43/603	193/29008	1.16314e-31	6.34407e-29	4.48113e-29	Nrg1/Shank2/Asic2/Lrrtm4/Cacna1a/Lrfn5/Gabrb2/Gabrb3/Grin1/Ntrk3/Cntn5/Cntnap2/Lingo2/Adgrb3/Gabra2/Bsn/Clstn2/Nrxn1/Negr1/Cdh9/Farp1/Sipa1l1/Efna5/Nrxn3/Stau2/Nlgn1/Add2/Adgrl3/Fgf13/Mef2c/Epha7/Ntrk2/Cdh2/Nrg2/Nptxr/Ptprs/Arhgef9/Il1rapl1/Pclo/Cadm1/Nptn/Numb/Gpm6a	43
	GO:0016358	dendrite development	52/603	313/29008	2.13765e-31	1.02019e-28	7.20614e-29	Nrg1/Dgkg/Rapgef4/Cacna1a/D130043K22Rik/Hecw1/Prkg1/Dab1/Kalrn/Grin1/Dclk1/Fstl4/Fat3/Trpc5/Adgrb3/Camk2a/Grip1/Elavl4/Farp1/Sipa1l1/Ppfia2/Nedd4l/Stau2/Robo1/Palm/Ube3a/Nlgn1/Epha5/Cit/Baiap2/Ctnnd2/Mef2c/Itpka/Pacsin1/Bcl11a/Clip1/Dbn1/Rbfox2/Abi2/Ntrk2/Pak3/Ptprs/Map1b/Camk1d/Tanc2/Il1rapl1/Map2/Tnik/Ppp3ca/Dscam/Phactr1/Numb	52
	GO:0031346	positive regulation of cell projection organization	60/603	441/29008	3.94564e-31	1.46067e-28	1.03175e-28	Nrg1/Tiam1/Lrrc7/Robo2/Ripor2/Kalrn/Grin1/Ntrk3/Plxna2/Plxna4/Rit2/Trpc5/Ptk2b/Cdh4/Tenm1/Negr1/Tiam2/Grip1/Elavl4/Plppr5/Tenm3/Efna5/Stau2/Atp8a2/Zfp804a/Robo1/Palm/Ptpn5/Dmd/Nlgn1/Nin/Baiap2/Cntn1/Itpka/Pacsin1/Bcl11a/Clip1/Epha3/Arsb/Dbn1/Abi2/Ntrk2/Pak3/Fut9/Fnbp1l/Itpr1/Map1b/Camk1d/Il1rapl1/Snap91/Hap1/Tnik/Dscam/Braf/Cbfa2t2/Macf1/Nptn/Numb/Ahi1/Gpm6a	60
	GO:0007269	neurotransmitter secretion	42/603	187/29008	4.20833e-31	1.46067e-28	1.03175e-28	Erc2/Ptprn2/Stxbp5l/Rims1/Ica1/Cacna1a/Mctp1/Trim9/Apba2/Lin7a/Cadps2/Nrxn1/Camk2a/Syt1/Prkce/Ppfia2/Syn2/Nrxn3/Stx1a/Syt7/Cacna1b/Rims2/Kcnh1/Nlgn1/Htr2c/Prkcg/Mef2c/Grm8/Grik5/Ntrk2/Stxbp5/Erc1/Unc13c/Unc13b/Snap25/Syn1/Pclo/Snap91/Braf/Cadps/Syp/Grm7	42
	GO:0099643	signal release from synapse	42/603	187/29008	4.20833e-31	1.46067e-28	1.03175e-28	Erc2/Ptprn2/Stxbp5l/Rims1/Ica1/Cacna1a/Mctp1/Trim9/Apba2/Lin7a/Cadps2/Nrxn1/Camk2a/Syt1/Prkce/Ppfia2/Syn2/Nrxn3/Stx1a/Syt7/Cacna1b/Rims2/Kcnh1/Nlgn1/Htr2c/Prkcg/Mef2c/Grm8/Grik5/Ntrk2/Stxbp5/Erc1/Unc13c/Unc13b/Snap25/Syn1/Pclo/Snap91/Braf/Cadps/Syp/Grm7	42
	GO:0099173	postsynapse organization	43/603	204/29008	1.37267e-30	4.36738e-28	3.0849e-28	Frmpd4/Lrfn2/Shank2/Sorbs2/Rapgef4/Grin2a/Lrrtm4/Dgkb/Nrcam/Kalrn/Grin1/Ntrk3/Grin2b/Ophn1/Cntnap2/Sorbs1/Nrxn1/Farp1/Sipa1l1/Ppfia2/Stau2/Zfp804a/Ube3a/Nlgn1/Epha5/Cnksr2/Baiap2/Ctnnd2/Itpka/Dbn1/Epha7/Abi2/Pak3/Homer1/Cdh2/Nptxr/Ptprs/Arhgef9/Tanc2/Il1rapl1/Tmem108/Cadm1/Numb	43
	GO:0006836	neurotransmitter transport	46/603	244/29008	2.19765e-30	6.45434e-28	4.55902e-28	Erc2/Ptprn2/Stxbp5l/Rims1/Ica1/Cacna1a/Mctp1/Trim9/Apba2/Lin7a/Gabra2/Cadps2/Nrxn1/Camk2a/Syt1/Prkce/Sv2b/Slc17a7/Ppfia2/Syn2/Nrxn3/Stx1a/Syt7/Cacna1b/Slc6a17/Rims2/Kcnh1/Nlgn1/Htr2c/Prkcg/Mef2c/Grm8/Grik5/Ntrk2/Stxbp5/Erc1/Unc13c/Unc13b/Snap25/Syn1/Pclo/Snap91/Braf/Cadps/Syp/Grm7	46
	GO:0099504	synaptic vesicle cycle	44/603	228/29008	1.47541e-29	3.79681e-27	2.68187e-27	Erc2/Fgf14/Stxbp5l/Rims1/Rapgef4/Cacna1a/Trim9/Apba2/Ophn1/Bsn/Cadps2/Nrxn1/Camk2a/Syt1/Prkce/Slc17a7/Ppfia2/Syn2/Nrxn3/Stx1a/Syt7/Rims2/Kcnh1/Nlgn1/Prkcg/Pacsin1/Grm8/Grik5/Stxbp5/Erc1/Sh3gl2/Unc13c/Unc13b/Cdh2/Snap25/Syn1/Pclo/Dnm1/Snap91/Braf/Dennd1a/Cadps/Syp/Grm7	44
	GO:0007626	locomotory behavior	47/603	268/29008	1.49168e-29	3.79681e-27	2.68187e-27	Adcy8/Nrg1/Shank2/Fgf14/Grin2a/Grm1/Cacna1a/Dab1/Cacna1e/Kalrn/Grin1/Kcnma1/Astn1/Apba2/Sptbn4/Kcnd2/Grm5/Mapk10/Chl1/Cntnap2/Tnr/Scn8a/Sobp/Atxn1/Negr1/Elavl4/Prkce/Fgf12/Npas2/Scn1a/Cacna1c/Cacna1b/Atp2b2/Ube3a/Htr2c/Adgrl3/Sez6l/Lsamp/Dbn1/Slc4a10/Nav2/Snap25/Myo5a/Vps13a/Dnm1/Dscam/Pcdh15	47
	GO:0034329	cell junction assembly	58/603	439/29008	1.99182e-29	4.75298e-27	3.35726e-27	Nrg1/Shank2/Asic2/Lrrtm4/Cacna1a/Lrfn5/Gabrb2/Arhgap6/Gabrb3/Grin1/Ntrk3/Cntn5/Ophn1/Cntnap2/Lingo2/Ptk2b/Adgrb3/Gabra2/Bsn/Sorbs1/Clstn2/Nrxn1/Negr1/Cdh9/Farp1/Sipa1l1/Efna5/Nrxn3/Nedd4l/Stau2/Cdh18/Nlgn1/Add2/Adgrl3/Actn1/Fgf13/Ctnnd2/Mef2c/Ptpro/Epha3/Epha7/Abi2/Ntrk2/Cdh8/Cdh12/Ptprj/Cdh2/Nrg2/Nptxr/Ptprs/Arhgef9/Il1rapl1/Pclo/Cadm1/Macf1/Nptn/Numb/Gpm6a	58
	GO:0001505	regulation of neurotransmitter levels	44/603	257/29008	2.80132e-27	6.29144e-25	4.44395e-25	Erc2/Ptprn2/Stxbp5l/Rims1/Ica1/Cacna1a/Mctp1/Trim9/Apba2/Lin7a/Gabra2/Cadps2/Nrxn1/Camk2a/Syt1/Prkce/Slc17a7/Ppfia2/Syn2/Nrxn3/Stx1a/Syt7/Cacna1b/Rims2/Kcnh1/Nlgn1/Htr2c/Prkcg/Mef2c/Grm8/Grik5/Ntrk2/Stxbp5/Erc1/Unc13c/Unc13b/Snap25/Syn1/Pclo/Snap91/Braf/Cadps/Syp/Grm7	44
	GO:0050770	regulation of axonogenesis	37/603	185/29008	1.29258e-25	2.74171e-23	1.93661e-23	Nrg1/Tiam1/Robo2/Cacna1a/D130043K22Rik/Dab1/Grin1/Ntrk3/Plxna2/Slit2/Fstl4/Tnr/Plxna4/Trpc5/Cdh4/Tiam2/Sipa1l1/Efna5/Robo1/Nin/Slit1/Fgf13/Bcl11a/Dbn1/Chn1/Epha7/Ntrk2/Pak3/Cdh2/Ptprs/Map1b/Map2/Snap91/Dscam/Braf/Macf1/Lrrc4c	37
	GO:0035249	synaptic transmission glutamatergic	30/603	111/29008	3.99313e-25	8.0241e-23	5.66782e-23	Shank2/Grid1/Grm1/Cacna1a/Kalrn/Grin1/Ophn1/Grm5/Tnr/Ptk2b/Cacng3/Nrxn1/Syt1/Slc17a7/Nlgn1/Mef2c/Iqsec2/Grm8/Grik5/Gria2/Ntrk2/Cdh8/Homer1/Unc13c/Unc13b/Cdh2/Myo5a/Ext1/Grm7/Gria4
	GO:0034765	regulation of ion transmembrane transport	56/603	497/29008	6.45392e-25	1.23205e-22	8.7026e-23	Chrm3/Dapk1/Hcn1/Kcnq5/Kcnh7/Asic2/Fgf14/Cacna1d/Kcnj3/Grin2a/Kcnd3/Kcnj6/Cacna1a/Ryr2/Shisa9/Cacnb2/Hecw1/Rgs7/Plcb1/Cacna1e/Kcnma1/Kcnd2/Kcnb2/Grm5/Dpp10/Scn8a/Dpp6/Kcnip4/Ptk2b/Cacng3/Cacna2d1/Ano6/Camk2d/Nrxn1/Prkce/Wnk2/Fgf12/Nedd4l/Scn1a/Cacna1c/Cacna1b/Kcnc2/Dmd/Kcnh1/Nlgn1/Fgf13/Mef2c/Cacna2d3/Kcnn2/Scn2a/Rasgrf1/Homer1/Myo5a/Hap1/Pde4d/Akap6	56
	GO:0098742	cell-cell adhesion via plasma-membrane adhesion molecules	37/603	213/29008	2.38104e-23	4.32897e-21	3.05776e-21	Nrg1/Robo2/Nrcam/Tenm4/Dab1/Unc5d/Lrfn5/Cntn5/Fat3/Cntn6/Cdh4/Tenm1/Clstn2/Nrxn1/Cdh9/Tenm3/Efna5/Cdh18/Robo1/Nlgn1/Adgrl3/Epha3/Cdh8/Cdh12/Ptprt/Cdh2/Ntng1/Ptprs/Alcam/Cdh13/Il1rapl1/Tenm2/Dscam/Cadm1/Nptn/Lrrc4c/Pcdh15	37
	GO:0048813	dendrite morphogenesis	34/603	186/29008	2.66386e-22	4.62301e-20	3.26546e-20	Cacna1a/Hecw1/Kalrn/Grin1/Dclk1/Trpc5/Adgrb3/Camk2a/Grip1/Elavl4/Farp1/Sipa1l1/Ppfia2/Nedd4l/Stau2/Robo1/Ube3a/Nlgn1/Epha5/Cit/Baiap2/Ctnnd2/Itpka/Dbn1/Rbfox2/Abi2/Pak3/Tanc2/Il1rapl1/Tnik/Ppp3ca/Dscam/Phactr1/Numb	34
	GO:0060078	regulation of postsynaptic membrane potential	28/603	116/29008	4.63635e-22	7.69634e-20	5.4363e-20	Fgf14/Rims1/Grin2a/Rgs7/Gabrb3/Grin1/Gria1/Grin2b/Celf4/Cntnap2/Rgs7bp/Ptk2b/Atxn1/Gabra2/Nrxn1/Slc17a7/Stx1a/Rims2/Nlgn1/Baiap2/Mef2c/Dbn1/Grik5/Gabrg3/Unc13b/Pclo/Ppp3ca/Tmem108	28
	GO:0050767	regulation of neurogenesis	50/603	451/29008	4.9286e-22	7.77003e-20	5.48836e-20	Nrg1/Tiam1/Robo2/Tenm4/D130043K22Rik/Dab1/Kalrn/Ntrk3/Plxna2/Brinp1/Grm5/Slit2/Fstl4/Tnr/Plxna4/Trpc5/Cdh4/Atxn1/Dag1/Dock7/Tiam2/Efna5/Stau2/Robo1/Nin/Cit/Baiap2/Slit1/Fgf13/Arntl/Itpka/Bcl11a/Dbn1/Epha7/Ntrk2/Pak3/Lingo1/Ptprs/Map1b/Il1rapl1/Map2/Snap91/Hap1/Tnik/Ppp3ca/Dscam/Braf/Macf1/Nptn/Numb	50
	GO:0016079	synaptic vesicle exocytosis	30/603	139/29008	5.08776e-22	7.77003e-20	5.48836e-20	Erc2/Stxbp5l/Rims1/Cacna1a/Trim9/Apba2/Cadps2/Camk2a/Syt1/Prkce/Ppfia2/Nrxn3/Stx1a/Syt7/Rims2/Kcnh1/Nlgn1/Prkcg/Grm8/Grik5/Stxbp5/Erc1/Unc13c/Unc13b/Snap25/Pclo/Braf/Cadps/Syp/Grm7	30
	GO:0010976	positive regulation of neuron projection development	35/603	224/29008	1.37833e-20	2.02403e-18	1.42967e-18	Nrg1/Tiam1/Lrrc7/Kalrn/Ntrk3/Rit2/Ptk2b/Negr1/Elavl4/Plppr5/Tenm3/Stau2/Atp8a2/Zfp804a/Ptpn5/Dmd/Baiap2/Cntn1/Itpka/Pacsin1/Bcl11a/Clip1/Epha3/Arsb/Dbn1/Ntrk2/Pak3/Fut9/Itpr1/Camk1d/Hap1/Braf/Cbfa2t2/Nptn/Ahi1	35
	GO:0007411	axon guidance	37/603	255/29008	1.47017e-20	2.07893e-18	1.46845e-18	Slit3/Robo2/Bcl11b/Nrcam/Unc5d/Kalrn/Plxna2/Cntn5/Epha6/Chl1/Trio/Slit2/Plxna4/Rtn4rl1/Cntn6/Cdh4/Dag1/Ablim1/Cntn4/Efna5/Robo1/Epha5/Nova2/Slit1/Mef2c/Epha10/Ptpro/Epha3/Chn1/Epha7/Alcam/Tenm2/Ext1/Enah/Dscam/Kif5c/Nptn	37
	GO:0097485	neuron projection guidance	37/603	256/29008	1.68573e-20	2.29861e-18	1.62362e-18	Slit3/Robo2/Bcl11b/Nrcam/Unc5d/Kalrn/Plxna2/Cntn5/Epha6/Chl1/Trio/Slit2/Plxna4/Rtn4rl1/Cntn6/Cdh4/Dag1/Ablim1/Cntn4/Efna5/Robo1/Epha5/Nova2/Slit1/Mef2c/Epha10/Ptpro/Epha3/Chn1/Epha7/Alcam/Tenm2/Ext1/Enah/Dscam/Kif5c/Nptn	37
	GO:0099175	regulation of postsynapse organization	26/603	111/29008	3.20833e-20	4.22393e-18	2.98357e-18	Lrfn2/Rapgef4/Dgkb/Nrcam/Kalrn/Grin1/Ntrk3/Grin2b/Nrxn1/Sipa1l1/Ppfia2/Stau2/Zfp804a/Ube3a/Nlgn1/Baiap2/Itpka/Dbn1/Epha7/Abi2/Pak3/Homer1/Cdh2/Ptprs/Tanc2/Il1rapl1	26
	GO:0050773	regulation of dendrite development	28/603	137/29008	5.85983e-20	7.45761e-18	5.26768e-18	Dgkg/Rapgef4/D130043K22Rik/Hecw1/Kalrn/Grin1/Fat3/Trpc5/Adgrb3/Elavl4/Sipa1l1/Nedd4l/Stau2/Robo1/Cit/Baiap2/Itpka/Pacsin1/Bcl11a/Clip1/Dbn1/Ntrk2/Pak3/Camk1d/Il1rapl1/Tnik/Ppp3ca/Numb	28
	GO:0051962	positive regulation of nervous system development	42/603	359/29008	1.47596e-19	1.81781e-17	1.28401e-17	Nrg1/Tiam1/Asic2/Robo2/Lrrtm4/Tenm4/Kalrn/Ntrk3/Plxna2/Grm5/Plxna4/Lingo2/Trpc5/Cdh4/Adgrb3/Atxn1/Dag1/Clstn2/Nrxn1/Tiam2/Efna5/Stau2/Robo1/Nlgn1/Nin/Adgrl3/Baiap2/Itpka/Bcl11a/Dbn1/Ntrk2/Pak3/Map1b/Il1rapl1/Snap91/Hap1/Tnik/Dscam/Braf/Macf1/Nptn/Numb	42
	GO:0035418	protein localization to synapse	23/603	86/29008	1.87706e-19	2.23956e-17	1.58191e-17	Asic2/Rapgef4/Grin2a/Dlgap1/Kalrn/Grin1/Mapk10/Cacng3/Dag1/Bsn/Nrxn1/Camk2a/Grip1/Nlgn1/Dlg2/Baiap2/Iqsec2/Homer1/Snap25/Nptxr/Pclo/Tnik/Kif5c	23
	GO:0048167	regulation of synaptic plasticity	42/603	372/29008	5.60708e-19	6.48723e-17	4.58225e-17	Adcy8/Erc2/Shank2/Fgf14/Rims1/Grin2a/Shisa9/Kalrn/Grin1/Gria1/Grin2b/Grm5/Tnr/Ptk2b/Camk2a/Sipa1l1/Syt7/Stau2/Atp2b2/Ptpn5/Rims2/Nlgn1/Baiap2/Prkcg/Ctnnd2/Mef2c/Itpka/Kcnn2/Iqsec2/Dbn1/Rasgrf1/Mir124-2hg/Ntrk2/Erc1/Unc13c/Unc13b/Slc4a10/Snap25/Syn1/Braf/Syp/Nptn	42
	GO:0050890	cognition	41/603	354/29008	5.85747e-19	6.5776e-17	4.64608e-17	Adcy8/Nrg1/Shank2/Grin2a/Rtl4/Plcb1/Cacna1e/Kalrn/Gabrb3/Grin1/Tafa2/Gria1/Csmd1/Grin2b/Brinp1/Grm5/Chl1/Camk4/Cntnap2/Tnr/Sobp/Adgrb3/Atxn1/Nrxn1/Elavl4/Slc17a7/Nrxn3/Cacna1c/Ube3a/Fgf13/Ctnnd2/Mef2c/Scn2a/Abi2/Ntrk2/Snap25/Aff2/Braf/Pde4d/Nptn/Grm7	41
	GO:0048588	developmental cell growth	36/603	275/29008	1.55646e-18	1.69787e-16	1.19929e-16	Slit3/Nrg1/Sorbs2/Rims1/D130043K22Rik/Ntrk3/Dclk1/Slit2/Fstl4/Tnr/Plxna4/Trpc5/Cdh4/Camk2d/Syt1/Efna5/Nedd4l/Rims2/Cpne6/Nin/Slit1/Fgf13/Rnf157/Bcl11a/Dbn1/Epha7/Sh3gl2/Map2k4/Ptprs/Map1b/Map2/Ext1/Tmem108/Dscam/Macf1/Akap6	36
	GO:0035637	multicellular organismal signaling	28/603	155/29008	1.89354e-18	2.0082e-16	1.41849e-16	Rapgef4/Cacna1d/Kcnd3/Nrcam/Cacna1a/Ryr2/Cacnb2/Cacna1e/Ntrk3/Kcnma1/Gria1/Sptbn4/Kcnd2/Cntnap2/Tnr/Scn8a/Dpp6/Cacng3/Cacna2d1/Fgf12/Scn1a/Cacna1c/Kcnn2/Scn2a/Rbfox2/Ntrk2/Pde4d/Grm7	28
	GO:0001508	action potential	27/603	143/29008	2.35697e-18	2.43214e-16	1.71794e-16	Hcn1/Rapgef4/Cacna1d/Grin2a/Kcnd3/Nrcam/Ryr2/Cacnb2/Ntrk3/Kcnma1/Gria1/Grin2b/Kcnd2/Cntnap2/Scn8a/Dpp6/Cacna2d1/Camk2d/Fgf12/Scn1a/Cacna1c/Kcnc2/Dmd/Fgf13/Kcnn2/Scn2a/Ntrk2	27
	GO:0007611	learning or memory	38/603	317/29008	3.60467e-18	3.62174e-16	2.55821e-16	Adcy8/Nrg1/Shank2/Grin2a/Plcb1/Cacna1e/Kalrn/Gabrb3/Grin1/Tafa2/Gria1/Csmd1/Grin2b/Brinp1/Grm5/Camk4/Cntnap2/Tnr/Adgrb3/Atxn1/Nrxn1/Elavl4/Slc17a7/Nrxn3/Cacna1c/Ube3a/Fgf13/Ctnnd2/Mef2c/Scn2a/Abi2/Ntrk2/Snap25/Aff2/Braf/Pde4d/Nptn/Grm7	38
	GO:0051966	regulation of synaptic transmission glutamatergic	21/603	78/29008	6.06663e-18	5.93907e-16	4.19506e-16	Shank2/Grm1/Kalrn/Ophn1/Grm5/Tnr/Ptk2b/Cacng3/Nrxn1/Syt1/Nlgn1/Mef2c/Iqsec2/Grm8/Gria2/Ntrk2/Homer1/Cdh2/Myo5a/Grm7/Gria4
	GO:0046928	regulation of neurotransmitter secretion	25/603	124/29008	8.22354e-18	7.84936e-16	5.54439e-16	Stxbp5l/Rims1/Ica1/Cacna1a/Mctp1/Apba2/Camk2a/Syt1/Prkce/Ppfia2/Nrxn3/Stx1a/Cacna1b/Rims2/Kcnh1/Nlgn1/Htr2c/Prkcg/Mef2c/Grm8/Ntrk2/Stxbp5/Braf/Syp/Grm7	25
	GO:1990778	protein localization to cell periphery	40/603	369/29008	1.66436e-17	1.54988e-15	1.09476e-15	Rapgef4/Gpr158/Grin2a/Cacnb2/Kalrn/Grin1/Pacs1/Sptbn4/Kcnb2/Mapk10/Dpp10/Pid1/Lin7a/Dpp6/Kcnip4/Cacng3/Dag1/Sorbs1/Camk2d/Nrxn1/Camk2a/Grip1/Rab40b/Palm/Efr3a/Dlg2/Fgf13/Pacsin1/Clip1/Iqsec2/Epha3/Cdh2/Snap25/Myo5a/Nptxr/Tnik/Nsf/Macf1/Rabep1/Numb	40
	GO:0031644	regulation of nervous system process	29/603	189/29008	4.65376e-17	4.23049e-15	2.98821e-15	Dlgap2/Nrg1/Rims1/Rapgef4/Grin2a/Grm1/Tenm4/Shisa9/Dlgap1/Grin1/Celf4/Tnr/Ptk2b/Dag1/Nrxn1/Dlgap4/Fgf12/Stx1a/Dlgap3/Rims2/Nlgn1/Htr2c/Baiap2/Dbn1/Homer1/Unc13b/Nptxr/Pclo/Tmem108	29
	GO:0099565	chemical synaptic transmission postsynaptic	22/603	100/29008	1.08706e-16	9.65205e-15	6.81772e-15	Rims1/Grin2a/Gabrb3/Grin1/Grin2b/Celf4/Cntnap2/Ptk2b/Atxn1/Nrxn1/Slc17a7/Stx1a/Rims2/Nlgn1/Baiap2/Mef2c/Dbn1/Grik5/Unc13b/Pclo/Ppp3ca/Tmem108
	GO:0060560	developmental growth involved in morphogenesis	34/603	280/29008	1.4657e-16	1.27183e-14	8.98353e-15	Slit3/Nrg1/Rims1/D130043K22Rik/Ntrk3/Dclk1/Slit2/Fstl4/Tnr/Plxna4/Trpc5/Cdh4/Syt1/Efna5/Nedd4l/Robo1/Rims2/Cpne6/Nin/Slit1/Fgf13/Rnf157/Bcl11a/Dbn1/Epha7/Sh3gl2/Ptprs/Map1b/Map2/Ext1/Tmem108/Dscam/Cadm1/Macf1	34
	GO:0006887	exocytosis	41/603	415/29008	1.76836e-16	1.50035e-14	1.05977e-14	Erc2/Syt16/Stxbp5l/Rims1/Rapgef4/Cacna1a/Trim9/Apba2/Abr/Lin7a/Cadps2/Nrxn1/Camk2a/Syt1/Prkce/Ppfia2/Syn2/Nrxn3/Stx1a/Syt7/Cacna1c/Rims2/Kcnh1/Nlgn1/Prkcg/Grm8/Grik5/Stxbp5/Erc1/Unc13c/Unc13b/Snap25/Myo5a/Il1rapl1/Pclo/Hap1/Braf/Nsf/Cadps/Syp/Grm7	41
	GO:0051588	regulation of neurotransmitter transport	25/603	141/29008	2.05093e-16	1.70227e-14	1.2024e-14	Stxbp5l/Rims1/Ica1/Cacna1a/Mctp1/Apba2/Camk2a/Syt1/Prkce/Ppfia2/Nrxn3/Stx1a/Cacna1b/Rims2/Kcnh1/Nlgn1/Htr2c/Prkcg/Mef2c/Grm8/Ntrk2/Stxbp5/Braf/Syp/Grm7	25
	GO:0045055	regulated exocytosis	34/603	288/29008	3.47613e-16	2.8238e-14	1.99459e-14	Erc2/Stxbp5l/Rims1/Rapgef4/Cacna1a/Trim9/Apba2/Abr/Cadps2/Camk2a/Syt1/Prkce/Ppfia2/Syn2/Nrxn3/Stx1a/Syt7/Cacna1c/Rims2/Kcnh1/Nlgn1/Prkcg/Grm8/Grik5/Stxbp5/Erc1/Unc13c/Unc13b/Snap25/Pclo/Braf/Cadps/Syp/Grm7	34
	GO:1902414	protein localization to cell junction	23/603	119/29008	4.5585e-16	3.62591e-14	2.56116e-14	Asic2/Rapgef4/Grin2a/Dlgap1/Kalrn/Grin1/Mapk10/Cacng3/Dag1/Bsn/Nrxn1/Camk2a/Grip1/Nlgn1/Dlg2/Baiap2/Iqsec2/Homer1/Snap25/Nptxr/Pclo/Tnik/Kif5c	23
	GO:0032412	regulation of ion transmembrane transporter activity	33/603	273/29008	4.72322e-16	3.68026e-14	2.59955e-14	Chrm3/Dapk1/Hcn1/Asic2/Fgf14/Cacna1d/Grin2a/Cacna1a/Ryr2/Shisa9/Cacnb2/Hecw1/Plcb1/Grm5/Ptk2b/Cacng3/Cacna2d1/Camk2d/Nrxn1/Wnk2/Fgf12/Nedd4l/Kcnc2/Dmd/Nlgn1/Fgf13/Mef2c/Rasgrf1/Homer1/Myo5a/Hap1/Pde4d/Akap6	33
	GO:0097120	receptor localization to synapse	19/603	75/29008	8.02103e-16	6.12485e-14	4.32629e-14	Lrrc7/Rapgef4/Kalrn/Mapk10/Cacng3/Dag1/Nrxn1/Camk2a/Grip1/Nlgn1/Dlg2/Iqsec2/Dbn1/Snap25/Nptxr/Anks1b/Tnik/Kif5c/Nptn	19
	GO:0050769	positive regulation of neurogenesis	34/603	298/29008	9.81479e-16	7.34762e-14	5.18999e-14	Nrg1/Tiam1/Robo2/Tenm4/Kalrn/Ntrk3/Plxna2/Grm5/Plxna4/Trpc5/Cdh4/Atxn1/Dag1/Tiam2/Efna5/Stau2/Robo1/Nin/Baiap2/Itpka/Bcl11a/Dbn1/Ntrk2/Pak3/Map1b/Il1rapl1/Snap91/Hap1/Tnik/Dscam/Braf/Macf1/Nptn/Numb	34
	GO:1904062	regulation of cation transmembrane transport	38/603	376/29008	1.10253e-15	8.09512e-14	5.71798e-14	Dapk1/Hcn1/Asic2/Fgf14/Cacna1d/Grin2a/Cacna1a/Ryr2/Shisa9/Cacnb2/Hecw1/Rgs7/Plcb1/Dpp10/Dpp6/Kcnip4/Ptk2b/Cacng3/Cacna2d1/Camk2d/Nrxn1/Prkce/Wnk2/Fgf12/Nedd4l/Cacna1c/Kcnc2/Dmd/Nlgn1/Fgf13/Mef2c/Kcnn2/Rasgrf1/Homer1/Myo5a/Hap1/Pde4d/Akap6	38
	GO:0022898	regulation of transmembrane transporter activity	33/603	283/29008	1.37413e-15	9.89893e-14	6.9921e-14	Chrm3/Dapk1/Hcn1/Asic2/Fgf14/Cacna1d/Grin2a/Cacna1a/Ryr2/Shisa9/Cacnb2/Hecw1/Plcb1/Grm5/Ptk2b/Cacng3/Cacna2d1/Camk2d/Nrxn1/Wnk2/Fgf12/Nedd4l/Kcnc2/Dmd/Nlgn1/Fgf13/Mef2c/Rasgrf1/Homer1/Myo5a/Hap1/Pde4d/Akap6	33
	GO:0060079	excitatory postsynaptic potential	20/603	90/29008	2.18891e-15	1.54764e-13	1.09318e-13	Rims1/Grin2a/Grin1/Grin2b/Celf4/Cntnap2/Ptk2b/Atxn1/Nrxn1/Slc17a7/Stx1a/Rims2/Nlgn1/Baiap2/Mef2c/Dbn1/Grik5/Pclo/Ppp3ca/Tmem108	20
	GO:0032409	regulation of transporter activity	33/603	297/29008	5.67177e-15	3.93724e-13	2.78107e-13	Chrm3/Dapk1/Hcn1/Asic2/Fgf14/Cacna1d/Grin2a/Cacna1a/Ryr2/Shisa9/Cacnb2/Hecw1/Plcb1/Grm5/Ptk2b/Cacng3/Cacna2d1/Camk2d/Nrxn1/Wnk2/Fgf12/Nedd4l/Kcnc2/Dmd/Nlgn1/Fgf13/Mef2c/Rasgrf1/Homer1/Myo5a/Hap1/Pde4d/Akap6	33
	GO:0051963	regulation of synapse assembly	22/603	121/29008	7.62053e-15	5.19557e-13	3.66988e-13	Asic2/Lrrtm4/Lrfn5/Grin1/Ntrk3/Lingo2/Adgrb3/Clstn2/Nrxn1/Negr1/Farp1/Sipa1l1/Efna5/Stau2/Nlgn1/Adgrl3/Mef2c/Epha7/Ntrk2/Nrg2/Ptprs/Il1rapl1	22
	GO:0017157	regulation of exocytosis	30/603	249/29008	1.13191e-14	7.58184e-13	5.35543e-13	Stxbp5l/Rims1/Rapgef4/Cacna1a/Trim9/Apba2/Abr/Cadps2/Syt1/Prkce/Ppfia2/Nrxn3/Stx1a/Syt7/Rims2/Kcnh1/Nlgn1/Prkcg/Grm8/Stxbp5/Unc13b/Myo5a/Il1rapl1/Pclo/Hap1/Braf/Nsf/Cadps/Syp/Grm7	30
	GO:0050905	neuromuscular process	27/603	199/29008	1.29579e-14	8.52985e-13	6.02505e-13	Nrg1/Fgf14/Grin2a/Cacna1a/Grin1/Kcnma1/Csmd1/Grin2b/Rbfox1/Abr/Cntnap2/Tnr/Scn8a/Nrxn1/Fgf12/Scn1a/Atp8a2/Atp2b2/Dmd/Kcnh1/Dbn1/Rbfox2/Homer1/Myo5a/Itpr1/Camta1/Pcdh15	27
	GO:0019932	second-messenger-mediated signaling	33/603	308/29008	1.6301e-14	1.05487e-12	7.45106e-13	Adcy8/Chrm3/Nrg1/Sgcd/Ksr2/Cacna1d/Grm1/Ryr2/Pde2a/Prkg1/Pde10a/Gucy1a2/Grm5/Rit2/Ptk2b/Cap2/Camkk2/Kcnc2/Dmd/Epha5/Htr2c/Rnf157/Mcu/Ntrk2/Tox3/Ptprj/Itpr1/Cdh13/Tenm2/Ppp3ca/Camta1/Pde4d/Akap6	33
	GO:0007612	learning	26/603	185/29008	1.71104e-14	1.08879e-12	7.69069e-13	Shank2/Grin2a/Cacna1e/Kalrn/Gabrb3/Grin1/Tafa2/Csmd1/Grin2b/Grm5/Cntnap2/Tnr/Adgrb3/Atxn1/Nrxn1/Elavl4/Nrxn3/Cacna1c/Ube3a/Fgf13/Ctnnd2/Ntrk2/Snap25/Braf/Nptn/Grm7	26
	GO:1901888	regulation of cell junction assembly	28/603	220/29008	2.17636e-14	1.36219e-12	9.62181e-13	Asic2/Lrrtm4/Lrfn5/Arhgap6/Grin1/Ntrk3/Cntnap2/Lingo2/Adgrb3/Clstn2/Nrxn1/Negr1/Farp1/Sipa1l1/Efna5/Nedd4l/Stau2/Nlgn1/Adgrl3/Mef2c/Epha3/Epha7/Ntrk2/Ptprj/Nrg2/Ptprs/Il1rapl1/Macf1	28
	GO:0050772	positive regulation of axonogenesis	20/603	101/29008	2.32017e-14	1.4061e-12	9.93198e-13	Nrg1/Tiam1/Robo2/Ntrk3/Plxna2/Plxna4/Trpc5/Cdh4/Tiam2/Efna5/Robo1/Nin/Bcl11a/Dbn1/Ntrk2/Map1b/Snap91/Dscam/Braf/Macf1	20
	GO:0097061	dendritic spine organization	20/603	101/29008	2.32017e-14	1.4061e-12	9.93198e-13	Grin2a/Kalrn/Grin1/Grin2b/Cntnap2/Sipa1l1/Ppfia2/Stau2/Zfp804a/Ube3a/Nlgn1/Epha5/Baiap2/Ctnnd2/Itpka/Dbn1/Abi2/Pak3/Homer1/Tanc2	20
	GO:0099084	postsynaptic specialization organization	14/603	41/29008	5.09637e-14	3.0403e-12	2.14752e-12	Shank2/Ntrk3/Ophn1/Nrxn1/Sipa1l1/Nlgn1/Dbn1/Cdh2/Nptxr/Ptprs/Arhgef9/Tmem108/Cadm1/Numb	14
	GO:0031345	negative regulation of cell projection organization	27/603	211/29008	5.57079e-14	3.27219e-12	2.31131e-12	Ptprg/D130043K22Rik/Dab1/Spock1/Grin2b/Rap1gap2/Slit2/Fstl4/Tnr/Rtn4rl1/Rit2/Fat3/Trpc5/Nrxn1/Ube3a/Nlgn1/Cit/Slit1/Fgf13/Ntm/Xylt1/Bcl11a/Epha3/Epha7/Ptprs/Map2/Ppp3ca	27
	GO:0019226	transmission of nerve impulse	19/603	93/29008	5.67953e-14	3.28552e-12	2.32073e-12	Rapgef4/Nrcam/Cacna1a/Cacna1e/Ntrk3/Kcnma1/Gria1/Sptbn4/Kcnd2/Cntnap2/Tnr/Scn8a/Dpp6/Cacng3/Fgf12/Scn1a/Scn2a/Ntrk2/Grm7	19
	GO:0048638	regulation of developmental growth	37/603	406/29008	6.80081e-14	3.87545e-12	2.73742e-12	Nrg1/Rims1/D130043K22Rik/Plcb1/Ntrk3/Sptbn4/Slit2/Fstl4/Tnr/Plxna4/Trpc5/Cdh4/Wwc1/Syt1/Efna5/Nedd4l/Atp8a2/Cacna1c/Rims2/Cpne6/Slit1/Fgf13/Mef2c/Rnf157/Bcl11a/Sgip1/Dbn1/Epha7/Ptprs/Map1b/Zfpm2/Map2/Celf1/Dscam/Mbd5/Macf1/Akap6	37
	GO:2001257	regulation of cation channel activity	25/603	180/29008	7.22672e-14	4.05759e-12	2.86608e-12	Dapk1/Hcn1/Asic2/Fgf14/Grin2a/Cacna1a/Shisa9/Cacnb2/Ptk2b/Cacng3/Cacna2d1/Nrxn1/Fgf12/Nedd4l/Kcnc2/Dmd/Nlgn1/Fgf13/Mef2c/Rasgrf1/Homer1/Myo5a/Hap1/Pde4d/Akap6	25
	GO:0106027	neuron projection organization	20/603	109/29008	1.06938e-13	5.87178e-12	4.14753e-12	Grin2a/Kalrn/Grin1/Grin2b/Cntnap2/Sipa1l1/Ppfia2/Stau2/Zfp804a/Ube3a/Nlgn1/Epha5/Baiap2/Ctnnd2/Itpka/Dbn1/Abi2/Pak3/Homer1/Tanc2	20
	GO:0043270	positive regulation of ion transport	33/603	329/29008	1.07654e-13	5.87178e-12	4.14753e-12	Hcn1/Asic2/Fgf14/Cacna1d/Ryr2/Cacnb2/Rgs7/Plcb1/Grin1/Grin2b/Dpp6/Cacng3/Cacna2d1/Ano6/Map2k6/Camk2a/Syt1/Wnk2/Fgf12/Nedd4l/Cacna1c/Atp2b2/Kcnc2/Dmd/Htr2c/Cntn1/Kcnn2/Homer1/Myo5a/Akt3/Itpr1/Hap1/Akap6	33
	GO:1990138	neuron projection extension	26/603	203/29008	1.60156e-13	8.61233e-12	6.08331e-12	Slit3/Nrg1/Rims1/D130043K22Rik/Ntrk3/Dclk1/Slit2/Tnr/Plxna4/Trpc5/Cdh4/Syt1/Nedd4l/Rims2/Cpne6/Slit1/Rnf157/Bcl11a/Dbn1/Sh3gl2/Ptprs/Map1b/Map2/Tmem108/Dscam/Macf1	26
	GO:0010720	positive regulation of cell development	35/603	378/29008	2.05461e-13	1.08952e-11	7.69579e-12	Nrg1/Tiam1/Robo2/Tenm4/Kalrn/Ntrk3/Plxna2/Grm5/Plxna4/Trpc5/Cdh4/Atxn1/Dag1/Tiam2/Efna5/Stau2/Robo1/Nin/Baiap2/Itpka/Bcl11a/Dbn1/Rfx3/Ntrk2/Pak3/Map1b/Il1rapl1/Snap91/Hap1/Tnik/Dscam/Braf/Macf1/Nptn/Numb	35
	GO:0030534	adult behavior	25/603	190/29008	2.53344e-13	1.32502e-11	9.35929e-12	Shank2/Fgf14/Cacna1a/Dab1/Kalrn/Grin1/Kcnma1/Sptbn4/Chl1/Cntnap2/Scn8a/Unc79/Atxn1/Nrxn1/Fgf12/Nrxn3/Scn1a/Cacna1c/Htr2c/Sez6l/Homer1/Usp46/Dnm1/Grm7/Pcdh15	25
	GO:0007264	small GTPase mediated signal transduction	37/603	425/29008	2.76581e-13	1.42701e-11	1.00797e-11	Nrg1/Tiam1/Ksr2/Rapgef4/Dab1/Ripor2/Kalrn/Rapgefl1/Arhgap26/Rap1gap2/Ophn1/Slit2/Rit2/Ralgps2/Camk2d/Dock7/Tiam2/Arhgef25/Sipa1l1/Rgl1/Madd/Robo1/Garnl3/Arfgef3/Baiap2/Iqsec2/Rasgef1a/Chn1/Abi2/Rasgrf1/Dock4/Cdh2/Rapgef5/Arhgef9/Cdh13/Dock3/Dennd1a	37
	GO:0008361	regulation of cell size	26/603	213/29008	5.00026e-13	2.54547e-11	1.79799e-11	Nrg1/D130043K22Rik/Ntrk3/Kcnma1/Rap1gap2/Prr16/Slit2/Fstl4/Tnr/Plxna4/Trpc5/Cdh4/Ano6/Efna5/Atp2b2/Slit1/Fgf13/Bcl11a/Dbn1/Epha7/Ptprs/Akt3/Map1b/Map2/Dscam/Macf1	26
	GO:0048814	regulation of dendrite morphogenesis	18/603	93/29008	7.00724e-13	3.42995e-11	2.42275e-11	Hecw1/Kalrn/Grin1/Trpc5/Adgrb3/Sipa1l1/Nedd4l/Stau2/Robo1/Cit/Baiap2/Itpka/Dbn1/Pak3/Il1rapl1/Tnik/Ppp3ca/Numb	18
	GO:0099072	regulation of postsynaptic membrane neurotransmitter receptor levels	18/603	93/29008	7.00724e-13	3.42995e-11	2.42275e-11	Nrg1/Rapgef4/Kalrn/Ophn1/Mapk10/Cacng3/Dag1/Camk2a/Grip1/Dlg2/Pacsin1/Iqsec2/Usp46/Snap25/Nptxr/Hap1/Tnik/Numb	18
	GO:0140029	exocytic process	18/603	93/29008	7.00724e-13	3.42995e-11	2.42275e-11	Erc2/Rims1/Cadps2/Nrxn1/Camk2a/Syt1/Stx1a/Syt7/Rims2/Nlgn1/Grik5/Stxbp5/Erc1/Unc13c/Unc13b/Snap25/Pclo/Cadps	18
	GO:0032535	regulation of cellular component size	36/603	417/29008	7.4888e-13	3.61927e-11	2.55647e-11	Nrg1/D130043K22Rik/Ntrk3/Kcnma1/Rap1gap2/Prr16/Slit2/Fstl4/Tnr/Plxna4/Trpc5/Ptk2b/Cdh4/Tenm1/Ano6/Prkce/Efna5/Atp2b2/Add2/Baiap2/Slit1/Fgf13/Bcl11a/Fmn2/Dbn1/Epha7/Abi2/Pak3/Sptan1/Ptprs/Akt3/Map1b/Pclo/Map2/Dscam/Macf1	36
	GO:0010959	regulation of metal ion transport	37/603	443/29008	9.69451e-13	4.62671e-11	3.26807e-11	Fgf14/Cacna1d/Nkain3/Cacna1a/Ryr2/Cacnb2/Hecw1/Rgs7/Plcb1/Grin1/Sptbn4/Dpp10/Dpp6/Kcnip4/Ptk2b/Cacna2d1/Camk2d/Camk2a/Prkce/Wnk2/Fgf12/Nedd4l/Cacna1c/Cacna1b/Atp2b2/Kcnc2/Dmd/Fgf13/Cntn1/Kcnn2/Homer1/Myo5a/Akt3/Itpr1/Hap1/Pde4d/Akap6	37
	GO:0016082	synaptic vesicle priming	11/603	26/29008	1.66632e-12	7.85432e-11	5.54789e-11	Erc2/Rims1/Cadps2/Stx1a/Rims2/Stxbp5/Erc1/Unc13c/Unc13b/Snap25/Cadps	11
	GO:0007156	homophilic cell adhesion via plasma membrane adhesion molecules	19/603	112/29008	1.9215e-12	8.9467e-11	6.31949e-11	Robo2/Nrcam/Cntn5/Fat3/Cntn6/Cdh4/Clstn2/Cdh9/Tenm3/Robo1/Cdh8/Cdh12/Ptprt/Cdh2/Cdh13/Dscam/Cadm1/Nptn/Pcdh15	19
	GO:0007613	memory	22/603	158/29008	2.17567e-12	1.00081e-10	7.06921e-11	Adcy8/Nrg1/Shank2/Grin2a/Plcb1/Kalrn/Gabrb3/Grin1/Tafa2/Gria1/Csmd1/Grin2b/Brinp1/Camk4/Atxn1/Slc17a7/Fgf13/Scn2a/Ntrk2/Snap25/Pde4d/Grm7	22
	GO:0031503	protein-containing complex localization	28/603	265/29008	2.2884e-12	1.04013e-10	7.34697e-11	Nrg1/Sgcd/Lrrc7/Rapgef4/Kalrn/Ophn1/Mapk10/Cacng3/Dag1/Nrxn1/Camk2a/Grip1/Stau2/Nlgn1/Dlg2/Pacsin1/Iqsec2/Dbn1/Usp46/Snap25/Nptxr/Anks1b/Hap1/Tnik/Kif5c/Nptn/Numb/Akap6	28
	GO:0060996	dendritic spine development	20/603	128/29008	2.46617e-12	1.09487e-10	7.73358e-11	Nrg1/Kalrn/Fstl4/Camk2a/Sipa1l1/Ppfia2/Stau2/Palm/Ube3a/Nlgn1/Epha5/Baiap2/Ctnnd2/Mef2c/Itpka/Dbn1/Abi2/Pak3/Ptprs/Tanc2	20
	GO:0061387	regulation of extent of cell growth	20/603	128/29008	2.46617e-12	1.09487e-10	7.73358e-11	Nrg1/D130043K22Rik/Ntrk3/Slit2/Fstl4/Tnr/Plxna4/Trpc5/Cdh4/Efna5/Slit1/Fgf13/Bcl11a/Dbn1/Epha7/Ptprs/Map1b/Map2/Dscam/Macf1	20
	GO:0010977	negative regulation of neuron projection development	22/603	162/29008	3.63178e-12	1.59381e-10	1.12579e-10	Ptprg/D130043K22Rik/Dab1/Spock1/Rap1gap2/Slit2/Fstl4/Tnr/Rtn4rl1/Rit2/Fat3/Ube3a/Nlgn1/Slit1/Fgf13/Ntm/Xylt1/Bcl11a/Epha3/Epha7/Ptprs/Map2	22
	GO:0070588	calcium ion transmembrane transport	29/603	296/29008	6.10699e-12	2.6496e-10	1.87154e-10	Fgf14/Ryr3/Cacna1d/Grin2a/Cacna1a/Ryr2/Cacnb2/Cacna1e/Grin1/Grin2b/Trpc5/Ptk2b/Cacng3/Cacna2d1/Ano6/Camk2d/Prkce/Cacna1c/Cacna1b/Atp2b2/Dmd/Htr2c/Cacna2d3/Mcu/Myo5a/Itpr1/Hap1/Pde4d/Akap6	29
	GO:1903539	protein localization to postsynaptic membrane	14/603	56/29008	6.30304e-12	2.70393e-10	1.90992e-10	Rapgef4/Grin2a/Kalrn/Grin1/Mapk10/Cacng3/Dag1/Camk2a/Grip1/Dlg2/Iqsec2/Snap25/Nptxr/Tnik	14
	GO:0062237	protein localization to postsynapse	14/603	57/29008	8.19717e-12	3.47742e-10	2.45627e-10	Rapgef4/Grin2a/Kalrn/Grin1/Mapk10/Cacng3/Dag1/Camk2a/Grip1/Dlg2/Iqsec2/Snap25/Nptxr/Tnik	14
	GO:0099601	regulation of neurotransmitter receptor activity	15/603	69/29008	9.91263e-12	4.15895e-10	2.93767e-10	Dlgap2/Dapk1/Grin2a/Shisa9/Dlgap1/Ptk2b/Cacng3/Nrxn1/Dlgap4/Dlgap3/Nlgn1/Mef2c/Rasgrf1/Homer1/Nptxr	15
	GO:0046879	hormone secretion	32/603	367/29008	1.10895e-11	4.60216e-10	3.25073e-10	Adcy8/Nrg1/Ptprn2/Stxbp5l/Rapgef4/Cacna1d/Ica1/Cacna1e/Kalrn/Nrxn1/Prkce/Slc16a2/Efna5/Stx1a/Syt7/Madd/Ildr2/Cacna1c/Nell2/Rims2/Epha5/Htr2c/Acvr2a/Arntl/Mcu/Sybu/Rfx3/Snap25/Myo5a/Pclo/Ptprn/Ppp3ca	32
	GO:0048168	regulation of neuronal synaptic plasticity	15/603	70/29008	1.23768e-11	5.08115e-10	3.58907e-10	Rims1/Grin2a/Shisa9/Kalrn/Grin1/Grin2b/Grm5/Camk2a/Kcnn2/Rasgrf1/Unc13b/Slc4a10/Syn1/Syp/Nptn	15
	GO:0030072	peptide hormone secretion	28/603	285/29008	1.32638e-11	5.38737e-10	3.80537e-10	Adcy8/Ptprn2/Stxbp5l/Rapgef4/Cacna1d/Ica1/Cacna1e/Kalrn/Nrxn1/Prkce/Slc16a2/Efna5/Stx1a/Syt7/Madd/Ildr2/Cacna1c/Rims2/Epha5/Htr2c/Arntl/Mcu/Sybu/Rfx3/Myo5a/Pclo/Ptprn/Ppp3ca	28
	GO:0017156	calcium-ion regulated exocytosis	15/603	71/29008	1.53945e-11	6.18696e-10	4.37016e-10	Rims1/Rapgef4/Cacna1a/Trim9/Cadps2/Syt1/Syn2/Stx1a/Syt7/Cacna1c/Rims2/Unc13c/Unc13b/Snap25/Cadps	15
	GO:0050806	positive regulation of synaptic transmission	30/603	330/29008	1.7465e-11	6.94599e-10	4.90629e-10	Adcy8/Shank2/Rims1/Grin2a/Kalrn/Gria1/Grin2b/Tnr/Ptk2b/Cacng3/Clstn2/Nrxn1/Syt1/Prkce/Stx1a/Cacna1b/Ptpn5/Rims2/Nlgn1/Htr2c/Prkcg/Iqsec2/Gria2/Mir124-2hg/Ntrk2/Snap25/Hap1/Braf/Nptn/Gria4	30
	GO:0009914	hormone transport	32/603	375/29008	1.95249e-11	7.68514e-10	5.4284e-10	Adcy8/Nrg1/Ptprn2/Stxbp5l/Rapgef4/Cacna1d/Ica1/Cacna1e/Kalrn/Nrxn1/Prkce/Slc16a2/Efna5/Stx1a/Syt7/Madd/Ildr2/Cacna1c/Nell2/Rims2/Epha5/Htr2c/Acvr2a/Arntl/Mcu/Sybu/Rfx3/Snap25/Myo5a/Pclo/Ptprn/Ppp3ca	32
	GO:0030900	forebrain development	33/603	400/29008	2.32938e-11	9.07507e-10	6.41017e-10	Nrg1/Robo2/Bcl11b/Prkg1/Plcb1/Dab1/Nrg3/Grin1/Ophn1/Dclk1/Slit2/Cntnap2/Tnr/Plxna4/Rtn4rl1/Dock7/Elavl4/Robo1/Epha5/Nin/Slit1/Fgf13/Ntrk2/Slc4a10/Cdh2/Ptprs/Mrtfb/Ext1/Celf1/Hap1/Tmem108/Phactr1/Numb	33
	GO:2000300	regulation of synaptic vesicle exocytosis	16/603	86/29008	2.51515e-11	9.69984e-10	6.85148e-10	Stxbp5l/Rims1/Apba2/Syt1/Prkce/Ppfia2/Nrxn3/Rims2/Kcnh1/Nlgn1/Prkcg/Grm8/Stxbp5/Braf/Syp/Grm7	16
	GO:0002790	peptide secretion	28/603	293/29008	2.56336e-11	9.7869e-10	6.91297e-10	Adcy8/Ptprn2/Stxbp5l/Rapgef4/Cacna1d/Ica1/Cacna1e/Kalrn/Nrxn1/Prkce/Slc16a2/Efna5/Stx1a/Syt7/Madd/Ildr2/Cacna1c/Rims2/Epha5/Htr2c/Arntl/Mcu/Sybu/Rfx3/Myo5a/Pclo/Ptprn/Ppp3ca	28
	GO:0048639	positive regulation of developmental growth	24/603	221/29008	4.82504e-11	1.82396e-09	1.28835e-09	Nrg1/Rims1/Plcb1/Ntrk3/Sptbn4/Trpc5/Cdh4/Syt1/Efna5/Nedd4l/Atp8a2/Rims2/Cpne6/Mef2c/Rnf157/Bcl11a/Sgip1/Dbn1/Map1b/Zfpm2/Celf1/Dscam/Macf1/Akap6	24
	GO:0099560	synaptic membrane adhesion	11/603	34/29008	5.3064e-11	1.98626e-09	1.40299e-09	Nrg1/Lrfn5/Nrxn1/Cdh9/Efna5/Nlgn1/Epha3/Ntng1/Ptprs/Cadm1/Lrrc4c	11
	GO:1903305	regulation of regulated secretory pathway	22/603	186/29008	5.8315e-11	2.16162e-09	1.52686e-09	Stxbp5l/Rims1/Cacna1a/Trim9/Apba2/Abr/Syt1/Prkce/Ppfia2/Nrxn3/Stx1a/Syt7/Rims2/Kcnh1/Nlgn1/Prkcg/Grm8/Stxbp5/Braf/Cadps/Syp/Grm7	22
	GO:0097106	postsynaptic density organization	11/603	35/29008	7.59402e-11	2.78788e-09	1.96922e-09	Shank2/Ntrk3/Ophn1/Nrxn1/Sipa1l1/Nlgn1/Dbn1/Cdh2/Ptprs/Tmem108/Cadm1	11
	GO:0007215	glutamate receptor signaling pathway	12/603	45/29008	8.9887e-11	3.26846e-09	2.30868e-09	Grin2a/Grm1/Plcb1/Kalrn/Grin1/Grin2b/Grm5/Camk2a/Grm8/Gria2/Homer1/Grm7	12
	GO:0098815	modulation of excitatory postsynaptic potential	13/603	56/29008	9.92499e-11	3.57487e-09	2.52511e-09	Rims1/Grin2a/Grin1/Celf4/Ptk2b/Nrxn1/Stx1a/Rims2/Nlgn1/Baiap2/Dbn1/Pclo/Tmem108	13
	GO:0030073	insulin secretion	24/603	230/29008	1.11365e-10	3.97376e-09	2.80686e-09	Adcy8/Ptprn2/Stxbp5l/Rapgef4/Cacna1d/Ica1/Cacna1e/Nrxn1/Prkce/Efna5/Stx1a/Syt7/Ildr2/Cacna1c/Rims2/Epha5/Arntl/Mcu/Sybu/Rfx3/Myo5a/Pclo/Ptprn/Ppp3ca	24
	GO:0051648	vesicle localization	21/603	175/29008	1.21198e-10	4.28457e-09	3.02641e-09	Lin7a/Bicdl1/Nrxn1/Ppfia2/Syn2/Madd/Nlgn1/Dync1i1/Sybu/Cdh2/Myo5a/Fnbp1l/Syn1/Tanc2/Pclo/Map2/Dnm1/Snap91/Hap1/Kif5c/Ahi1	21
	GO:0015833	peptide transport	28/603	314/29008	1.29955e-10	4.54635e-09	3.21131e-09	Adcy8/Ptprn2/Stxbp5l/Rapgef4/Cacna1d/Ica1/Cacna1e/Kalrn/Nrxn1/Prkce/Slc16a2/Efna5/Stx1a/Syt7/Madd/Ildr2/Cacna1c/Rims2/Epha5/Htr2c/Arntl/Mcu/Sybu/Rfx3/Myo5a/Pclo/Ptprn/Ppp3ca	28
	GO:0086003	cardiac muscle cell contraction	14/603	69/29008	1.30985e-10	4.54635e-09	3.21131e-09	Uty/Sgcd/Cacna1d/Kcnd3/Ryr2/Cacnb2/Cacna2d1/Camk2d/Scn1a/Cacna1c/Fgf13/Kcnn2/Pde4d/Akap6	14
	GO:0001764	neuron migration	22/603	195/29008	1.47454e-10	5.07189e-09	3.58253e-09	Nrg1/Prkg1/Dab1/Unc5d/Nrg3/Ntrk3/Astn1/Spock1/Chl1/Dclk1/Fat3/Camk2a/Nexmif/Adgrl3/Fgf13/Mef2c/Ntrk2/Ntng1/Mrtfb/Phactr1/Astn2/Gpm6a	22
	GO:0008344	adult locomotory behavior	17/603	111/29008	1.50961e-10	5.14615e-09	3.63498e-09	Shank2/Fgf14/Cacna1a/Dab1/Kalrn/Grin1/Kcnma1/Sptbn4/Chl1/Scn8a/Atxn1/Fgf12/Scn1a/Cacna1c/Sez6l/Dnm1/Pcdh15	17
	GO:0060047	heart contraction	24/603	235/29008	1.74098e-10	5.88235e-09	4.155e-09	Uty/Chrm3/Sgcd/Cacna1d/Kcnd3/Ryr2/Cacnb2/Cacna1e/Sptbn4/Thrb/Cacna2d1/Camk2d/Map2k6/Sgcz/Scn1a/Cacna1c/Cacna1b/Dmd/Fgf13/Kcnn2/Rbfox2/Ext1/Pde4d/Akap6	24
	GO:0030048	actin filament-based movement	18/603	128/29008	1.85983e-10	6.22881e-09	4.39971e-09	Uty/Sgcd/Cacna1d/Kcnd3/Ryr2/Cacnb2/Cacna2d1/Camk2d/Scn1a/Cacna1c/Fgf13/Wipf3/Kcnn2/Dbn1/Myo5a/Fnbp1l/Pde4d/Akap6	18
	GO:0060998	regulation of dendritic spine development	15/603	84/29008	1.94357e-10	6.45265e-09	4.55783e-09	Nrg1/Kalrn/Fstl4/Ppfia2/Stau2/Palm/Ube3a/Nlgn1/Baiap2/Mef2c/Itpka/Dbn1/Pak3/Ptprs/Tanc2	15
	GO:0019722	calcium-mediated signaling	22/603	198/29008	1.98503e-10	6.53347e-09	4.61491e-09	Chrm3/Nrg1/Sgcd/Ksr2/Cacna1d/Grm1/Ryr2/Grm5/Rit2/Ptk2b/Camkk2/Dmd/Mcu/Ntrk2/Tox3/Ptprj/Itpr1/Cdh13/Tenm2/Ppp3ca/Camta1/Akap6	22
	GO:0072659	protein localization to plasma membrane	27/603	301/29008	2.43961e-10	7.96106e-09	5.62329e-09	Gpr158/Cacnb2/Kalrn/Pacs1/Sptbn4/Kcnb2/Dpp10/Pid1/Dpp6/Kcnip4/Sorbs1/Camk2d/Nrxn1/Camk2a/Grip1/Rab40b/Palm/Efr3a/Fgf13/Pacsin1/Epha3/Cdh2/Myo5a/Tnik/Nsf/Macf1/Numb	27
	GO:0048791	calcium ion-regulated exocytosis of neurotransmitter	9/603	22/29008	2.66966e-10	8.62773e-09	6.09419e-09	Rims1/Cacna1a/Syt1/Syt7/Rims2/Unc13c/Unc13b/Snap25/Cadps	9
	GO:0006813	potassium ion transport	24/603	240/29008	2.6891e-10	8.62773e-09	6.09419e-09	Hcn1/Kcnq5/Kcnh7/Cacna1d/Kcnj3/Kcnd3/Kcnj6/Kcnt2/Rgs7/Kcnma1/Kcnd2/Kcnb2/Dpp10/Dpp6/Kcnip4/Ptk2b/Kcnk10/Wnk2/Nedd4l/Kcnc2/Kcnh1/Kcnn2/Nsf/Akap6	24
	GO:0060997	dendritic spine morphogenesis	14/603	73/29008	2.90234e-10	9.23428e-09	6.52263e-09	Kalrn/Sipa1l1/Ppfia2/Stau2/Ube3a/Nlgn1/Epha5/Baiap2/Ctnnd2/Itpka/Dbn1/Abi2/Pak3/Tanc2	14
	GO:0043087	regulation of GTPase activity	28/603	326/29008	3.08556e-10	9.7361e-09	6.87709e-09	Tiam1/Ptprn2/Prkg1/Rgs7/Ripor2/Kalrn/Arhgap6/Ntrk3/Plxna2/Rap1gap2/Abr/Plxna4/Sgsm2/Ptk2b/Dock7/Tiam2/Rgs6/Sipa1l1/Efna5/Garnl3/Epha5/Ocrl/Epha3/Chn1/Rasgrf1/Ntrk2/Dennd1a/Rabgap1l	28
	GO:0003015	heart process	24/603	245/29008	4.10599e-10	1.27453e-08	9.00261e-09	Uty/Chrm3/Sgcd/Cacna1d/Kcnd3/Ryr2/Cacnb2/Cacna1e/Sptbn4/Thrb/Cacna2d1/Camk2d/Map2k6/Sgcz/Scn1a/Cacna1c/Cacna1b/Dmd/Fgf13/Kcnn2/Rbfox2/Ext1/Pde4d/Akap6	24
	GO:0006814	sodium ion transport	24/603	245/29008	4.10599e-10	1.27453e-08	9.00261e-09	Hcn1/Asic2/Fgf14/Nkain3/Hecw1/Plcb1/Sptbn4/Scn8a/Ano6/Camk2d/Klhl3/Wnk2/Fgf12/Slc17a7/Nedd4l/Scn1a/Slc6a17/Dmd/Fgf13/Cntn1/Scn2a/Slc4a4/Slc4a10/Akt3	24
	GO:0099545	trans-synaptic signaling by trans-synaptic complex	7/603	11/29008	4.97434e-10	1.53162e-08	1.08186e-08	Dag1/Farp1/Nlgn1/Il1rapl1/Tenm2/Cadm1/Nptn	7
	GO:0033555	multicellular organismal response to stress	16/603	107/29008	7.54177e-10	2.30356e-08	1.62712e-08	Cacna1a/D130043K22Rik/Cacna1e/Kalrn/Grin2b/Brinp1/Cntnap2/Npas2/Cacna1b/Htr2c/Prkcg/Mef2c/Usp46/Ext1/Ppp3ca/Grm7	16
	GO:0006816	calcium ion transport	32/603	434/29008	8.07838e-10	2.44788e-08	1.72906e-08	Fgf14/Ryr3/Cacna1d/Grin2a/Cacna1a/Ryr2/Cacnb2/Cacna1e/Grin1/Grin2b/Trpc5/Ptk2b/Cacng3/Cacna2d1/Ano6/Camk2d/Camk2a/Prkce/Cacna1c/Cacna1b/Atp2b2/Dmd/Htr2c/Cacna2d3/Mcu/Homer1/Myo5a/Itpr1/Hap1/Ppp3ca/Pde4d/Akap6	32
	GO:0042886	amide transport	28/603	343/29008	9.79252e-10	2.94393e-08	2.07944e-08	Adcy8/Ptprn2/Stxbp5l/Rapgef4/Cacna1d/Ica1/Cacna1e/Kalrn/Nrxn1/Prkce/Slc16a2/Efna5/Stx1a/Syt7/Madd/Ildr2/Cacna1c/Rims2/Epha5/Htr2c/Arntl/Mcu/Sybu/Rfx3/Myo5a/Pclo/Ptprn/Ppp3ca	28
	GO:0021537	telencephalon development	24/603	257/29008	1.08491e-09	3.23609e-08	2.28581e-08	Nrg1/Robo2/Bcl11b/Plcb1/Dab1/Nrg3/Grin1/Slit2/Tnr/Plxna4/Rtn4rl1/Robo1/Epha5/Nin/Slit1/Fgf13/Ntrk2/Cdh2/Ptprs/Ext1/Celf1/Tmem108/Phactr1/Numb	24
	GO:0009306	protein secretion	30/603	393/29008	1.21793e-09	3.60471e-08	2.54618e-08	Adcy8/Ptprn2/Stxbp5l/Rapgef4/Cacna1d/Ica1/Cacna1e/Frmd4a/Nrxn1/Prkce/Sergef/Efna5/Stx1a/Syt7/Madd/Ildr2/Cacna1c/Rims2/Epha5/Arntl/Mcu/Sybu/Rfx3/Stxbp5/Unc13b/Myo5a/Pclo/Ptprn/Ppp3ca/Ahi1	30
	GO:0030100	regulation of endocytosis	23/603	238/29008	1.24029e-09	3.64263e-08	2.57297e-08	Nrg1/Mctp1/Ophn1/Rit2/Ano6/Slc17a7/Syt7/Ptpn5/Nlgn1/Pacsin1/Sgip1/Epha3/Sh3gl2/Usp46/Cdh13/Dnm1/Snap91/Hap1/Aak1/Ppp3ca/Nsf/Numb/Ahi1	23
	GO:0035592	establishment of protein localization to extracellular region	30/603	394/29008	1.29302e-09	3.76851e-08	2.66188e-08	Adcy8/Ptprn2/Stxbp5l/Rapgef4/Cacna1d/Ica1/Cacna1e/Frmd4a/Nrxn1/Prkce/Sergef/Efna5/Stx1a/Syt7/Madd/Ildr2/Cacna1c/Rims2/Epha5/Arntl/Mcu/Sybu/Rfx3/Stxbp5/Unc13b/Myo5a/Pclo/Ptprn/Ppp3ca/Ahi1	30
	GO:0061001	regulation of dendritic spine morphogenesis	12/603	56/29008	1.41713e-09	4.06811e-08	2.87351e-08	Kalrn/Sipa1l1/Ppfia2/Stau2/Ube3a/Nlgn1/Baiap2/Itpka/Dbn1/Abi2/Pak3/Tanc2	12
	GO:0086001	cardiac muscle cell action potential	12/603	56/29008	1.41713e-09	4.06811e-08	2.87351e-08	Cacna1d/Kcnd3/Ryr2/Cacnb2/Kcnd2/Cacna2d1/Camk2d/Scn1a/Cacna1c/Dmd/Fgf13/Kcnn2	12
	GO:0036465	synaptic vesicle recycling	14/603	82/29008	1.45375e-09	4.1421e-08	2.92577e-08	Fgf14/Ophn1/Syt1/Slc17a7/Stx1a/Syt7/Nlgn1/Pacsin1/Sh3gl2/Pclo/Dnm1/Snap91/Dennd1a/Syp	14
	GO:0070252	actin-mediated cell contraction	15/603	97/29008	1.58369e-09	4.47892e-08	3.16369e-08	Uty/Sgcd/Cacna1d/Kcnd3/Ryr2/Cacnb2/Cacna2d1/Camk2d/Scn1a/Cacna1c/Fgf13/Kcnn2/Dbn1/Pde4d/Akap6	15
	GO:0035640	exploration behavior	10/603	35/29008	1.60874e-09	4.51631e-08	3.19009e-08	Shank2/Gabrb3/Brinp1/Chl1/Tnr/Prkce/Ptpn5/Ube3a/Lsamp/Slc4a10	10
	GO:0010469	regulation of signaling receptor activity	18/603	146/29008	1.65091e-09	4.60085e-08	3.24981e-08	Dlgap2/Dapk1/Grin2a/Tafa1/Shisa9/Dlgap1/Ptk2b/Cacng3/Nrxn1/Dlgap4/Dlgap3/Nlgn1/Mef2c/Rasgrf1/Homer1/Ptprj/Nptxr/Pde4d	18
	GO:0071805	potassium ion transmembrane transport	21/603	202/29008	1.74136e-09	4.81777e-08	3.40303e-08	Hcn1/Kcnq5/Kcnh7/Cacna1d/Kcnj3/Kcnd3/Kcnj6/Kcnt2/Rgs7/Kcnd2/Kcnb2/Dpp10/Dpp6/Kcnip4/Kcnk10/Wnk2/Nedd4l/Kcnc2/Kcnh1/Kcnn2/Akap6	21
	GO:0071692	protein localization to extracellular region	30/603	401/29008	1.95417e-09	5.36765e-08	3.79143e-08	Adcy8/Ptprn2/Stxbp5l/Rapgef4/Cacna1d/Ica1/Cacna1e/Frmd4a/Nrxn1/Prkce/Sergef/Efna5/Stx1a/Syt7/Madd/Ildr2/Cacna1c/Rims2/Epha5/Arntl/Mcu/Sybu/Rfx3/Stxbp5/Unc13b/Myo5a/Pclo/Ptprn/Ppp3ca/Ahi1	30
	GO:0000381	regulation of alternative mRNA splicing	12/603	59/29008	2.68441e-09	7.32077e-08	5.17102e-08	Rbfox3/Rbfox1/Celf4/Celf2/Celf3/Khdrbs2/Khdrbs3/Celf5/Nova2/Srrm4/Rbfox2/Celf1
	GO:0021953	central nervous system neuron differentiation	21/603	207/29008	2.7144e-09	7.35007e-08	5.19172e-08	Bcl11b/Cacna1a/Agbl4/Spock1/Sptbn4/Ophn1/Dclk1/Slit2/Plxna4/Nrxn1/Elavl4/Rora/Atp2b2/Nin/Nova2/Sox5/Ntrk2/Lingo1/Slc4a10/Map2/Celf1	21
	GO:2000463	positive regulation of excitatory postsynaptic potential	10/603	37/29008	2.94042e-09	7.906e-08	5.5844e-08	Rims1/Grin2a/Grin1/Ptk2b/Nrxn1/Stx1a/Rims2/Nlgn1/Baiap2/Dbn1	10
	GO:0097479	synaptic vesicle localization	12/603	60/29008	3.29265e-09	8.79113e-08	6.20961e-08	Lin7a/Nrxn1/Syn2/Madd/Nlgn1/Cdh2/Syn1/Pclo/Map2/Dnm1/Snap91/Kif5c	12
	GO:0035176	social behavior	12/603	61/29008	4.02222e-09	1.05909e-07	7.48089e-08	Shank2/Grid1/Kalrn/Gabrb3/Grin1/Brinp1/Cntnap2/Atxn1/Nrxn1/Nrxn3/Vps13a/Ext1	12
	GO:0099172	presynapse organization	12/603	61/29008	4.02222e-09	1.05909e-07	7.48089e-08	Lrfn5/Ntrk3/Cntn5/Bsn/Nrxn1/Farp1/Nlgn1/Ptprs/Il1rapl1/Pclo/Snap91/Cadm1	12
	GO:0007157	heterophilic cell-cell adhesion via plasma membrane cell adhesion molecules	11/603	49/29008	4.0742e-09	1.06543e-07	7.52567e-08	Tenm4/Cdh4/Tenm1/Nrxn1/Tenm3/Nlgn1/Cdh2/Alcam/Il1rapl1/Tenm2/Cadm1	11
	GO:0006941	striated muscle contraction	19/603	173/29008	4.15285e-09	1.07861e-07	7.61876e-08	Uty/Sgcd/Ryr3/Cacna1d/Kcnd3/Ryr2/Cacnb2/Cacna2d1/Camk2d/Map2k6/Scn1a/Atp8a2/Cacna1c/Dmd/Fgf13/Kcnn2/Homer1/Pde4d/Akap6	19
	GO:0034767	positive regulation of ion transmembrane transport	20/603	193/29008	4.48546e-09	1.15713e-07	8.17336e-08	Hcn1/Asic2/Fgf14/Cacna1d/Ryr2/Cacnb2/Rgs7/Plcb1/Dpp6/Cacng3/Cacna2d1/Ano6/Wnk2/Nedd4l/Cacna1c/Kcnc2/Dmd/Myo5a/Hap1/Akap6	20
	GO:0021700	developmental maturation	27/603	344/29008	4.55522e-09	1.16633e-07	8.23834e-08	Nrcam/Cacna1a/Plcb1/Grin1/Kcnma1/Sptbn4/Cntnap2/Ptk2b/Adgrb3/Dag1/Ano6/Nrxn1/Slc17a7/Palm/Sez6l/Srrm4/Dlg2/Xylt1/Bcl11a/Sybu/Rfx3/Unc13c/Unc13b/Nrg2/Myo5a/Ext1/Ptprn	27
	GO:0045927	positive regulation of growth	26/603	321/29008	4.58221e-09	1.16633e-07	8.23834e-08	Nrg1/Rims1/Plcb1/Ntrk3/Sptbn4/Trpc5/Ptk2b/Cdh4/Syt1/Efna5/Nedd4l/Atp8a2/Rims2/Cpne6/Mef2c/Rnf157/Bcl11a/Sgip1/Dbn1/Map1b/Zfpm2/Celf1/Dscam/Macf1/Ahi1/Akap6	26
	GO:0051703	biological process involved in intraspecies interaction between organisms	12/603	64/29008	7.16473e-09	1.81159e-07	1.27961e-07	Shank2/Grid1/Kalrn/Gabrb3/Grin1/Brinp1/Cntnap2/Atxn1/Nrxn1/Nrxn3/Vps13a/Ext1	12
	GO:0048675	axon extension	17/603	142/29008	7.35081e-09	1.84641e-07	1.30421e-07	Slit3/Nrg1/D130043K22Rik/Ntrk3/Dclk1/Slit2/Tnr/Plxna4/Trpc5/Cdh4/Slit1/Dbn1/Ptprs/Map1b/Map2/Dscam/Macf1	17
	GO:0099633	protein localization to postsynaptic specialization membrane	9/603	31/29008	9.15588e-09	2.26994e-07	1.60337e-07	Rapgef4/Kalrn/Cacng3/Dag1/Camk2a/Dlg2/Iqsec2/Nptxr/Tnik	9
	GO:0099645	neurotransmitter receptor localization to postsynaptic specialization membrane	9/603	31/29008	9.15588e-09	2.26994e-07	1.60337e-07	Rapgef4/Kalrn/Cacng3/Dag1/Camk2a/Dlg2/Iqsec2/Nptxr/Tnik	9
	GO:0051965	positive regulation of synapse assembly	13/603	80/29008	1.04897e-08	2.58385e-07	1.8251e-07	Asic2/Lrrtm4/Ntrk3/Lingo2/Adgrb3/Clstn2/Nrxn1/Efna5/Stau2/Nlgn1/Adgrl3/Ntrk2/Il1rapl1	13
	GO:0099054	presynapse assembly	11/603	54/29008	1.21839e-08	2.98193e-07	2.10629e-07	Lrfn5/Ntrk3/Cntn5/Bsn/Nrxn1/Farp1/Nlgn1/Ptprs/Il1rapl1/Pclo/Cadm1	11
	GO:0022604	regulation of cell morphogenesis	26/603	337/29008	1.25274e-08	3.04648e-07	2.15188e-07	Rims1/Kalrn/Plxna2/Fgd4/Plxna4/Ptk2b/Grip1/Syt1/Efna5/Nedd4l/Stau2/Palm/Rims2/Cpne6/Baiap2/Rnf157/Itpka/Bcl11a/Dbn1/Pak3/Ntng1/Il1rapl1/Tnik/Braf/Macf1/Numb	26
	GO:0030516	regulation of axon extension	15/603	113/29008	1.36444e-08	3.29712e-07	2.32892e-07	Nrg1/D130043K22Rik/Ntrk3/Slit2/Tnr/Plxna4/Trpc5/Cdh4/Slit1/Dbn1/Ptprs/Map1b/Map2/Dscam/Macf1	15
	GO:0043954	cellular component maintenance	12/603	68/29008	1.47294e-08	3.53692e-07	2.4983e-07	Erc2/Shank2/Grin1/Grin2b/Ophn1/Cntnap2/Adgrb3/Zfp804a/Itpka/Homer1/Erc1/Cadm1	12
	GO:0060048	cardiac muscle contraction	16/603	131/29008	1.52037e-08	3.62614e-07	2.56132e-07	Uty/Sgcd/Cacna1d/Kcnd3/Ryr2/Cacnb2/Cacna2d1/Camk2d/Map2k6/Scn1a/Cacna1c/Dmd/Fgf13/Kcnn2/Pde4d/Akap6	16
	GO:0035725	sodium ion transmembrane transport	17/603	149/29008	1.52909e-08	3.62614e-07	2.56132e-07	Hcn1/Asic2/Fgf14/Hecw1/Plcb1/Scn8a/Ano6/Camk2d/Wnk2/Fgf12/Nedd4l/Scn1a/Slc6a17/Dmd/Fgf13/Scn2a/Slc4a4	17
	GO:0099068	postsynapse assembly	9/603	33/29008	1.68781e-08	3.97781e-07	2.80973e-07	Ntrk3/Nrxn1/Sipa1l1/Nlgn1/Cdh2/Nptxr/Ptprs/Arhgef9/Numb	9
	GO:1904064	positive regulation of cation transmembrane transport	18/603	170/29008	1.89042e-08	4.42799e-07	3.12771e-07	Hcn1/Asic2/Fgf14/Cacna1d/Ryr2/Cacnb2/Rgs7/Plcb1/Dpp6/Cacng3/Cacna2d1/Wnk2/Nedd4l/Cacna1c/Kcnc2/Dmd/Hap1/Akap6	18
	GO:0034764	positive regulation of transmembrane transport	22/603	253/29008	1.9781e-08	4.60512e-07	3.25282e-07	Hcn1/Asic2/Fgf14/Cacna1d/Ryr2/Cacnb2/Rgs7/Plcb1/Dpp6/Cacng3/Cacna2d1/Sorbs1/Ano6/Wnk2/Nedd4l/Cacna1c/Kcnc2/Dmd/Myo5a/Hap1/Braf/Akap6	22
	GO:0051056	regulation of small GTPase mediated signal transduction	21/603	233/29008	2.22535e-08	5.14933e-07	3.63723e-07	Nrg1/Ripor2/Arhgap26/Rap1gap2/Ophn1/Slit2/Rit2/Ralgps2/Camk2d/Arhgef25/Sipa1l1/Madd/Robo1/Garnl3/Arfgef3/Iqsec2/Rasgef1a/Chn1/Rasgrf1/Cdh2/Dennd1a	21
	GO:0048488	synaptic vesicle endocytosis	12/603	71/29008	2.44692e-08	5.59421e-07	3.95147e-07	Ophn1/Syt1/Slc17a7/Stx1a/Syt7/Nlgn1/Pacsin1/Sh3gl2/Dnm1/Snap91/Dennd1a/Syp	12
	GO:0140238	presynaptic endocytosis	12/603	71/29008	2.44692e-08	5.59421e-07	3.95147e-07	Ophn1/Syt1/Slc17a7/Stx1a/Syt7/Nlgn1/Pacsin1/Sh3gl2/Dnm1/Snap91/Dennd1a/Syp	12
	GO:0031623	receptor internalization	16/603	136/29008	2.60937e-08	5.92029e-07	4.18179e-07	Nrg1/Gria1/Ophn1/Cacng3/Grk3/Ptpn5/Pacsin1/Gria2/Sh3gl2/Usp46/Snap25/Dnm1/Hap1/Nsf/Numb/Ahi1	16
	GO:0099558	maintenance of synapse structure	7/603	17/29008	2.62963e-08	5.92029e-07	4.18179e-07	Erc2/Shank2/Ophn1/Cntnap2/Adgrb3/Erc1/Cadm1	7
	GO:1902683	regulation of receptor localization to synapse	8/603	25/29008	2.63606e-08	5.92029e-07	4.18179e-07	Rapgef4/Kalrn/Dag1/Camk2a/Iqsec2/Dbn1/Tnik/Nptn	8
	GO:0001558	regulation of cell growth	30/603	450/29008	2.71997e-08	6.07301e-07	4.28967e-07	Slit3/Nrg1/Rims1/D130043K22Rik/Ntrk3/Slit2/Fstl4/Tnr/Plxna4/Trpc5/Ptk2b/Cdh4/Syt1/Efna5/Nedd4l/Rims2/Cpne6/Slit1/Fgf13/Rnf157/Bcl11a/Dbn1/Epha7/Ptprj/Ptprs/Map1b/Map2/Dscam/Macf1/Akap6	30
	GO:0003012	muscle system process	29/603	425/29008	2.80371e-08	6.22358e-07	4.39602e-07	Uty/Chrm3/Sgcd/Ryr3/Sorbs2/Cacna1d/Kcnd3/Ryr2/Cacnb2/Prkg1/Kcnma1/Cacna2d1/Mlip/Camk2d/Map2k6/Scn1a/Atp8a2/Cacna1c/Dmd/Fgf13/Mef2c/Kcnn2/Dbn1/Dock4/Homer1/Map2k4/Ppp3ca/Pde4d/Akap6	29
	GO:0051650	establishment of vesicle localization	17/603	156/29008	3.04977e-08	6.73065e-07	4.75419e-07	Lin7a/Bicdl1/Ppfia2/Madd/Nlgn1/Dync1i1/Sybu/Myo5a/Fnbp1l/Tanc2/Pclo/Map2/Dnm1/Snap91/Hap1/Kif5c/Ahi1	17
	GO:0043113	receptor clustering	12/603	73/29008	3.38366e-08	7.4246e-07	5.24436e-07	Lrrc7/Sorbs2/Lrrtm4/Cacna1a/Grin2b/Sorbs1/Nrxn1/Nlgn1/Dlg2/Grik5/Cdh2/Arhgef9	12
	GO:0051968	positive regulation of synaptic transmission glutamatergic	9/603	36/29008	3.89721e-08	8.5026e-07	6.00581e-07	Shank2/Tnr/Ptk2b/Cacng3/Nrxn1/Nlgn1/Iqsec2/Ntrk2/Gria4
	GO:0030902	hindbrain development	18/603	179/29008	4.22497e-08	9.06423e-07	6.40251e-07	Cacna1a/Dab1/Gabrb3/Grin1/Plxna2/Ophn1/Cntnap2/Nrxn1/Rora/Atp2b2/Sez6l/Cntn1/Rbfox2/Nav2/Ptprs/Hap1/Cplane1/Ahi1	18
	GO:0097091	synaptic vesicle clustering	7/603	18/29008	4.22586e-08	9.06423e-07	6.40251e-07	Nrxn1/Syn2/Nlgn1/Cdh2/Syn1/Pclo/Snap91	7
	GO:0099150	regulation of postsynaptic specialization assembly	7/603	18/29008	4.22586e-08	9.06423e-07	6.40251e-07	Ntrk3/Nrxn1/Sipa1l1/Nptxr/Ptprs/Arhgef9/Numb	7
	GO:0019228	neuronal action potential	10/603	48/29008	4.49554e-08	9.58882e-07	6.77306e-07	Rapgef4/Kcnma1/Gria1/Kcnd2/Cntnap2/Scn8a/Dpp6/Fgf12/Scn1a/Scn2a	10
	GO:0000380	alternative mRNA splicing	12/603	75/29008	4.62959e-08	9.81988e-07	6.93627e-07	Rbfox3/Rbfox1/Celf4/Celf2/Celf3/Khdrbs2/Khdrbs3/Celf5/Nova2/Srrm4/Rbfox2/Celf1
	GO:0006936	muscle contraction	24/603	312/29008	4.80805e-08	1.01421e-06	7.16385e-07	Uty/Chrm3/Sgcd/Ryr3/Cacna1d/Kcnd3/Ryr2/Cacnb2/Prkg1/Kcnma1/Cacna2d1/Camk2d/Map2k6/Scn1a/Atp8a2/Cacna1c/Dmd/Fgf13/Kcnn2/Dbn1/Dock4/Homer1/Pde4d/Akap6	24
	GO:1901890	positive regulation of cell junction assembly	15/603	124/29008	4.87446e-08	1.02257e-06	7.22289e-07	Asic2/Lrrtm4/Ntrk3/Cntnap2/Lingo2/Adgrb3/Clstn2/Nrxn1/Efna5/Stau2/Nlgn1/Adgrl3/Ntrk2/Ptprj/Il1rapl1	15
	GO:0001964	startle response	9/603	37/29008	5.05537e-08	1.05472e-06	7.45002e-07	Nrg1/Grin2a/Grin1/Csmd1/Grin2b/Nrxn1/Kcnh1/Dbn1/Pcdh15	9
	GO:0098698	postsynaptic specialization assembly	8/603	27/29008	5.21601e-08	1.08232e-06	7.64497e-07	Ntrk3/Nrxn1/Sipa1l1/Nlgn1/Nptxr/Ptprs/Arhgef9/Numb	8
	GO:0050768	negative regulation of neurogenesis	17/603	162/29008	5.3459e-08	1.10328e-06	7.79299e-07	D130043K22Rik/Dab1/Ntrk3/Brinp1/Slit2/Fstl4/Tnr/Trpc5/Cit/Slit1/Fgf13/Bcl11a/Epha7/Lingo1/Ptprs/Map2/Ppp3ca	17
	GO:0097553	calcium ion transmembrane import into cytosol	16/603	144/29008	5.89173e-08	1.20939e-06	8.5425e-07	Ryr3/Grin2a/Ryr2/Grin1/Grin2b/Ptk2b/Camk2d/Prkce/Cacna1c/Dmd/Htr2c/Myo5a/Itpr1/Hap1/Pde4d/Akap6	16
	GO:0022037	metencephalon development	15/603	126/29008	6.05225e-08	1.22912e-06	8.68189e-07	Cacna1a/Dab1/Gabrb3/Grin1/Ophn1/Cntnap2/Nrxn1/Rora/Atp2b2/Sez6l/Cntn1/Nav2/Ptprs/Hap1/Cplane1	15
	GO:0032414	positive regulation of ion transmembrane transporter activity	15/603	126/29008	6.05225e-08	1.22912e-06	8.68189e-07	Hcn1/Asic2/Fgf14/Ryr2/Cacnb2/Plcb1/Cacng3/Cacna2d1/Wnk2/Nedd4l/Kcnc2/Dmd/Myo5a/Hap1/Akap6	15
	GO:0040013	negative regulation of locomotion	25/603	341/29008	6.4614e-08	1.30527e-06	9.21977e-07	Nrg1/Robo2/Ptprg/Prkg1/Nav3/Plcb1/Ripor2/Mctp1/Ptprr/Nrg3/Grm5/Abr/Slit2/Dag1/Dach1/Nexmif/Robo1/Htr2c/Slit1/Mef2c/Dbn1/Ptprt/Ptprj/Braf/Srgap3	25
	GO:0051961	negative regulation of nervous system development	17/603	166/29008	7.65998e-08	1.53925e-06	1.08725e-06	D130043K22Rik/Dab1/Ntrk3/Brinp1/Slit2/Fstl4/Tnr/Trpc5/Cit/Slit1/Fgf13/Bcl11a/Epha7/Lingo1/Ptprs/Map2/Ppp3ca	17
	GO:0008038	neuron recognition	10/603	51/29008	8.30406e-08	1.65994e-06	1.1725e-06	Robo2/Nrcam/Cntn5/Cntnap2/Cntn6/Robo1/Epha3/Ext1/Dscam/Nptn	10
	GO:0021549	cerebellum development	14/603	112/29008	8.97247e-08	1.78421e-06	1.26028e-06	Cacna1a/Dab1/Gabrb3/Ophn1/Cntnap2/Nrxn1/Rora/Atp2b2/Sez6l/Cntn1/Nav2/Ptprs/Hap1/Cplane1	14
	GO:0060402	calcium ion transport into cytosol	17/603	168/29008	9.13143e-08	1.80642e-06	1.27596e-06	Ryr3/Grin2a/Ryr2/Grin1/Grin2b/Ptk2b/Cacna2d1/Camk2d/Prkce/Cacna1c/Dmd/Htr2c/Myo5a/Itpr1/Hap1/Pde4d/Akap6	17
	GO:0051592	response to calcium ion	15/603	130/29008	9.21341e-08	1.81324e-06	1.28078e-06	Adcy8/Hcn1/Ryr2/Kcnma1/Nrxn1/Syt1/Syt7/Cpne6/Kcnh1/Nlgn1/Mef2c/Cpne4/Homer1/Ppp3ca/Braf	15
	GO:0060401	cytosolic calcium ion transport	18/603	190/29008	1.05502e-07	2.06568e-06	1.45909e-06	Ryr3/Grin2a/Ryr2/Grin1/Grin2b/Ptk2b/Cacna2d1/Camk2d/Prkce/Cacna1c/Dmd/Htr2c/Mcu/Myo5a/Itpr1/Hap1/Pde4d/Akap6	18
	GO:0002028	regulation of sodium ion transport	13/603	97/29008	1.12387e-07	2.18926e-06	1.54638e-06	Fgf14/Nkain3/Hecw1/Plcb1/Sptbn4/Camk2d/Wnk2/Fgf12/Nedd4l/Dmd/Fgf13/Cntn1/Akt3	13
	GO:0007214	gamma-aminobutyric acid signaling pathway	8/603	30/29008	1.30156e-07	2.52251e-06	1.78177e-06	Gabrb1/Cacna1a/Gabrb2/Gabrb3/Gabra2/Gabbr2/Plcl2/Gabrg3	8
	GO:0032411	positive regulation of transporter activity	15/603	134/29008	1.38043e-07	2.66186e-06	1.8802e-06	Hcn1/Asic2/Fgf14/Ryr2/Cacnb2/Plcb1/Cacng3/Cacna2d1/Wnk2/Nedd4l/Kcnc2/Dmd/Myo5a/Hap1/Akap6	15
	GO:0008306	associative learning	14/603	116/29008	1.40106e-07	2.68806e-06	1.89871e-06	Shank2/Grin2a/Cacna1e/Grin1/Tafa2/Csmd1/Grin2b/Tnr/Atxn1/Cacna1c/Snap25/Braf/Nptn/Grm7	14
	GO:0043112	receptor metabolic process	18/603	194/29008	1.44698e-07	2.76229e-06	1.95114e-06	Nrg1/Gria3/Gria1/Ophn1/Cacng3/Grk3/Ptpn5/Dmd/Pacsin1/Gria2/Sh3gl2/Usp46/Snap25/Dnm1/Hap1/Nsf/Numb/Ahi1	18
	GO:0098962	regulation of postsynaptic neurotransmitter receptor activity	7/603	21/29008	1.46251e-07	2.77804e-06	1.96227e-06	Dlgap2/Shisa9/Dlgap1/Dlgap4/Dlgap3/Homer1/Nptxr	7
	GO:0051402	neuron apoptotic process	23/603	309/29008	1.65197e-07	3.12239e-06	2.2055e-06	Cacna1a/Gabrb2/Ppp2r2b/Gabrb3/Grin1/Kcnma1/Chl1/Thrb/Trpc5/Ptk2b/Cit/Prkcg/Mef2c/Scn2a/Grik5/Epha7/Ntrk2/Tox3/Pak3/Map2k4/Braf/Srpk2/Grm7	23
	GO:0045664	regulation of neuron differentiation	20/603	241/29008	1.86285e-07	3.50363e-06	2.47479e-06	Tiam1/Bcl11b/Dab1/Brinp1/Trpc5/Zeb1/Rgs6/Brinp3/Brinp2/Cntn4/Pbx1/Dmd/Nlgn1/Nin/Cit/Mef2c/Bcl11a/Sox5/Map1b/Numb	20
	GO:0051899	membrane depolarization	12/603	85/29008	1.93056e-07	3.61318e-06	2.55217e-06	Hcn1/Cacna1d/Cacna1a/Cacnb2/Scn8a/Cacna2d1/Camk2d/Fgf12/Nedd4l/Scn1a/Cacna1c/Scn2a	12
	GO:0009612	response to mechanical stimulus	17/603	177/29008	1.95004e-07	3.63184e-06	2.56535e-06	Asic2/Ano3/D130043K22Rik/Ryr2/Pde2a/Ripor2/Kalrn/Grin2b/Cntnap2/Dag1/Nrxn1/Scn1a/Atp8a2/Atp2b2/Dmd/Grm8/Pcdh15	17
	GO:0030705	cytoskeleton-dependent intracellular transport	18/603	198/29008	1.96801e-07	3.6475e-06	2.57641e-06	Agbl4/Bsn/Bicdl1/Hook1/Ppfia2/Stau2/Madd/Dlg2/Dync1i1/Sybu/Myo5a/Fnbp1l/Map1b/Tanc2/Map2/Hap1/Tmem108/Kif5c	18
	GO:0006898	receptor-mediated endocytosis	21/603	265/29008	2.01019e-07	3.70768e-06	2.61891e-06	Nrg1/Gria1/Ophn1/Cacng3/Grk3/Ptpn5/Pacsin1/Sgip1/Gria2/Sh3gl2/Usp46/Snap25/Fnbp1l/Dnm1/Snap91/Hap1/Aak1/Tmem108/Nsf/Numb/Ahi1	21
	GO:0050771	negative regulation of axonogenesis	11/603	70/29008	2.03922e-07	3.72523e-06	2.63132e-06	D130043K22Rik/Dab1/Slit2/Fstl4/Tnr/Slit1/Fgf13/Bcl11a/Epha7/Ptprs/Map2	11
	GO:0050885	neuromuscular process controlling balance	11/603	70/29008	2.03922e-07	3.72523e-06	2.63132e-06	Cacna1a/Kcnma1/Rbfox1/Abr/Tnr/Nrxn1/Atp2b2/Rbfox2/Myo5a/Camta1/Pcdh15	11
	GO:0097484	dendrite extension	9/603	43/29008	2.0507e-07	3.72837e-06	2.63353e-06	Rims1/Syt1/Nedd4l/Rims2/Cpne6/Rnf157/Bcl11a/Sh3gl2/Tmem108	9
	GO:0051489	regulation of filopodium assembly	10/603	56/29008	2.10797e-07	3.81433e-06	2.69425e-06	Ripor2/Tenm1/Nrxn1/Plppr5/Stau2/Palm/Nlgn1/Dbn1/Fnbp1l/Gpm6a	10
	GO:1905475	regulation of protein localization to membrane	18/603	199/29008	2.1226e-07	3.82268e-06	2.70014e-06	Sorbs2/Rapgef4/Kalrn/Dpp10/Pid1/Dpp6/Dag1/Sorbs1/Camk2d/Nrxn1/Camk2a/Iqsec2/Epha3/Dbn1/Cdh2/Myo5a/Tnik/Numb	18
	GO:0050919	negative chemotaxis	9/603	44/29008	2.53077e-07	4.53637e-06	3.20427e-06	Slit3/Nrg1/Robo2/Nrg3/Slit2/Plxna4/Rtn4rl1/Robo1/Slit1	9
	GO:1904375	regulation of protein localization to cell periphery	15/603	141/29008	2.70365e-07	4.82362e-06	3.40716e-06	Rapgef4/Kalrn/Dpp10/Pid1/Dpp6/Dag1/Sorbs1/Camk2d/Nrxn1/Camk2a/Iqsec2/Epha3/Myo5a/Tnik/Numb	15
	GO:0010721	negative regulation of cell development	18/603	205/29008	3.30722e-07	5.87301e-06	4.14839e-06	D130043K22Rik/Dab1/Ntrk3/Brinp1/Slit2/Fstl4/Tnr/Trpc5/Efna5/Cit/Slit1/Fgf13/Bcl11a/Epha7/Lingo1/Ptprs/Map2/Ppp3ca	18
	GO:0035235	ionotropic glutamate receptor signaling pathway	6/603	15/29008	3.3582e-07	5.90858e-06	4.17352e-06	Grin2a/Kalrn/Grin1/Grin2b/Camk2a/Gria2	6
	GO:0098917	retrograde trans-synaptic signaling	6/603	15/29008	3.3582e-07	5.90858e-06	4.17352e-06	Plcb1/Dag1/Farp1/Nlgn1/Tenm2/Cadm1	6
	GO:0050708	regulation of protein secretion	22/603	298/29008	3.51978e-07	6.16447e-06	4.35427e-06	Adcy8/Stxbp5l/Rapgef4/Cacna1d/Ica1/Cacna1e/Frmd4a/Nrxn1/Prkce/Sergef/Efna5/Syt7/Madd/Epha5/Arntl/Mcu/Sybu/Rfx3/Stxbp5/Unc13b/Ppp3ca/Ahi1	22
	GO:0030307	positive regulation of cell growth	18/603	206/29008	3.55501e-07	6.19773e-06	4.37777e-06	Nrg1/Rims1/Ntrk3/Trpc5/Ptk2b/Cdh4/Syt1/Efna5/Nedd4l/Rims2/Cpne6/Rnf157/Bcl11a/Dbn1/Map1b/Dscam/Macf1/Akap6	18
	GO:0046847	filopodium assembly	11/603	74/29008	3.65429e-07	6.34186e-06	4.47957e-06	Ripor2/Fgd4/Tenm1/Nrxn1/Plppr5/Stau2/Palm/Nlgn1/Dbn1/Fnbp1l/Gpm6a	11
	GO:0048013	ephrin receptor signaling pathway	8/603	34/29008	3.75232e-07	6.48252e-06	4.57892e-06	Tiam1/Sipa1l1/Efna5/Epha5/Epha3/Chn1/Epha7/Anks1b	8
	GO:0070997	neuron death	27/603	428/29008	4.03249e-07	6.93516e-06	4.89865e-06	Cacna1a/Gabrb2/Ppp2r2b/Gabrb3/Grin1/Kcnma1/Grin2b/Chl1/Thrb/Trpc5/Ptk2b/Ptpn5/Cit/Prkcg/Mef2c/Scn2a/Grik5/Epha7/Ntrk2/Tox3/Pak3/Map2k4/Itpr1/Braf/Ncoa7/Srpk2/Grm7	27
	GO:0042596	fear response	10/603	60/29008	4.14268e-07	7.06104e-06	4.98756e-06	Cacna1e/Kalrn/Grin2b/Brinp1/Npas2/Htr2c/Mef2c/Usp46/Ext1/Grm7	10
	GO:0051932	synaptic transmission GABAergic	10/603	60/29008	4.14268e-07	7.06104e-06	4.98756e-06	Gabrb2/Gabrb3/Gabra2/Prkce/Nlgn1/Plcl2/Gabrg3/Usp46/Dnm1/Hap1
	GO:0046883	regulation of hormone secretion	22/603	302/29008	4.41673e-07	7.4947e-06	5.29388e-06	Adcy8/Nrg1/Stxbp5l/Cacna1d/Ica1/Cacna1e/Kalrn/Nrxn1/Prkce/Efna5/Syt7/Madd/Nell2/Epha5/Htr2c/Acvr2a/Arntl/Mcu/Sybu/Rfx3/Snap25/Ppp3ca	22
	GO:0016339	calcium-dependent cell-cell adhesion via plasma membrane cell adhesion molecules	8/603	35/29008	4.7759e-07	8.03276e-06	5.67394e-06	Nrxn1/Cdh9/Cdh18/Nlgn1/Cdh8/Cdh12/Cdh2/Cdh13	8
	GO:0099590	neurotransmitter receptor internalization	8/603	35/29008	4.7759e-07	8.03276e-06	5.67394e-06	Nrg1/Ophn1/Cacng3/Pacsin1/Usp46/Snap25/Hap1/Numb	8
	GO:0070593	dendrite self-avoidance	6/603	16/29008	5.27862e-07	8.80077e-06	6.21642e-06	Nrcam/Cntn5/Cntn6/Ext1/Dscam/Nptn	6
	GO:0098696	regulation of neurotransmitter receptor localization to postsynaptic specialization membrane	6/603	16/29008	5.27862e-07	8.80077e-06	6.21642e-06	Rapgef4/Kalrn/Dag1/Camk2a/Iqsec2/Tnik	6
	GO:0048679	regulation of axon regeneration	8/603	36/29008	6.02909e-07	1.00083e-05	7.06935e-06	Nrg1/D130043K22Rik/Ntrk3/Tnr/Rtn4rl1/Xylt1/Ptprs/Braf	8
	GO:0050954	sensory perception of mechanical stimulus	22/603	309/29008	6.50619e-07	1.07535e-05	7.59574e-06	Asic2/Cacna1d/Ripor2/Gabrb2/Gabrb3/Kcnma1/Grin2b/Sptbn4/Cntn5/Thrb/Scn8a/Sobp/Scn1a/Atp2b2/Srrm4/Grm8/Mir124-2hg/Lhfpl3/Nav2/Dnm1/Grm7/Pcdh15	22
	GO:0051924	regulation of calcium ion transport	21/603	286/29008	7.07443e-07	1.16423e-05	8.22355e-06	Fgf14/Cacna1d/Cacna1a/Ryr2/Cacnb2/Grin1/Ptk2b/Cacna2d1/Camk2d/Camk2a/Prkce/Cacna1c/Cacna1b/Atp2b2/Dmd/Homer1/Myo5a/Itpr1/Hap1/Pde4d/Akap6	21
	GO:1902473	regulation of protein localization to synapse	7/603	26/29008	7.55884e-07	1.23861e-05	8.74893e-06	Rapgef4/Kalrn/Dag1/Camk2a/Nlgn1/Iqsec2/Tnik	7
	GO:0008016	regulation of heart contraction	17/603	195/29008	7.72994e-07	1.26124e-05	8.90874e-06	Chrm3/Cacna1d/Kcnd3/Ryr2/Cacnb2/Cacna1e/Sptbn4/Thrb/Cacna2d1/Cacna1c/Cacna1b/Dmd/Fgf13/Kcnn2/Rbfox2/Pde4d/Akap6	17
	GO:1903522	regulation of blood circulation	20/603	264/29008	7.96548e-07	1.29414e-05	9.14113e-06	Chrm3/Asic2/Cacna1d/Kcnd3/Ryr2/Cacnb2/Cacna1e/Sptbn4/Thrb/Cacna2d1/Cacna1c/Cacna1b/Dmd/Htr2c/Fgf13/Kcnn2/Rbfox2/Dock4/Pde4d/Akap6	20
	GO:0048671	negative regulation of collateral sprouting	5/603	10/29008	8.82528e-07	1.42775e-05	1.00849e-05	Fstl4/Fgf13/Bcl11a/Epha7/Ptprs	5
	GO:0051271	negative regulation of cellular component movement	22/603	315/29008	8.98114e-07	1.44684e-05	1.02197e-05	Nrg1/Ptprg/Prkg1/Nav3/Plcb1/Ripor2/Mctp1/Ptprr/Nrg3/Abr/Slit2/Dag1/Dach1/Nexmif/Robo1/Actn1/Mef2c/Dbn1/Ptprt/Ptprj/Braf/Srgap3	22
	GO:2000310	regulation of NMDA receptor activity	7/603	27/29008	1.00219e-06	1.60771e-05	1.13561e-05	Dapk1/Grin2a/Ptk2b/Nrxn1/Nlgn1/Mef2c/Rasgrf1	7
	GO:0070570	regulation of neuron projection regeneration	8/603	39/29008	1.16035e-06	1.85365e-05	1.30932e-05	Nrg1/D130043K22Rik/Ntrk3/Tnr/Rtn4rl1/Xylt1/Ptprs/Braf	8
	GO:0007015	actin filament organization	27/603	453/29008	1.20703e-06	1.92019e-05	1.35632e-05	Nebl/Sorbs2/Mical2/Ppm1e/Arhgap6/Slit2/Ptk2b/Tenm1/Sorbs1/Prkce/Add2/Actn1/Baiap2/Pacsin1/Fmn2/Mcu/Dbn1/Abi2/Pak3/Sirpa/Sptan1/Myo5a/Diaph2/Enah/Phactr1/Braf/Pcdh15	27
	GO:0090630	activation of GTPase activity	12/603	101/29008	1.29379e-06	2.04967e-05	1.44778e-05	Tiam1/Ntrk3/Rap1gap2/Abr/Sgsm2/Ptk2b/Dock7/Tiam2/Sipa1l1/Garnl3/Rasgrf1/Rabgap1l	12
	GO:1904861	excitatory synapse assembly	7/603	28/29008	1.31235e-06	2.07048e-05	1.46248e-05	Ntrk3/Cntnap2/Nrxn1/Sipa1l1/Nlgn1/Ptprs/Nptn	7
	GO:0008088	axo-dendritic transport	11/603	84/29008	1.34631e-06	2.11532e-05	1.49416e-05	Agbl4/Bsn/Stau2/Madd/Dlg2/Sybu/Myo5a/Map2/Hap1/Tmem108/Kif5c	11
	GO:0061337	cardiac conduction	10/603	68/29008	1.37644e-06	2.15379e-05	1.52133e-05	Cacna1d/Kcnd3/Ryr2/Cacnb2/Sptbn4/Cacna2d1/Cacna1c/Kcnn2/Rbfox2/Pde4d	10
	GO:0050805	negative regulation of synaptic transmission	11/603	85/29008	1.51775e-06	2.3652e-05	1.67066e-05	Adcy8/Shank2/Rapgef4/Gria1/Celf4/Tnr/Ptk2b/Stau2/Iqsec2/Myo5a/Braf	11
	GO:0007158	neuron cell-cell adhesion	5/603	11/29008	1.59023e-06	2.4681e-05	1.74334e-05	Astn1/Tnr/Nrxn1/Nlgn1/Astn2	5
	GO:1905874	regulation of postsynaptic density organization	6/603	19/29008	1.6958e-06	2.62128e-05	1.85154e-05	Ntrk3/Nrxn1/Sipa1l1/Dbn1/Cdh2/Ptprs	6
	GO:0086065	cell communication involved in cardiac conduction	8/603	41/29008	1.73736e-06	2.67469e-05	1.88927e-05	Cacna1d/Kcnd3/Ryr2/Cacnb2/Cacna2d1/Cacna1c/Kcnn2/Pde4d	8
	GO:0090276	regulation of peptide hormone secretion	18/603	230/29008	1.77045e-06	2.7147e-05	1.91752e-05	Adcy8/Stxbp5l/Cacna1d/Ica1/Cacna1e/Kalrn/Nrxn1/Prkce/Efna5/Syt7/Madd/Epha5/Htr2c/Arntl/Mcu/Sybu/Rfx3/Ppp3ca	18
	GO:0001662	behavioral fear response	9/603	55/29008	1.85232e-06	2.82886e-05	1.99816e-05	Cacna1e/Kalrn/Grin2b/Brinp1/Npas2/Htr2c/Mef2c/Usp46/Grm7	9
	GO:0099174	regulation of presynapse organization	8/603	42/29008	2.10728e-06	3.20542e-05	2.26415e-05	Lrfn5/Ntrk3/Nrxn1/Farp1/Nlgn1/Ptprs/Il1rapl1/Snap91	8
	GO:0002209	behavioral defense response	9/603	56/29008	2.16665e-06	3.26967e-05	2.30953e-05	Cacna1e/Kalrn/Grin2b/Brinp1/Npas2/Htr2c/Mef2c/Usp46/Grm7	9
	GO:2000649	regulation of sodium ion transmembrane transporter activity	9/603	56/29008	2.16665e-06	3.26967e-05	2.30953e-05	Fgf14/Hecw1/Plcb1/Camk2d/Wnk2/Fgf12/Nedd4l/Dmd/Fgf13	9
	GO:0032271	regulation of protein polymerization	18/603	234/29008	2.26355e-06	3.40245e-05	2.40332e-05	Nav3/Slit2/Ptk2b/Tenm1/Prkce/Add2/Nin/Baiap2/Clip1/Fmn2/Dbn1/Abi2/Pak3/Gda/Sptan1/Map1b/Map2/Pde4dip	18
	GO:0051480	regulation of cytosolic calcium ion concentration	24/603	386/29008	2.27441e-06	3.40537e-05	2.40538e-05	Adcy8/Ryr3/Grin2a/Grm1/Cacna1a/Ryr2/Grin1/Grin2b/Trpc5/Ptk2b/Cacna2d1/Camk2d/Prkce/Cacna1c/Atp2b2/Dmd/Kcnh1/Htr2c/Myo5a/Itpr1/Hap1/Pde4d/Nptn/Akap6	24
	GO:0048259	regulation of receptor-mediated endocytosis	13/603	126/29008	2.37796e-06	3.5465e-05	2.50507e-05	Nrg1/Ophn1/Ptpn5/Pacsin1/Sgip1/Sh3gl2/Usp46/Snap91/Hap1/Aak1/Nsf/Numb/Ahi1	13
	GO:0002791	regulation of peptide secretion	18/603	235/29008	2.4048e-06	3.57257e-05	2.52348e-05	Adcy8/Stxbp5l/Cacna1d/Ica1/Cacna1e/Kalrn/Nrxn1/Prkce/Efna5/Syt7/Madd/Epha5/Htr2c/Arntl/Mcu/Sybu/Rfx3/Ppp3ca	18
	GO:1903532	positive regulation of secretion by cell	23/603	361/29008	2.45233e-06	3.62907e-05	2.56339e-05	Adcy8/Stxbp5l/Rapgef4/Cacna1d/Grin2b/Frmd4a/Cadps2/Map2k6/Syt1/Prkce/Stx1a/Syt7/Cacna1b/Nell2/Nlgn1/Htr2c/Acvr2a/Mcu/Sybu/Stxbp5/Unc13b/Snap25/Cadps	23
	GO:0010765	positive regulation of sodium ion transport	8/603	43/29008	2.54207e-06	3.73294e-05	2.63676e-05	Fgf14/Plcb1/Wnk2/Fgf12/Nedd4l/Dmd/Cntn1/Akt3	8
	GO:0086002	cardiac muscle cell action potential involved in contraction	8/603	43/29008	2.54207e-06	3.73294e-05	2.63676e-05	Cacna1d/Kcnd3/Ryr2/Cacnb2/Cacna2d1/Scn1a/Cacna1c/Kcnn2	8
	GO:0032970	regulation of actin filament-based process	25/603	416/29008	2.57883e-06	3.77241e-05	2.66464e-05	Ppm1e/Ryr2/Arhgap6/Ntrk3/Slit2/Ptk2b/Tenm1/Prkce/Efna5/Stau2/Cacna1c/Epha5/Add2/Baiap2/Fgf13/Mef2c/Fmn2/Epha3/Dbn1/Abi2/Pak3/Sptan1/Braf/Pde4d/Akap6	25
	GO:0043547	positive regulation of GTPase activity	18/603	237/29008	2.71144e-06	3.93623e-05	2.78036e-05	Tiam1/Rgs7/Kalrn/Arhgap6/Ntrk3/Rap1gap2/Abr/Sgsm2/Ptk2b/Dock7/Tiam2/Rgs6/Sipa1l1/Garnl3/Chn1/Rasgrf1/Dennd1a/Rabgap1l	18
	GO:0090087	regulation of peptide transport	18/603	237/29008	2.71144e-06	3.93623e-05	2.78036e-05	Adcy8/Stxbp5l/Cacna1d/Ica1/Cacna1e/Kalrn/Nrxn1/Prkce/Efna5/Syt7/Madd/Epha5/Htr2c/Arntl/Mcu/Sybu/Rfx3/Ppp3ca	18
	GO:0086010	membrane depolarization during action potential	7/603	31/29008	2.76102e-06	3.99302e-05	2.82047e-05	Cacna1d/Cacnb2/Scn8a/Cacna2d1/Scn1a/Cacna1c/Scn2a	7
	GO:0050684	regulation of mRNA processing	14/603	148/29008	2.77323e-06	3.99555e-05	2.82226e-05	Rbfox3/Rbfox1/Celf4/Celf2/Celf3/Khdrbs2/Khdrbs3/Celf5/Nova2/Srrm4/Rbfox2/Celf1/Papola/Srpk2	14
	GO:0018209	peptidyl-serine modification	23/603	365/29008	2.94876e-06	4.23247e-05	2.9896e-05	Galnt13/Ntrk3/Sptbn4/Camk4/Dclk1/Tenm1/Camk2d/Dock7/Nrxn1/Camk2a/Prkce/Dmd/Prkcg/Plcl2/Camkv/Ntrk2/Rps6ka3/Akt3/Camk1d/Csnk1g1/Braf/Pde4d/Srpk2	23
	GO:0099518	vesicle cytoskeletal trafficking	10/603	74/29008	3.04175e-06	4.34959e-05	3.07233e-05	Bicdl1/Ppfia2/Madd/Dync1i1/Sybu/Myo5a/Fnbp1l/Tanc2/Map2/Hap1	10
	GO:0018105	peptidyl-serine phosphorylation	22/603	340/29008	3.15038e-06	4.48811e-05	3.17017e-05	Ntrk3/Sptbn4/Camk4/Dclk1/Tenm1/Camk2d/Dock7/Nrxn1/Camk2a/Prkce/Dmd/Prkcg/Plcl2/Camkv/Ntrk2/Rps6ka3/Akt3/Camk1d/Csnk1g1/Braf/Pde4d/Srpk2	22
	GO:0002027	regulation of heart rate	12/603	110/29008	3.22268e-06	4.5571e-05	3.21891e-05	Chrm3/Cacna1d/Kcnd3/Ryr2/Cacnb2/Cacna1e/Sptbn4/Cacna2d1/Cacna1c/Dmd/Rbfox2/Pde4d	12
	GO:0048024	regulation of mRNA splicing	12/603	110/29008	3.22268e-06	4.5571e-05	3.21891e-05	Rbfox3/Rbfox1/Celf4/Celf2/Celf3/Khdrbs2/Khdrbs3/Celf5/Nova2/Srrm4/Rbfox2/Celf1
	GO:0031290	retinal ganglion cell axon guidance	6/603	21/29008	3.27353e-06	4.61193e-05	3.25764e-05	Robo2/Nrcam/Slit2/Efna5/Slit1/Epha7	6
	GO:0050775	positive regulation of dendrite morphogenesis	9/603	59/29008	3.40013e-06	4.77269e-05	3.37119e-05	Kalrn/Stau2/Baiap2/Itpka/Dbn1/Pak3/Il1rapl1/Tnik/Numb	9
	GO:0048668	collateral sprouting	7/603	32/29008	3.47097e-06	4.83018e-05	3.4118e-05	Fstl4/Efna5/Nin/Fgf13/Bcl11a/Epha7/Ptprs	7
	GO:1903859	regulation of dendrite extension	7/603	32/29008	3.47097e-06	4.83018e-05	3.4118e-05	Rims1/Syt1/Nedd4l/Rims2/Cpne6/Rnf157/Bcl11a	7
	GO:0043254	regulation of protein-containing complex assembly	26/603	451/29008	3.47905e-06	4.83018e-05	3.4118e-05	Nrg1/Rims1/Ica1/Nav3/Trim9/Slit2/Ptk2b/Tenm1/Prkce/Stx1a/Add2/Nin/Baiap2/Clip1/Fmn2/Dbn1/Abi2/Pak3/Stxbp5/Unc13b/Gda/Sptan1/Map1b/Map2/Snap91/Pde4dip	26
	GO:0021954	central nervous system neuron development	11/603	93/29008	3.73359e-06	5.16481e-05	3.64816e-05	Agbl4/Sptbn4/Dclk1/Slit2/Plxna4/Nin/Nova2/Ntrk2/Lingo1/Slc4a10/Map2	11
	GO:0007204	positive regulation of cytosolic calcium ion concentration	22/603	344/29008	3.80401e-06	5.24322e-05	3.70354e-05	Adcy8/Ryr3/Grin2a/Grm1/Cacna1a/Ryr2/Grin1/Grin2b/Trpc5/Ptk2b/Cacna2d1/Camk2d/Prkce/Cacna1c/Dmd/Htr2c/Myo5a/Itpr1/Hap1/Pde4d/Nptn/Akap6	22
	GO:1903169	regulation of calcium ion transmembrane transport	15/603	174/29008	3.93064e-06	5.38977e-05	3.80706e-05	Fgf14/Cacna1d/Cacna1a/Ryr2/Cacnb2/Ptk2b/Cacna2d1/Camk2d/Prkce/Cacna1c/Dmd/Myo5a/Hap1/Pde4d/Akap6	15
	GO:0030336	negative regulation of cell migration	20/603	293/29008	3.95268e-06	5.38977e-05	3.80706e-05	Nrg1/Ptprg/Prkg1/Nav3/Plcb1/Ripor2/Mctp1/Ptprr/Nrg3/Abr/Slit2/Dag1/Dach1/Nexmif/Robo1/Mef2c/Ptprt/Ptprj/Braf/Srgap3	20
	GO:0051258	protein polymerization	20/603	293/29008	3.95268e-06	5.38977e-05	3.80706e-05	Nav3/Slit2/Ptk2b/Tenm1/Prkce/Add2/Nin/Baiap2/Fgf13/Clip1/Fmn2/Dbn1/Abi2/Pak3/Gda/Sptan1/Map1b/Map2/Diaph2/Pde4dip	20
	GO:0051651	maintenance of location in cell	17/603	220/29008	4.05057e-06	5.50358e-05	3.88745e-05	Ryr3/Ryr2/Rit2/Ptk2b/Camk2d/Prkce/Dmd/Htr2c/Dbn1/Grik5/Myo5a/Vps13a/Itpr1/Hap1/Pde4d/Syne1/Akap6	17
	GO:1903421	regulation of synaptic vesicle recycling	7/603	33/29008	4.32678e-06	5.85802e-05	4.13781e-05	Fgf14/Slc17a7/Syt7/Nlgn1/Pclo/Dnm1/Snap91	7
	GO:0002090	regulation of receptor internalization	10/603	77/29008	4.39273e-06	5.90544e-05	4.17131e-05	Nrg1/Ophn1/Ptpn5/Pacsin1/Sh3gl2/Usp46/Hap1/Nsf/Numb/Ahi1	10
	GO:0140056	organelle localization by membrane tethering	10/603	77/29008	4.39273e-06	5.90544e-05	4.17131e-05	Rims1/Nrxn1/Camk2a/Syt1/Stx1a/Rims2/Esyt2/Unc13c/Unc13b/Nsf	10
	GO:0071625	vocalization behavior	6/603	22/29008	4.42211e-06	5.92407e-05	4.18447e-05	Shank2/Brinp1/Cntnap2/Nrxn1/Nrxn3/Ext1	6
	GO:0048278	vesicle docking	9/603	61/29008	4.52256e-06	6.03746e-05	4.26455e-05	Rims1/Nrxn1/Camk2a/Syt1/Stx1a/Rims2/Unc13c/Unc13b/Nsf	9
	GO:0019935	cyclic-nucleotide-mediated signaling	11/603	95/29008	4.60651e-06	6.1281e-05	4.32858e-05	Adcy8/Pde2a/Prkg1/Pde10a/Ptk2b/Cap2/Kcnc2/Epha5/Htr2c/Rnf157/Pde4d	11
	GO:0051209	release of sequestered calcium ion into cytosol	12/603	114/29008	4.69368e-06	6.22238e-05	4.39518e-05	Ryr3/Ryr2/Ptk2b/Camk2d/Prkce/Dmd/Htr2c/Myo5a/Itpr1/Hap1/Pde4d/Akap6	12
	GO:0071277	cellular response to calcium ion	10/603	78/29008	4.94594e-06	6.53412e-05	4.61537e-05	Adcy8/Nrxn1/Syt1/Syt7/Cpne6/Kcnh1/Nlgn1/Mef2c/Cpne4/Braf	10
	GO:0007628	adult walking behavior	8/603	47/29008	5.12431e-06	6.74642e-05	4.76533e-05	Cacna1a/Dab1/Kcnma1/Sptbn4/Scn8a/Scn1a/Cacna1c/Pcdh15	8
	GO:0051283	negative regulation of sequestering of calcium ion	12/603	115/29008	5.1429e-06	6.74763e-05	4.76619e-05	Ryr3/Ryr2/Ptk2b/Camk2d/Prkce/Dmd/Htr2c/Myo5a/Itpr1/Hap1/Pde4d/Akap6	12
	GO:0099149	regulation of postsynaptic neurotransmitter receptor internalization	6/603	23/29008	5.87789e-06	7.68554e-05	5.42868e-05	Nrg1/Ophn1/Pacsin1/Usp46/Hap1/Numb	6
	GO:0043523	regulation of neuron apoptotic process	19/603	276/29008	6.07256e-06	7.91298e-05	5.58933e-05	Cacna1a/Gabrb2/Ppp2r2b/Gabrb3/Grin1/Kcnma1/Chl1/Ptk2b/Prkcg/Mef2c/Grik5/Epha7/Ntrk2/Tox3/Pak3/Map2k4/Braf/Srpk2/Grm7	19
	GO:0051282	regulation of sequestering of calcium ion	12/603	117/29008	6.15604e-06	7.99448e-05	5.6469e-05	Ryr3/Ryr2/Ptk2b/Camk2d/Prkce/Dmd/Htr2c/Myo5a/Itpr1/Hap1/Pde4d/Akap6	12
	GO:0016081	synaptic vesicle docking	5/603	14/29008	6.54302e-06	8.43961e-05	5.96131e-05	Rims1/Camk2a/Rims2/Unc13c/Unc13b	5
	GO:1902514	regulation of calcium ion transmembrane transport via high voltage-gated calcium channel	5/603	14/29008	6.54302e-06	8.43961e-05	5.96131e-05	Cacna1d/Cacnb2/Cacna2d1/Camk2d/Cacna1c	5
	GO:0007265	Ras protein signal transduction	21/603	330/29008	6.78661e-06	8.69323e-05	6.14045e-05	Nrg1/Tiam1/Ksr2/Ripor2/Kalrn/Ophn1/Rit2/Ralgps2/Camk2d/Arhgef25/Madd/Robo1/Arfgef3/Baiap2/Iqsec2/Rasgef1a/Abi2/Rasgrf1/Cdh2/Cdh13/Dennd1a	21
	GO:0060999	positive regulation of dendritic spine development	9/603	64/29008	6.79589e-06	8.69323e-05	6.14045e-05	Nrg1/Kalrn/Stau2/Palm/Nlgn1/Baiap2/Itpka/Dbn1/Pak3	9
	GO:1901214	regulation of neuron death	23/603	384/29008	6.80795e-06	8.69323e-05	6.14045e-05	Cacna1a/Gabrb2/Ppp2r2b/Gabrb3/Grin1/Kcnma1/Grin2b/Chl1/Ptk2b/Ptpn5/Prkcg/Mef2c/Grik5/Epha7/Ntrk2/Tox3/Pak3/Map2k4/Itpr1/Braf/Ncoa7/Srpk2/Grm7	23
	GO:0090659	walking behavior	8/603	49/29008	7.08564e-06	9.01766e-05	6.36962e-05	Cacna1a/Dab1/Kcnma1/Sptbn4/Scn8a/Scn1a/Cacna1c/Pcdh15	8
	GO:0051208	sequestering of calcium ion	12/603	119/29008	7.34036e-06	9.31079e-05	6.57667e-05	Ryr3/Ryr2/Ptk2b/Camk2d/Prkce/Dmd/Htr2c/Myo5a/Itpr1/Hap1/Pde4d/Akap6	12
	GO:0007605	sensory perception of sound	19/603	280/29008	7.46145e-06	9.43305e-05	6.66303e-05	Asic2/Cacna1d/Ripor2/Gabrb2/Gabrb3/Kcnma1/Sptbn4/Cntn5/Thrb/Scn8a/Sobp/Atp2b2/Srrm4/Mir124-2hg/Lhfpl3/Nav2/Dnm1/Grm7/Pcdh15	19
	GO:2000146	negative regulation of cell motility	20/603	306/29008	7.55204e-06	9.51606e-05	6.72167e-05	Nrg1/Ptprg/Prkg1/Nav3/Plcb1/Ripor2/Mctp1/Ptprr/Nrg3/Abr/Slit2/Dag1/Dach1/Nexmif/Robo1/Mef2c/Ptprt/Ptprj/Braf/Srgap3	20
	GO:0048670	regulation of collateral sprouting	6/603	24/29008	7.69974e-06	9.67026e-05	6.83059e-05	Fstl4/Efna5/Fgf13/Bcl11a/Epha7/Ptprs	6
	GO:0098930	axonal transport	9/603	65/29008	7.74406e-06	9.69405e-05	6.84738e-05	Agbl4/Bsn/Madd/Dlg2/Sybu/Map2/Hap1/Tmem108/Kif5c	9
	GO:0022406	membrane docking	10/603	82/29008	7.80645e-06	9.7402e-05	6.87999e-05	Rims1/Nrxn1/Camk2a/Syt1/Stx1a/Rims2/Esyt2/Unc13c/Unc13b/Nsf	10
	GO:0048511	rhythmic process	20/603	307/29008	7.92471e-06	9.85555e-05	6.96146e-05	Grin2a/Gabrb3/Grin1/Ntrk3/Kcnma1/Grin2b/Kcnd2/Mapk10/Cntnap2/Dpyd/Rora/Npas2/Ube3a/Nlgn1/Prkcg/Arntl/Ntrk2/Ptprn/Schip1/Fbxl17	20
	GO:0048169	regulation of long-term neuronal synaptic plasticity	7/603	36/29008	8.00992e-06	9.89704e-05	6.99077e-05	Rims1/Grin2a/Grin1/Grin2b/Grm5/Syp/Nptn	7
	GO:0051491	positive regulation of filopodium assembly	7/603	36/29008	8.00992e-06	9.89704e-05	6.99077e-05	Ripor2/Tenm1/Plppr5/Palm/Nlgn1/Fnbp1l/Gpm6a	7
	GO:1902903	regulation of supramolecular fiber organization	23/603	388/29008	8.0562e-06	9.92212e-05	7.00848e-05	Ppm1e/Nav3/Arhgap6/Slit2/Ptk2b/Tenm1/Prkce/Add2/Nin/Baiap2/Fgf13/Mef2c/Clip1/Fmn2/Dbn1/Abi2/Pak3/Gda/Sptan1/Map1b/Map2/Braf/Pde4dip	23
	GO:0099111	microtubule-based transport	16/603	208/29008	8.19296e-06	0.000100581	7.10454e-05	Cfap54/Agbl4/Bsn/Bicdl1/Stau2/Madd/Dlg2/Dync1i1/Sybu/Rfx3/Myo5a/Map1b/Map2/Hap1/Tmem108/Kif5c	16
	GO:0042593	glucose homeostasis	19/603	283/29008	8.68424e-06	0.000106271	7.50642e-05	Adcy8/Ptprn2/Stxbp5l/Cacna1d/Cacna1a/Cacna1e/Csmd1/Nrxn1/Prkce/Efna5/Cacna1c/Epha5/Mcu/Sybu/Unc13b/Ptprj/Ptprn/Ppp3ca/Mbd5	19
	GO:0050796	regulation of insulin secretion	15/603	186/29008	8.86622e-06	0.000108151	7.63923e-05	Adcy8/Stxbp5l/Cacna1d/Ica1/Cacna1e/Nrxn1/Prkce/Efna5/Syt7/Epha5/Arntl/Mcu/Sybu/Rfx3/Ppp3ca	15
	GO:0033500	carbohydrate homeostasis	19/603	284/29008	9.13021e-06	0.000111016	7.84164e-05	Adcy8/Ptprn2/Stxbp5l/Cacna1d/Cacna1a/Cacna1e/Csmd1/Nrxn1/Prkce/Efna5/Cacna1c/Epha5/Mcu/Sybu/Unc13b/Ptprj/Ptprn/Ppp3ca/Mbd5	19
	GO:0061577	calcium ion transmembrane transport via high voltage-gated calcium channel	5/603	15/29008	9.64662e-06	0.000116923	8.25886e-05	Cacna1d/Cacnb2/Cacna2d1/Camk2d/Cacna1c	5
	GO:2001259	positive regulation of cation channel activity	10/603	84/29008	9.70795e-06	0.000117294	8.28507e-05	Hcn1/Asic2/Fgf14/Cacnb2/Cacng3/Cacna2d1/Nedd4l/Kcnc2/Hap1/Akap6	10
	GO:0097062	dendritic spine maintenance	6/603	25/29008	9.95362e-06	0.000119865	8.46667e-05	Grin1/Grin2b/Cntnap2/Zfp804a/Itpka/Homer1	6
	GO:1902305	regulation of sodium ion transmembrane transport	9/603	67/29008	9.98353e-06	0.000119865	8.46667e-05	Fgf14/Hecw1/Plcb1/Camk2d/Wnk2/Fgf12/Nedd4l/Dmd/Fgf13	9
	GO:0051928	positive regulation of calcium ion transport	13/603	145/29008	1.12445e-05	0.000134581	9.50614e-05	Fgf14/Cacna1d/Ryr2/Cacnb2/Grin1/Cacna2d1/Camk2a/Cacna1c/Atp2b2/Homer1/Itpr1/Hap1/Akap6	13
	GO:0010970	transport along microtubule	14/603	167/29008	1.13042e-05	0.000134873	9.52675e-05	Agbl4/Bsn/Bicdl1/Stau2/Madd/Dlg2/Dync1i1/Sybu/Myo5a/Map1b/Map2/Hap1/Tmem108/Kif5c	14
	GO:0034331	cell junction maintenance	7/603	38/29008	1.16815e-05	0.000138509	9.78357e-05	Erc2/Shank2/Ophn1/Cntnap2/Adgrb3/Erc1/Cadm1	7
	GO:1905606	regulation of presynapse assembly	7/603	38/29008	1.16815e-05	0.000138509	9.78357e-05	Lrfn5/Ntrk3/Nrxn1/Farp1/Nlgn1/Ptprs/Il1rapl1	7
	GO:0071695	anatomical structure maturation	19/603	290/29008	1.22664e-05	0.000144995	0.000102417	Nrcam/Cacna1a/Plcb1/Grin1/Kcnma1/Sptbn4/Cntnap2/Ptk2b/Adgrb3/Dag1/Ano6/Nrxn1/Srrm4/Dlg2/Xylt1/Bcl11a/Rfx3/Myo5a/Ext1	19
	GO:0031103	axon regeneration	8/603	53/29008	1.29461e-05	0.000152556	0.000107758	Nrg1/D130043K22Rik/Ntrk3/Tnr/Rtn4rl1/Xylt1/Ptprs/Braf	8
	GO:0021675	nerve development	10/603	87/29008	1.3305e-05	0.000156303	0.000110405	Gabrb2/Gabrb3/Plxna4/Dag1/Col25a1/Dmd/Prkcg/Unc13b/Nav2/Ext1	10
	GO:0010038	response to metal ion	19/603	292/29008	1.3509e-05	0.000158213	0.000111753	Adcy8/Hcn1/Grin2a/Ryr2/Gabrb3/Kcnma1/Nrxn1/Syt1/Nedd4l/Syt7/Cpne6/Kcnh1/Nlgn1/Dlg2/Mef2c/Cpne4/Homer1/Ppp3ca/Braf	19
	GO:0007216	G protein-coupled glutamate receptor signaling pathway	5/603	16/29008	1.37915e-05	0.000160049	0.00011305	Grm1/Grm5/Grm8/Homer1/Grm7	5
	GO:0048681	negative regulation of axon regeneration	5/603	16/29008	1.37915e-05	0.000160049	0.00011305	D130043K22Rik/Tnr/Rtn4rl1/Xylt1/Ptprs	5
	GO:1904862	inhibitory synapse assembly	5/603	16/29008	1.37915e-05	0.000160049	0.00011305	Gabrb2/Gabrb3/Cntnap2/Gabra2/Fgf13	5
	GO:0045773	positive regulation of axon extension	8/603	54/29008	1.49231e-05	0.000172656	0.000121956	Nrg1/Ntrk3/Trpc5/Cdh4/Dbn1/Map1b/Dscam/Macf1	8
	GO:0006874	cellular calcium ion homeostasis	26/603	490/29008	1.5022e-05	0.000173275	0.000122392	Adcy8/Ryr3/Grin2a/Grm1/Cacna1a/Ryr2/Grin1/Grin2b/Trpc5/Ptk2b/Cacna2d1/Camk2d/Prkce/Cacna1c/Atp2b2/Dmd/Kcnh1/Htr2c/Mcu/Inpp4b/Myo5a/Itpr1/Hap1/Pde4d/Nptn/Akap6	26
	GO:0071326	cellular response to monosaccharide stimulus	13/603	149/29008	1.50823e-05	0.000173446	0.000122514	Adcy8/Ptprn2/Cacna1d/Plcb1/Cacna1e/Nrxn1/Prkce/Efna5/Epha5/Sybu/Unc13b/Ptprn/Ppp3ca	13
	GO:0007631	feeding behavior	12/603	128/29008	1.55e-05	0.000177715	0.000125529	Grin1/Grin2b/Dach1/Negr1/Atp8a2/Htr2c/Sgip1/Ntrk2/Usp46/Gls/Ubr3/Grm7	12
	GO:0086019	cell-cell signaling involved in cardiac conduction	6/603	27/29008	1.60589e-05	0.000183571	0.000129665	Cacna1d/Ryr2/Cacnb2/Cacna2d1/Cacna1c/Kcnn2	6
	GO:1901019	regulation of calcium ion transmembrane transporter activity	10/603	89/29008	1.62949e-05	0.00018516	0.000130788	Fgf14/Cacna1a/Ryr2/Cacnb2/Cacna2d1/Dmd/Myo5a/Hap1/Pde4d/Akap6	10
	GO:1901379	regulation of potassium ion transmembrane transport	10/603	89/29008	1.62949e-05	0.00018516	0.000130788	Cacna1d/Rgs7/Dpp10/Dpp6/Kcnip4/Wnk2/Nedd4l/Kcnc2/Kcnn2/Akap6	10
	GO:0048265	response to pain	7/603	40/29008	1.6647e-05	0.0001886	0.000133217	Cacna1a/Cacna1e/Kalrn/Grin2b/Cntnap2/Cacna1b/Prkcg	7
	GO:0033674	positive regulation of kinase activity	24/603	435/29008	1.69245e-05	0.000191177	0.000135038	Adcy8/Nrg1/Dab1/Ntrk3/Fgd4/Epha6/Grm5/Ptk2b/Tenm1/Dag1/Map2k6/Nrxn1/Camkk2/Prkag2/Robo1/Epha5/Epha10/Epha3/Magi3/Epha7/Ntrk2/Map2k4/Ccny/Akap6	24
	GO:0031646	positive regulation of nervous system process	8/603	55/29008	1.7148e-05	0.00019313	0.000136417	Nrg1/Rims1/Rapgef4/Tenm4/Tnr/Dag1/Rims2/Unc13b	8
	GO:0043266	regulation of potassium ion transport	11/603	110/29008	1.90041e-05	0.000213142	0.000150553	Cacna1d/Rgs7/Dpp10/Dpp6/Kcnip4/Ptk2b/Wnk2/Nedd4l/Kcnc2/Kcnn2/Akap6	11
	GO:0001967	suckling behavior	5/603	17/29008	1.9204e-05	0.000213142	0.000150553	Grin1/Grin2b/Dach1/Gls/Ubr3	5
	GO:0070571	negative regulation of neuron projection regeneration	5/603	17/29008	1.9204e-05	0.000213142	0.000150553	D130043K22Rik/Tnr/Rtn4rl1/Xylt1/Ptprs	5
	GO:0098974	postsynaptic actin cytoskeleton organization	5/603	17/29008	1.9204e-05	0.000213142	0.000150553	Frmpd4/Farp1/Sipa1l1/Dbn1/Abi2	5
	GO:0099188	postsynaptic cytoskeleton organization	5/603	17/29008	1.9204e-05	0.000213142	0.000150553	Frmpd4/Farp1/Sipa1l1/Dbn1/Abi2	5
	GO:0007528	neuromuscular junction development	8/603	56/29008	1.96448e-05	0.000217403	0.000153562	Sorbs2/Cacnb2/Kalrn/Sorbs1/Pdzrn3/Ntrk2/Unc13c/Unc13b	8
	GO:0098884	postsynaptic neurotransmitter receptor internalization	6/603	28/29008	2.00807e-05	0.000220945	0.000156064	Nrg1/Ophn1/Pacsin1/Usp46/Hap1/Numb	6
	GO:0140239	postsynaptic endocytosis	6/603	28/29008	2.00807e-05	0.000220945	0.000156064	Nrg1/Ophn1/Pacsin1/Usp46/Hap1/Numb	6
	GO:0021987	cerebral cortex development	11/603	111/29008	2.07045e-05	0.000227154	0.00016045	Plcb1/Dab1/Grin1/Slit2/Robo1/Fgf13/Ntrk2/Cdh2/Ptprs/Celf1/Phactr1	11
	GO:0046578	regulation of Ras protein signal transduction	15/603	200/29008	2.10438e-05	0.000230216	0.000162613	Nrg1/Ripor2/Ophn1/Rit2/Ralgps2/Camk2d/Arhgef25/Madd/Robo1/Arfgef3/Iqsec2/Rasgef1a/Rasgrf1/Cdh2/Dennd1a	15
	GO:0007616	long-term memory	7/603	42/29008	2.32384e-05	0.000253498	0.000179058	Adcy8/Grin1/Gria1/Camk4/Slc17a7/Ntrk2/Snap25	7
	GO:0051047	positive regulation of secretion	23/603	415/29008	2.35212e-05	0.000255125	0.000180207	Adcy8/Stxbp5l/Rapgef4/Cacna1d/Grin2b/Frmd4a/Cadps2/Map2k6/Syt1/Prkce/Stx1a/Syt7/Cacna1b/Nell2/Nlgn1/Htr2c/Acvr2a/Mcu/Sybu/Stxbp5/Unc13b/Snap25/Cadps	23
	GO:0051656	establishment of organelle localization	23/603	415/29008	2.35212e-05	0.000255125	0.000180207	Agbl4/Lin7a/Dock7/Bicdl1/Ppfia2/Madd/Nlgn1/Slit1/Dync1i1/Fmn2/Sybu/Myo5a/Fnbp1l/Map1b/Tanc2/Pclo/Map2/Dnm1/Snap91/Hap1/Syne1/Kif5c/Ahi1	23
	GO:0032273	positive regulation of protein polymerization	12/603	134/29008	2.45942e-05	0.000266007	0.000187894	Nav3/Ptk2b/Tenm1/Prkce/Nin/Baiap2/Clip1/Fmn2/Abi2/Gda/Map1b/Pde4dip	12
	GO:0061003	positive regulation of dendritic spine morphogenesis	6/603	29/29008	2.48759e-05	0.000267538	0.000188975	Kalrn/Stau2/Baiap2/Itpka/Dbn1/Pak3	6
	GO:1903861	positive regulation of dendrite extension	6/603	29/29008	2.48759e-05	0.000267538	0.000188975	Rims1/Syt1/Nedd4l/Rims2/Cpne6/Rnf157	6
	GO:0043484	regulation of RNA splicing	13/603	157/29008	2.63342e-05	0.000281628	0.000198928	Rbfox3/Rbfox1/Celf4/Celf2/Celf3/Khdrbs2/Khdrbs3/Celf5/Nova2/Srrm4/Rbfox2/Aff2/Celf1	13
	GO:0071322	cellular response to carbohydrate stimulus	13/603	157/29008	2.63342e-05	0.000281628	0.000198928	Adcy8/Ptprn2/Cacna1d/Plcb1/Cacna1e/Nrxn1/Prkce/Efna5/Epha5/Sybu/Unc13b/Ptprn/Ppp3ca	13
	GO:0035773	insulin secretion involved in cellular response to glucose stimulus	10/603	94/29008	2.64073e-05	0.000281628	0.000198928	Adcy8/Ptprn2/Cacna1d/Cacna1e/Nrxn1/Prkce/Efna5/Epha5/Sybu/Ptprn	10
	GO:1903076	regulation of protein localization to plasma membrane	11/603	115/29008	2.88908e-05	0.000307257	0.000217031	Kalrn/Dpp10/Pid1/Dpp6/Sorbs1/Camk2d/Nrxn1/Camk2a/Epha3/Myo5a/Numb	11
	GO:0042551	neuron maturation	8/603	60/29008	3.28997e-05	0.000348919	0.000246459	Nrcam/Sptbn4/Cntnap2/Adgrb3/Nrxn1/Srrm4/Dlg2/Bcl11a	8
	GO:0035641	locomotory exploration behavior	5/603	19/29008	3.48646e-05	0.000368734	0.000260455	Tnr/Prkce/Ube3a/Lsamp/Slc4a10	5
	GO:0097119	postsynaptic density protein 95 clustering	4/603	10/29008	3.51431e-05	0.000370653	0.00026181	Nrxn1/Nlgn1/Dbn1/Cdh2	4
	GO:0060537	muscle tissue development	25/603	486/29008	3.63321e-05	0.000382138	0.000269923	Nrg1/Nebl/Sgcd/Sorbs2/Tenm4/Ryr2/Ripor2/Rbfox1/Camk2d/Meg3/Sgcz/Dmd/Gpcpd1/Dner/Hivep3/Mef2c/Arntl/Hdac9/Homer1/Map2k4/Mrtfb/Zfpm2/Ppp3ca/Schip1/Akap6	25
	GO:0021543	pallium development	13/603	162/29008	3.66146e-05	0.000384051	0.000271274	Plcb1/Dab1/Grin1/Slit2/Robo1/Epha5/Fgf13/Ntrk2/Cdh2/Ptprs/Celf1/Tmem108/Phactr1	13
	GO:0031102	neuron projection regeneration	8/603	61/29008	3.7183e-05	0.000388945	0.000274731	Nrg1/D130043K22Rik/Ntrk3/Tnr/Rtn4rl1/Xylt1/Ptprs/Braf	8
	GO:0045666	positive regulation of neuron differentiation	11/603	119/29008	3.97318e-05	0.00041447	0.000292761	Dab1/Brinp1/Trpc5/Zeb1/Rgs6/Brinp3/Brinp2/Dmd/Nin/Mef2c/Map1b	11
	GO:0098900	regulation of action potential	8/603	62/29008	4.19222e-05	0.000436127	0.000308058	Hcn1/Rapgef4/Ryr2/Cacna2d1/Camk2d/Fgf12/Cacna1c/Fgf13	8
	GO:0016311	dephosphorylation	20/603	345/29008	4.23566e-05	0.00043945	0.000310405	Ptprn2/Ppm1e/Ptprg/Ptprr/Ppp2r2b/Plppr5/Ptpn5/Ocrl/Mef2c/Ptpn12/Ptpro/Inpp4b/Plppr4/Ptprt/Ptprj/Ptprs/Ptprn/Ppp3ca/Ppm1l/Camta1	20
	GO:0014706	striated muscle tissue development	24/603	461/29008	4.28737e-05	0.000443609	0.000313343	Nrg1/Nebl/Sgcd/Sorbs2/Tenm4/Ryr2/Ripor2/Rbfox1/Camk2d/Meg3/Sgcz/Dmd/Gpcpd1/Dner/Hivep3/Mef2c/Arntl/Hdac9/Homer1/Map2k4/Mrtfb/Zfpm2/Ppp3ca/Akap6	24
	GO:0031116	positive regulation of microtubule polymerization	6/603	32/29008	4.50086e-05	0.00046444	0.000328057	Nav3/Nin/Clip1/Gda/Map1b/Pde4dip	6
	GO:0001956	positive regulation of neurotransmitter secretion	5/603	20/29008	4.56928e-05	0.000468965	0.000331253	Syt1/Stx1a/Cacna1b/Nlgn1/Htr2c	5
	GO:0032252	secretory granule localization	5/603	20/29008	4.56928e-05	0.000468965	0.000331253	Ppfia2/Sybu/Myo5a/Tanc2/Map2	5
	GO:0010769	regulation of cell morphogenesis involved in differentiation	11/603	121/29008	4.63551e-05	0.000474487	0.000335154	Kalrn/Efna5/Stau2/Baiap2/Itpka/Dbn1/Pak3/Il1rapl1/Tnik/Braf/Numb	11
	GO:0051259	protein complex oligomerization	16/603	240/29008	4.76875e-05	0.000486234	0.000343451	Adcy8/Hcn1/Kcnd3/Ripor2/Prmt8/Grin1/Grin2b/Kcnd2/Kcnb2/Syt1/Kctd16/Kcnc2/Mcu/Gria2/Homer1/Gls	16
	GO:0034284	response to monosaccharide	14/603	190/29008	4.77574e-05	0.000486234	0.000343451	Adcy8/Ptprn2/Cacna1d/Plcb1/Cacna1e/Nrxn1/Prkce/Efna5/Ildr2/Epha5/Sybu/Unc13b/Ptprn/Ppp3ca	14
	GO:0001941	postsynaptic membrane organization	7/603	47/29008	4.95211e-05	0.000501516	0.000354245	Sorbs2/Lrrtm4/Sorbs1/Nrxn1/Nlgn1/Dbn1/Cdh2	7
	GO:0048489	synaptic vesicle transport	7/603	47/29008	4.95211e-05	0.000501516	0.000354245	Lin7a/Madd/Nlgn1/Map2/Dnm1/Snap91/Kif5c	7
	GO:0071248	cellular response to metal ion	13/603	167/29008	5.02341e-05	0.000507391	0.000358395	Adcy8/Grin2a/Gabrb3/Nrxn1/Syt1/Syt7/Cpne6/Kcnh1/Nlgn1/Dlg2/Mef2c/Cpne4/Braf	13
	GO:0051279	regulation of release of sequestered calcium ion into cytosol	9/603	82/29008	5.19293e-05	0.00052313	0.000369512	Ryr2/Ptk2b/Camk2d/Prkce/Dmd/Myo5a/Hap1/Pde4d/Akap6	9
	GO:0010807	regulation of synaptic vesicle priming	4/603	11/29008	5.43161e-05	0.000540049	0.000381463	Rims1/Stx1a/Stxbp5/Unc13b	4
	GO:0019227	neuronal action potential propagation	4/603	11/29008	5.43161e-05	0.000540049	0.000381463	Nrcam/Ntrk3/Scn1a/Ntrk2	4
	GO:0061669	spontaneous neurotransmitter secretion	4/603	11/29008	5.43161e-05	0.000540049	0.000381463	Rims1/Syt1/Rims2/Unc13b	4
	GO:0098870	action potential propagation	4/603	11/29008	5.43161e-05	0.000540049	0.000381463	Nrcam/Ntrk3/Scn1a/Ntrk2	4
	GO:1990504	dense core granule exocytosis	4/603	11/29008	5.43161e-05	0.000540049	0.000381463	Cadps2/Unc13c/Unc13b/Cadps	4
	GO:0031334	positive regulation of protein-containing complex assembly	16/603	243/29008	5.53054e-05	0.000548457	0.000387403	Nrg1/Rims1/Nav3/Ptk2b/Tenm1/Prkce/Nin/Baiap2/Clip1/Fmn2/Abi2/Unc13b/Gda/Map1b/Snap91/Pde4dip	16
	GO:0071333	cellular response to glucose stimulus	12/603	146/29008	5.73777e-05	0.000567534	0.000400877	Adcy8/Ptprn2/Cacna1d/Cacna1e/Nrxn1/Prkce/Efna5/Epha5/Sybu/Unc13b/Ptprn/Ppp3ca	12
	GO:0010770	positive regulation of cell morphogenesis involved in differentiation	10/603	103/29008	5.83254e-05	0.000573934	0.000405398	Kalrn/Stau2/Baiap2/Itpka/Dbn1/Pak3/Il1rapl1/Tnik/Braf/Numb	10
	GO:0014909	smooth muscle cell migration	10/603	103/29008	5.83254e-05	0.000573934	0.000405398	Rapgef4/Prkg1/Kalrn/Slit2/Camk2d/Dock7/Mef2c/Dock4/Myo5a/Pde4d	10
	GO:0035584	calcium-mediated signaling using intracellular calcium source	5/603	21/29008	5.89488e-05	0.000577094	0.00040763	Ryr2/Grm5/Ntrk2/Ptprj/Tenm2	5
	GO:0048172	regulation of short-term neuronal synaptic plasticity	5/603	21/29008	5.89488e-05	0.000577094	0.00040763	Shisa9/Unc13b/Slc4a10/Syn1/Syp	5
	GO:1903531	negative regulation of secretion by cell	13/603	170/29008	6.03637e-05	0.000589433	0.000416346	Nrg1/Stxbp5l/Kalrn/Trim9/Abr/Frmd4a/Sergef/Madd/Myo5a/Il1rapl1/Ppp3ca/Braf/Grm7	13
	GO:0019233	sensory perception of pain	12/603	147/29008	6.13188e-05	0.000597233	0.000421855	Grin2a/Grm1/Cacna1a/Cacna1e/Grin1/Grin2b/Kcnd2/Scn1a/Cacna1b/Htr2c/Dlg2/Grm8	12
	GO:0009187	cyclic nucleotide metabolic process	6/603	34/29008	6.44842e-05	0.000624874	0.00044138	Adcy8/Pde2a/Rora/Atp2b2/Adcy9/Pde4d	6
	GO:0035335	peptidyl-tyrosine dephosphorylation	6/603	34/29008	6.44842e-05	0.000624874	0.00044138	Ptpn5/Ptpn12/Ptpro/Ptprt/Ptprj/Ptprs	6
	GO:0098926	postsynaptic signal transduction	7/603	49/29008	6.52549e-05	0.000630742	0.000445524	Chrm3/Nrg1/Sorbs2/Plcb1/Camk4/Sorbs1/Anks1b	7
	GO:0071331	cellular response to hexose stimulus	12/603	148/29008	6.54915e-05	0.000631431	0.000446011	Adcy8/Ptprn2/Cacna1d/Cacna1e/Nrxn1/Prkce/Efna5/Epha5/Sybu/Unc13b/Ptprn/Ppp3ca	12
	GO:0007623	circadian rhythm	15/603	222/29008	7.00692e-05	0.000673865	0.000475984	Gabrb3/Ntrk3/Kcnma1/Kcnd2/Mapk10/Cntnap2/Dpyd/Rora/Npas2/Ube3a/Nlgn1/Prkcg/Arntl/Ntrk2/Fbxl17	15
	GO:0045475	locomotor rhythm	5/603	22/29008	7.49861e-05	0.000717536	0.000506831	Kcnma1/Kcnd2/Mapk10/Cntnap2/Npas2	5
	GO:0060080	inhibitory postsynaptic potential	5/603	22/29008	7.49861e-05	0.000717536	0.000506831	Rims1/Gabrb3/Rims2/Dbn1/Unc13b	5
	GO:0019934	cGMP-mediated signaling	6/603	35/29008	7.64665e-05	0.000729873	0.000515545	Pde2a/Prkg1/Pde10a/Ptk2b/Kcnc2/Htr2c	6
	GO:0120032	regulation of plasma membrane bounded cell projection assembly	14/603	199/29008	7.8795e-05	0.000750223	0.000529919	Ripor2/Slit2/Tenm1/Nrxn1/Plppr5/Stau2/Palm/Nlgn1/Dbn1/Abi2/Fnbp1l/Hap1/Syne1/Gpm6a	14
	GO:0098693	regulation of synaptic vesicle cycle	4/603	12/29008	8.01345e-05	0.00075919	0.000536253	Rapgef4/Bsn/Nrxn1/Syn1	4
	GO:0099519	dense core granule cytoskeletal transport	4/603	12/29008	8.01345e-05	0.00075919	0.000536253	Ppfia2/Sybu/Tanc2/Map2	4
	GO:0060291	long-term synaptic potentiation	16/603	251/29008	8.10942e-05	0.00076638	0.000541332	Adcy8/Shank2/Rims1/Grin2a/Kalrn/Grin2b/Tnr/Ptk2b/Ptpn5/Nlgn1/Prkcg/Mir124-2hg/Ntrk2/Snap25/Braf/Nptn	16
	GO:0022029	telencephalon cell migration	8/603	68/29008	8.21856e-05	0.000774776	0.000547263	Nrg1/Dab1/Nrg3/Slit2/Tnr/Robo1/Slit1/Fgf13	8
	GO:0048640	negative regulation of developmental growth	11/603	129/29008	8.32175e-05	0.000782572	0.00055277	D130043K22Rik/Slit2/Fstl4/Tnr/Wwc1/Slit1/Fgf13/Bcl11a/Epha7/Ptprs/Map2	11
	GO:0008089	anterograde axonal transport	7/603	51/29008	8.48517e-05	0.00079598	0.00056224	Agbl4/Madd/Dlg2/Sybu/Map2/Hap1/Kif5c	7
	GO:0051495	positive regulation of cytoskeleton organization	15/603	227/29008	8.99981e-05	0.000837524	0.000591585	Ppm1e/Nav3/Ntrk3/Ptk2b/Tenm1/Prkce/Nin/Baiap2/Clip1/Fmn2/Abi2/Gda/Map1b/Braf/Pde4dip	15
	GO:0008045	motor neuron axon guidance	6/603	36/29008	9.01578e-05	0.000837524	0.000591585	Slit2/Plxna4/Slit1/Chn1/Alcam/Kif5c	6
	GO:0031112	positive regulation of microtubule polymerization or depolymerization	6/603	36/29008	9.01578e-05	0.000837524	0.000591585	Nav3/Nin/Clip1/Gda/Map1b/Pde4dip	6
	GO:0060292	long-term synaptic depression	6/603	36/29008	9.01578e-05	0.000837524	0.000591585	Adcy8/Shank2/Gria1/Ptk2b/Stau2/Iqsec2	6
	GO:0021695	cerebellar cortex development	8/603	69/29008	9.12913e-05	0.000845996	0.000597569	Cacna1a/Ophn1/Cntnap2/Nrxn1/Rora/Atp2b2/Sez6l/Nav2	8
	GO:0060491	regulation of cell projection assembly	14/603	202/29008	9.24652e-05	0.0008548	0.000603787	Ripor2/Slit2/Tenm1/Nrxn1/Plppr5/Stau2/Palm/Nlgn1/Dbn1/Abi2/Fnbp1l/Hap1/Syne1/Gpm6a	14
	GO:0007635	chemosensory behavior	5/603	23/29008	9.41828e-05	0.000868574	0.000613517	Kalrn/Grin1/Prkce/Prkcg/Ubr3	5
	GO:0031589	cell-substrate adhesion	20/603	366/29008	9.54433e-05	0.000878079	0.00062023	Tiam1/Atrnl1/Arhgap6/Spock1/Ptk2b/Dag1/Sorbs1/Prkce/Nexmif/Efna5/Dmd/Actn1/Epha3/Dbn1/Sirpa/Ptprj/Ntng1/Cdh13/Braf/Macf1	20
	GO:0050920	regulation of chemotaxis	15/603	229/29008	9.92588e-05	0.000910986	0.000643474	Robo2/Ripor2/Ntrk3/Slit2/Plxna4/Ptk2b/Ano6/Robo1/Nova2/Slit1/Mcu/Ptprj/Camk1d/Cdh13/Dscam	15
	GO:0009743	response to carbohydrate	14/603	204/29008	0.000102684	0.000938396	0.000662835	Adcy8/Ptprn2/Cacna1d/Plcb1/Cacna1e/Nrxn1/Prkce/Efna5/Ildr2/Epha5/Sybu/Unc13b/Ptprn/Ppp3ca	14
	GO:0032956	regulation of actin cytoskeleton organization	20/603	368/29008	0.000102737	0.000938396	0.000662835	Ppm1e/Arhgap6/Ntrk3/Slit2/Ptk2b/Tenm1/Prkce/Efna5/Stau2/Epha5/Add2/Baiap2/Mef2c/Fmn2/Epha3/Dbn1/Abi2/Pak3/Sptan1/Braf	20
	GO:0086091	regulation of heart rate by cardiac conduction	6/603	37/29008	0.00010573	0.000963428	0.000680517	Cacna1d/Kcnd3/Cacnb2/Cacna2d1/Cacna1c/Rbfox2	6
	GO:0010522	regulation of calcium ion transport into cytosol	10/603	111/29008	0.000109903	0.000999073	0.000705695	Ryr2/Grin1/Ptk2b/Camk2d/Prkce/Dmd/Myo5a/Hap1/Pde4d/Akap6	10
	GO:0021885	forebrain cell migration	8/603	71/29008	0.000112018	0.00101588	0.000717568	Nrg1/Dab1/Nrg3/Slit2/Tnr/Robo1/Slit1/Fgf13	8
	GO:0045161	neuronal ion channel clustering	4/603	13/29008	0.000113848	0.00102275	0.000722422	Nrcam/Sptbn4/Cntnap2/Dlg2	4
	GO:0097090	presynaptic membrane organization	4/603	13/29008	0.000113848	0.00102275	0.000722422	Lrrtm4/Nrxn1/Nlgn1/Il1rapl1	4
	GO:0099159	regulation of modification of postsynaptic structure	4/603	13/29008	0.000113848	0.00102275	0.000722422	Kalrn/Baiap2/Camkv/Cttnbp2	4
	GO:1902950	regulation of dendritic spine maintenance	4/603	13/29008	0.000113848	0.00102275	0.000722422	Grin1/Grin2b/Zfp804a/Homer1	4
	GO:0008090	retrograde axonal transport	5/603	24/29008	0.000116941	0.00104318	0.000736852	Agbl4/Bsn/Dlg2/Hap1/Tmem108	5
	GO:0031629	synaptic vesicle fusion to presynaptic active zone membrane	5/603	24/29008	0.000116941	0.00104318	0.000736852	Syt1/Stx1a/Syt7/Grik5/Snap25	5
	GO:1900242	regulation of synaptic vesicle endocytosis	5/603	24/29008	0.000116941	0.00104318	0.000736852	Slc17a7/Syt7/Nlgn1/Dnm1/Snap91	5
	GO:0048678	response to axon injury	8/603	72/29008	0.000123755	0.00110139	0.000777967	Nrg1/D130043K22Rik/Ntrk3/Tnr/Rtn4rl1/Xylt1/Ptprs/Braf	8
	GO:1902905	positive regulation of supramolecular fiber organization	14/603	208/29008	0.000126096	0.00111962	0.000790843	Ppm1e/Nav3/Ptk2b/Tenm1/Prkce/Nin/Baiap2/Clip1/Fmn2/Abi2/Gda/Map1b/Braf/Pde4dip	14
	GO:0008277	regulation of G protein-coupled receptor signaling pathway	11/603	136/29008	0.000133712	0.00118448	0.00083666	Rgs7/Plcb1/Pde10a/Grm5/Camk2a/Grk3/Kctd16/Rnf157/Dnm1/Pde4d/Syp	11
	GO:0043524	negative regulation of neuron apoptotic process	13/603	184/29008	0.000134652	0.00119005	0.000840591	Cacna1a/Gabrb2/Gabrb3/Grin1/Chl1/Ptk2b/Prkcg/Mef2c/Ntrk2/Tox3/Map2k4/Braf/Grm7	13
	GO:0008542	visual learning	8/603	73/29008	0.000136488	0.00120349	0.000850086	Grin2a/Cacna1e/Grin1/Tafa2/Atxn1/Cacna1c/Braf/Nptn	8
	GO:1902476	chloride transmembrane transport	7/603	55/29008	0.000138444	0.00121512	0.000858301	Gabrb1/Ano3/Gabrb2/Gabrb3/Gabra2/Ano6/Gabrg3	7
	GO:2001222	regulation of neuron migration	7/603	55/29008	0.000138444	0.00121512	0.000858301	Nrg1/Unc5d/Nrg3/Camk2a/Nexmif/Ntng1/Phactr1	7
	GO:0051590	positive regulation of neurotransmitter transport	5/603	25/29008	0.000143688	0.00125252	0.000884715	Syt1/Stx1a/Cacna1b/Nlgn1/Htr2c	5
	GO:0099500	vesicle fusion to plasma membrane	5/603	25/29008	0.000143688	0.00125252	0.000884715	Syt1/Stx1a/Syt7/Grik5/Snap25	5
	GO:2000311	regulation of AMPA receptor activity	5/603	25/29008	0.000143688	0.00125252	0.000884715	Shisa9/Cacng3/Nrxn1/Nlgn1/Mef2c	5
	GO:0009749	response to glucose	13/603	186/29008	0.000149973	0.00130432	0.000921308	Adcy8/Ptprn2/Cacna1d/Cacna1e/Nrxn1/Prkce/Efna5/Ildr2/Epha5/Sybu/Unc13b/Ptprn/Ppp3ca	13
	GO:0014910	regulation of smooth muscle cell migration	9/603	94/29008	0.000151253	0.00131246	0.000927059	Rapgef4/Prkg1/Slit2/Camk2d/Dock7/Mef2c/Dock4/Myo5a/Pde4d	9
	GO:0060538	skeletal muscle organ development	14/603	212/29008	0.000153999	0.00133326	0.000941747	Ripor2/Large1/Rbfox1/Dag1/Meg3/Dmd/Gpcpd1/Dner/Hivep3/Mef2c/Arntl/Hdac9/Homer1/Ppp3ca	14
	GO:0032253	dense core granule localization	4/603	14/29008	0.00015677	0.00134808	0.000952214	Ppfia2/Sybu/Tanc2/Map2	4
	GO:0099151	regulation of postsynaptic density assembly	4/603	14/29008	0.00015677	0.00134808	0.000952214	Ntrk3/Nrxn1/Sipa1l1/Ptprs	4
	GO:1901950	dense core granule transport	4/603	14/29008	0.00015677	0.00134808	0.000952214	Ppfia2/Sybu/Tanc2/Map2	4
	GO:0006470	protein dephosphorylation	15/603	239/29008	0.000159125	0.00136526	0.000964349	Ptprn2/Ppm1e/Ptprg/Ptprr/Ppp2r2b/Ptpn5/Ptpn12/Ptpro/Ptprt/Ptprj/Ptprs/Ptprn/Ppp3ca/Ppm1l/Camta1	15
	GO:0014812	muscle cell migration	10/603	117/29008	0.000170247	0.0014574	0.00102944	Rapgef4/Prkg1/Kalrn/Slit2/Camk2d/Dock7/Mef2c/Dock4/Myo5a/Pde4d	10
	GO:0031113	regulation of microtubule polymerization	7/603	57/29008	0.000174032	0.00148647	0.00104997	Nav3/Nin/Clip1/Gda/Map1b/Map2/Pde4dip	7
	GO:0009746	response to hexose	13/603	189/29008	0.00017576	0.00149788	0.00105803	Adcy8/Ptprn2/Cacna1d/Cacna1e/Nrxn1/Prkce/Efna5/Ildr2/Epha5/Sybu/Unc13b/Ptprn/Ppp3ca	13
	GO:0021587	cerebellum morphogenesis	7/603	58/29008	0.00019441	0.00165313	0.00116769	Cacna1a/Dab1/Ophn1/Cntnap2/Nrxn1/Rora/Atp2b2	7
	GO:0001678	cellular glucose homeostasis	12/603	166/29008	0.000195097	0.00165529	0.00116921	Adcy8/Ptprn2/Cacna1d/Cacna1e/Nrxn1/Prkce/Efna5/Epha5/Sybu/Unc13b/Ptprn/Ppp3ca	12
	GO:0009101	glycoprotein biosynthetic process	16/603	271/29008	0.000196286	0.00166168	0.00117373	Mgat4c/Plcb1/Csgalnact1/Galnt13/Large1/Hs6st3/Galnt18/St6galnac5/Tmtc1/Xylt1/Fut9/Hs2st1/Slc4a10/Galntl6/Ext1/Chsy3	16
	GO:0007632	visual behavior	8/603	77/29008	0.000198714	0.00167481	0.001183	Grin2a/Cacna1e/Grin1/Tafa2/Atxn1/Cacna1c/Braf/Nptn	8
	GO:0098661	inorganic anion transmembrane transport	8/603	77/29008	0.000198714	0.00167481	0.001183	Gabrb1/Ano3/Gabrb2/Gabrb3/Grm5/Gabra2/Ano6/Gabrg3	8
	GO:0008154	actin polymerization or depolymerization	14/603	218/29008	0.000205811	0.00173081	0.00122255	Mical2/Slit2/Ptk2b/Tenm1/Prkce/Add2/Baiap2/Fmn2/Dbn1/Abi2/Pak3/Sptan1/Diaph2/Enah	14
	GO:0086014	atrial cardiac muscle cell action potential	4/603	15/29008	0.000210269	0.00175484	0.00123953	Ryr2/Cacnb2/Cacna1c/Kcnn2	4
	GO:0086026	atrial cardiac muscle cell to AV node cell signaling	4/603	15/29008	0.000210269	0.00175484	0.00123953	Ryr2/Cacnb2/Cacna1c/Kcnn2	4
	GO:0086066	atrial cardiac muscle cell to AV node cell communication	4/603	15/29008	0.000210269	0.00175484	0.00123953	Ryr2/Cacnb2/Cacna1c/Kcnn2	4
	GO:0006376	mRNA splice site selection	5/603	27/29008	0.000210967	0.00175484	0.00123953	Celf4/Celf2/Celf3/Celf5/Celf1	5
	GO:0048266	behavioral response to pain	5/603	27/29008	0.000210967	0.00175484	0.00123953	Cacna1a/Cacna1e/Kalrn/Grin2b/Cntnap2	5
	GO:0003170	heart valve development	7/603	59/29008	0.000216672	0.00179838	0.00127028	Slit3/Robo2/Pde2a/Slit2/Robo1/Mef2c/Zfpm2	7
	GO:0006904	vesicle docking involved in exocytosis	6/603	42/29008	0.000218494	0.00180957	0.00127819	Rims1/Nrxn1/Camk2a/Rims2/Unc13c/Unc13b	6
	GO:0007517	muscle organ development	19/603	360/29008	0.000220495	0.00182219	0.0012871	Nrg1/Ryr2/Ripor2/Large1/Rbfox1/Scn8a/Dag1/Meg3/Dmd/Gpcpd1/Dner/Hivep3/Mef2c/Arntl/Hdac9/Homer1/Mrtfb/Zfpm2/Ppp3ca	19
	GO:0055001	muscle cell development	14/603	221/29008	0.00023692	0.00195369	0.00137999	Nebl/Sgcd/Sorbs2/Ripor2/Camk2d/Dmd/Dner/Actn1/Mef2c/Hdac9/Homer1/Map2k4/Ppp3ca/Akap6	14
	GO:0007254	JNK cascade	12/603	170/29008	0.000243312	0.00200208	0.00141417	Sh3rf3/Fgf14/Plcb1/Fgd4/Mapk10/Ptk2b/Fgf12/Magi3/Sirpa/Map2k4/Tnik/Zmynd11	12
	GO:0007188	adenylate cyclase-modulating G protein-coupled receptor signaling pathway	14/603	222/29008	0.00024815	0.0020375	0.00143918	Adcy8/Chrm3/Rapgef4/Cacna1d/Pde2a/Pde10a/Rit2/Adgrb3/Palm/Rims2/Adgrl3/Grm8/Adcy9/Grm7	14
	GO:0086009	membrane repolarization	6/603	43/29008	0.000249505	0.00204423	0.00144394	Cacna1d/Kcnd3/Cacna2d1/Nedd4l/Kcnn2/Akap6	6
	GO:0045761	regulation of adenylate cyclase activity	5/603	28/29008	0.000252464	0.00205963	0.00145482	Cacna1d/Cap2/Cacna1c/Palm/Akap6	5
	GO:0048499	synaptic vesicle membrane organization	5/603	28/29008	0.000252464	0.00205963	0.00145482	Syt1/Stx1a/Syt7/Grik5/Snap25	5
	GO:0051235	maintenance of location	18/603	335/29008	0.00025783	0.00209892	0.00148257	Ryr3/Ryr2/Rit2/Ptk2b/Camk2d/Prkce/Slc17a7/Dmd/Htr2c/Dbn1/Grik5/Myo5a/Vps13a/Itpr1/Hap1/Pde4d/Syne1/Akap6	18
	GO:0050982	detection of mechanical stimulus	7/603	61/29008	0.000267357	0.00217185	0.00153408	Asic2/Ano3/Grin2b/Scn1a/Atp2b2/Grm8/Pcdh15	7
	GO:0051017	actin filament bundle assembly	12/603	172/29008	0.000270994	0.00219672	0.00155165	Ppm1e/Arhgap6/Ptk2b/Sorbs1/Add2/Actn1/Baiap2/Fmn2/Dbn1/Phactr1/Braf/Pcdh15	12
	GO:0043951	negative regulation of cAMP-mediated signaling	4/603	16/29008	0.000275761	0.00222122	0.00156896	Pde2a/Pde10a/Rnf157/Pde4d	4
	GO:0055057	neuroblast division	4/603	16/29008	0.000275761	0.00222122	0.00156896	Dock7/Fgf13/Sox5/Numb	4
	GO:1903423	positive regulation of synaptic vesicle recycling	4/603	16/29008	0.000275761	0.00222122	0.00156896	Nlgn1/Pclo/Dnm1/Snap91	4
	GO:0003407	neural retina development	8/603	81/29008	0.000282526	0.00226742	0.00160159	Hcn1/Miat/Thrb/Fat3/Atp8a2/Ntrk2/Ahi1/Gpm6a	8
	GO:0042692	muscle cell differentiation	21/603	428/29008	0.000283424	0.00226742	0.00160159	Nrg1/Nebl/Sgcd/Sorbs2/Ripor2/Adgrb3/Camk2d/Zeb1/Rora/Dmd/Dner/Actn1/Mef2c/Hdac9/Homer1/Cdh2/Map2k4/Mrtfb/Ppp3ca/Syne1/Akap6	21
	GO:0017158	regulation of calcium ion-dependent exocytosis	6/603	44/29008	0.000283872	0.00226742	0.00160159	Cacna1a/Trim9/Syt1/Stx1a/Syt7/Cadps	6
	GO:1901021	positive regulation of calcium ion transmembrane transporter activity	6/603	44/29008	0.000283872	0.00226742	0.00160159	Fgf14/Ryr2/Cacnb2/Cacna2d1/Hap1/Akap6	6
	GO:0007160	cell-matrix adhesion	14/603	225/29008	0.000284628	0.0022687	0.0016025	Tiam1/Arhgap6/Ptk2b/Dag1/Sorbs1/Nexmif/Efna5/Dmd/Actn1/Epha3/Sirpa/Ptprj/Cdh13/Macf1	14
	GO:0051048	negative regulation of secretion	13/603	199/29008	0.000291047	0.00231504	0.00163523	Nrg1/Stxbp5l/Kalrn/Trim9/Abr/Frmd4a/Sergef/Madd/Myo5a/Il1rapl1/Ppp3ca/Braf/Grm7	13
	GO:0021575	hindbrain morphogenesis	7/603	62/29008	0.000296049	0.00234992	0.00165987	Cacna1a/Dab1/Ophn1/Cntnap2/Nrxn1/Rora/Atp2b2	7
	GO:0010810	regulation of cell-substrate adhesion	14/603	226/29008	0.000297767	0.00235866	0.00166604	Arhgap6/Spock1/Ptk2b/Dag1/Prkce/Nexmif/Efna5/Dmd/Epha3/Dbn1/Ptprj/Cdh13/Braf/Macf1	14
	GO:0140058	neuron projection arborization	5/603	29/29008	0.000299879	0.00237047	0.00167438	Grip1/Nlgn1/Ntng1/Phactr1/Macf1	5
	GO:0043279	response to alkaloid	8/603	82/29008	0.000307455	0.00242034	0.0017096	Adcy8/Ryr2/Kalrn/Grin1/Prkce/Adgrl3/Prkcg/Homer1	8
	GO:0060042	retina morphogenesis in camera-type eye	8/603	82/29008	0.000307455	0.00242034	0.0017096	Hcn1/Miat/Thrb/Fat3/Atp8a2/Ntrk2/Dscam/Ahi1	8
	GO:0061572	actin filament bundle organization	12/603	175/29008	0.000317511	0.00249435	0.00176188	Ppm1e/Arhgap6/Ptk2b/Sorbs1/Add2/Actn1/Baiap2/Fmn2/Dbn1/Phactr1/Braf/Pcdh15	12
	GO:0090257	regulation of muscle system process	15/603	255/29008	0.000319924	0.00250301	0.001768	Chrm3/Ryr2/Prkg1/Kcnma1/Mlip/Camk2d/Cacna1c/Dmd/Fgf13/Mef2c/Dbn1/Dock4/Ppp3ca/Pde4d/Akap6	15
	GO:1901215	negative regulation of neuron death	15/603	255/29008	0.000319924	0.00250301	0.001768	Cacna1a/Gabrb2/Gabrb3/Grin1/Chl1/Ptk2b/Prkcg/Mef2c/Ntrk2/Tox3/Map2k4/Itpr1/Braf/Ncoa7/Grm7	15
	GO:0071300	cellular response to retinoic acid	6/603	45/29008	0.000321847	0.00251291	0.00177499	Brinp1/Ptk2b/Brinp3/Brinp2/Mef2c/Epha3	6
	GO:0046785	microtubule polymerization	8/603	83/29008	0.000334151	0.00260365	0.00183908	Nav3/Nin/Fgf13/Clip1/Gda/Map1b/Map2/Pde4dip	8
	GO:0001952	regulation of cell-matrix adhesion	10/603	128/29008	0.000353489	0.00272486	0.0019247	Arhgap6/Ptk2b/Dag1/Nexmif/Efna5/Dmd/Epha3/Ptprj/Cdh13/Macf1	10
	GO:0021952	central nervous system projection neuron axonogenesis	5/603	30/29008	0.000353744	0.00272486	0.0019247	Sptbn4/Dclk1/Slit2/Plxna4/Nin	5
	GO:1904752	regulation of vascular associated smooth muscle cell migration	5/603	30/29008	0.000353744	0.00272486	0.0019247	Prkg1/Dock7/Mef2c/Dock4/Myo5a	5
	GO:0061000	negative regulation of dendritic spine development	4/603	17/29008	0.000354702	0.00272486	0.0019247	Fstl4/Ube3a/Nlgn1/Ptprs	4
	GO:0086012	membrane depolarization during cardiac muscle cell action potential	4/603	17/29008	0.000354702	0.00272486	0.0019247	Cacna1d/Cacnb2/Cacna2d1/Cacna1c	4
	GO:0098814	spontaneous synaptic transmission	4/603	17/29008	0.000354702	0.00272486	0.0019247	Rims1/Syt1/Rims2/Unc13b	4
	GO:1904889	regulation of excitatory synapse assembly	4/603	17/29008	0.000354702	0.00272486	0.0019247	Ntrk3/Nrxn1/Sipa1l1/Ptprs	4
	GO:0048512	circadian behavior	7/603	64/29008	0.000360839	0.00276605	0.0019538	Gabrb3/Kcnma1/Kcnd2/Mapk10/Cntnap2/Npas2/Nlgn1	7
	GO:0061178	regulation of insulin secretion involved in cellular response to glucose stimulus	8/603	84/29008	0.000362705	0.00276605	0.0019538	Adcy8/Cacna1d/Cacna1e/Nrxn1/Prkce/Efna5/Epha5/Sybu	8
	GO:0000245	spliceosomal complex assembly	6/603	46/29008	0.000363688	0.00276605	0.0019538	Celf4/Celf2/Celf3/Celf5/Celf1/Srpk2	6
	GO:0050974	detection of mechanical stimulus involved in sensory perception	6/603	46/29008	0.000363688	0.00276605	0.0019538	Asic2/Grin2b/Scn1a/Atp2b2/Grm8/Pcdh15	6
	GO:1903115	regulation of actin filament-based movement	6/603	46/29008	0.000363688	0.00276605	0.0019538	Ryr2/Cacna1c/Fgf13/Dbn1/Pde4d/Akap6	6
	GO:0072384	organelle transport along microtubule	8/603	85/29008	0.000393215	0.00298468	0.00210823	Agbl4/Bicdl1/Madd/Dync1i1/Sybu/Map1b/Map2/Hap1	8
	GO:0014904	myotube cell development	6/603	47/29008	0.000409663	0.00309722	0.00218772	Ripor2/Dmd/Dner/Hdac9/Homer1/Ppp3ca	6
	GO:0021696	cerebellar cortex morphogenesis	6/603	47/29008	0.000409663	0.00309722	0.00218772	Cacna1a/Ophn1/Cntnap2/Nrxn1/Rora/Atp2b2	6
	GO:0021533	cell differentiation in hindbrain	5/603	31/29008	0.000414614	0.00311613	0.00220108	Cacna1a/Ophn1/Nrxn1/Rora/Atp2b2	5
	GO:0060074	synapse maturation	5/603	31/29008	0.000414614	0.00311613	0.00220108	Nrxn1/Palm/Sez6l/Sybu/Nrg2	5
	GO:0060384	innervation	5/603	31/29008	0.000414614	0.00311613	0.00220108	Gabrb2/Gabrb3/Col25a1/Prkcg/Unc13b	5
	GO:0090596	sensory organ morphogenesis	17/603	319/29008	0.000415867	0.00311941	0.0022034	Hcn1/Ripor2/Miat/Abr/Thrb/Fat3/Sobp/Zeb1/Tenm3/Stau2/Atp8a2/Atp2b2/Abi2/Ntrk2/Dscam/Ahi1/Pcdh15	17
	GO:0003018	vascular process in circulatory system	14/603	234/29008	0.000422917	0.00316608	0.00223636	Chrm3/Asic2/Pde2a/Prkg1/Kcnma1/Abr/Slit2/Slc16a2/Cacna1c/Htr2c/Dock4/Sh3gl2/Ptprj/Ext1	14
	GO:0048041	focal adhesion assembly	8/603	86/29008	0.000425778	0.00318126	0.00224708	Arhgap6/Ptk2b/Sorbs1/Efna5/Actn1/Epha3/Ptprj/Macf1	8
	GO:0019933	cAMP-mediated signaling	7/603	66/29008	0.000436509	0.00325506	0.00229921	Adcy8/Pde2a/Pde10a/Cap2/Epha5/Rnf157/Pde4d	7
	GO:0048593	camera-type eye morphogenesis	11/603	156/29008	0.000440609	0.00327923	0.00231628	Hcn1/Miat/Thrb/Fat3/Zeb1/Tenm3/Atp8a2/Abi2/Ntrk2/Dscam/Ahi1	11
	GO:0003128	heart field specification	4/603	18/29008	0.000448578	0.00329995	0.00233092	Robo2/Robo1/Mef2c/Ext1	4
	GO:0032793	positive regulation of CREB transcription factor activity	4/603	18/29008	0.000448578	0.00329995	0.00233092	Adcy8/Cacna1d/Epha5/Camk1d	4
	GO:0035330	regulation of hippo signaling	4/603	18/29008	0.000448578	0.00329995	0.00233092	Shank2/Wwc1/Cit/Schip1	4
	GO:0043278	response to morphine	4/603	18/29008	0.000448578	0.00329995	0.00233092	Adcy8/Grin1/Prkce/Prkcg	4
	GO:0045956	positive regulation of calcium ion-dependent exocytosis	4/603	18/29008	0.000448578	0.00329995	0.00233092	Syt1/Stx1a/Syt7/Cadps	4
	GO:1905244	regulation of modification of synaptic structure	4/603	18/29008	0.000448578	0.00329995	0.00233092	Kalrn/Baiap2/Camkv/Cttnbp2	4
	GO:0003179	heart valve morphogenesis	6/603	48/29008	0.000460051	0.00337136	0.00238136	Slit3/Robo2/Slit2/Robo1/Mef2c/Zfpm2	6
	GO:0030517	negative regulation of axon extension	6/603	48/29008	0.000460051	0.00337136	0.00238136	D130043K22Rik/Slit2/Tnr/Slit1/Ptprs/Map2	6
	GO:0007018	microtubule-based movement	20/603	413/29008	0.000462927	0.00338593	0.00239165	Cfap54/Agbl4/Cacna1e/Bsn/Bicdl1/Celf3/Stau2/Madd/Dlg2/Dync1i1/Fmn2/Sybu/Rfx3/Myo5a/Vps13a/Map1b/Map2/Hap1/Tmem108/Kif5c	20
	GO:0007622	rhythmic behavior	7/603	67/29008	0.00047882	0.00349237	0.00246683	Gabrb3/Kcnma1/Kcnd2/Mapk10/Cntnap2/Npas2/Nlgn1	7
	GO:0046777	protein autophosphorylation	14/603	237/29008	0.000480224	0.00349237	0.00246683	Nrg1/Dapk1/Camk4/Ptk2b/Camk2d/Camk2a/Camkk2/Wnk2/Prkcg/Epha7/Ntrk2/Csnk1g1/Aak1/Tnik	14
	GO:0071241	cellular response to inorganic substance	14/603	237/29008	0.000480224	0.00349237	0.00246683	Adcy8/Grin2a/Gabrb3/Nrxn1/Syt1/Syt7/Kcnc2/Cpne6/Kcnh1/Nlgn1/Dlg2/Mef2c/Cpne4/Braf	14
	GO:1904738	vascular associated smooth muscle cell migration	5/603	32/29008	0.00048306	0.00350631	0.00247668	Prkg1/Dock7/Mef2c/Dock4/Myo5a	5
	GO:0051403	stress-activated MAPK cascade	14/603	238/29008	0.000500738	0.00362774	0.00256245	Sh3rf3/Fgf14/Plcb1/Fgd4/Mapk10/Ptk2b/Map2k6/Fgf12/Magi3/Sirpa/Map2k4/Klhdc10/Tnik/Zmynd11	14
	GO:0047496	vesicle transport along microtubule	6/603	49/29008	0.000515139	0.003725	0.00263115	Bicdl1/Madd/Dync1i1/Sybu/Map2/Hap1	6
	GO:0070507	regulation of microtubule cytoskeleton organization	11/603	159/29008	0.000517533	0.00373523	0.00263838	Nav3/Ripor2/Efna5/Nin/Fgf13/Clip1/Epha3/Gda/Map1b/Map2/Pde4dip	11
	GO:1904427	positive regulation of calcium ion transmembrane transport	8/603	89/29008	0.000536829	0.0038672	0.00273159	Fgf14/Cacna1d/Ryr2/Cacnb2/Cacna2d1/Cacna1c/Hap1/Akap6	8
	GO:0014072	response to isoquinoline alkaloid	4/603	19/29008	0.000558902	0.00401657	0.0028371	Adcy8/Grin1/Prkce/Prkcg	4
	GO:0021697	cerebellar cortex formation	5/603	33/29008	0.000559669	0.00401657	0.0028371	Cacna1a/Ophn1/Nrxn1/Rora/Atp2b2	5
	GO:0045860	positive regulation of protein kinase activity	18/603	358/29008	0.000567049	0.0040619	0.00286912	Adcy8/Nrg1/Dab1/Ntrk3/Fgd4/Grm5/Ptk2b/Tenm1/Dag1/Map2k6/Nrxn1/Camkk2/Prkag2/Robo1/Magi3/Map2k4/Ccny/Akap6	18
	GO:0034332	adherens junction organization	6/603	50/29008	0.000575223	0.00411273	0.00290503	Cdh9/Cdh18/Abi2/Cdh8/Cdh12/Numb	6
	GO:0038127	ERBB signaling pathway	9/603	113/29008	0.000599878	0.00427301	0.00301824	Nrg1/Ptprr/Ptk2b/Ptpn12/Ptprj/Nrg2/Cdh13/Hap1/Braf	9
	GO:0120034	positive regulation of plasma membrane bounded cell projection assembly	9/603	113/29008	0.000599878	0.00427301	0.00301824	Ripor2/Tenm1/Plppr5/Palm/Nlgn1/Abi2/Fnbp1l/Hap1/Gpm6a	9
	GO:0048592	eye morphogenesis	12/603	188/29008	0.000605088	0.0043021	0.00303879	Hcn1/Miat/Thrb/Fat3/Zeb1/Tenm3/Stau2/Atp8a2/Abi2/Ntrk2/Dscam/Ahi1	12
	GO:0043268	positive regulation of potassium ion transport	6/603	51/29008	0.000640605	0.00453961	0.00320655	Rgs7/Dpp6/Wnk2/Kcnc2/Kcnn2/Akap6	6
	GO:0007266	Rho protein signal transduction	10/603	138/29008	0.000640872	0.00453961	0.00320655	Ripor2/Kalrn/Ophn1/Rit2/Arhgef25/Robo1/Baiap2/Rasgrf1/Cdh2/Cdh13	10
	GO:0099563	modification of synaptic structure	5/603	34/29008	0.000645045	0.00455344	0.00321632	Kalrn/Dlgap3/Baiap2/Camkv/Cttnbp2	5
	GO:0010256	endomembrane system organization	22/603	488/29008	0.00064521	0.00455344	0.00321632	Ano3/Trpc5/Ano6/Syt1/Reep1/Hook1/Stx1a/Syt7/Baiap2/Esyt2/Pacsin1/Sgip1/Grik5/Sh3gl2/Snap25/Myo5a/Fnbp1l/Xkr4/Dnm1/Ptprn/Syne1/Pde4dip	22
	GO:0006937	regulation of muscle contraction	11/603	164/29008	0.000670563	0.00472363	0.00333654	Chrm3/Ryr2/Prkg1/Kcnma1/Cacna1c/Dmd/Fgf13/Dbn1/Dock4/Pde4d/Akap6	11
	GO:0010766	negative regulation of sodium ion transport	4/603	20/29008	0.000687204	0.0048054	0.00339429	Hecw1/Camk2d/Wnk2/Nedd4l	4
	GO:0043116	negative regulation of vascular permeability	4/603	20/29008	0.000687204	0.0048054	0.00339429	Pde2a/Slit2/Sh3gl2/Ptprj	4
	GO:0097107	postsynaptic density assembly	4/603	20/29008	0.000687204	0.0048054	0.00339429	Ntrk3/Nrxn1/Sipa1l1/Ptprs	4
	GO:0097320	plasma membrane tubulation	4/603	20/29008	0.000687204	0.0048054	0.00339429	Pacsin1/Sgip1/Sh3gl2/Fnbp1l	4
	GO:0048839	inner ear development	13/603	218/29008	0.000691498	0.00482658	0.00340925	Ripor2/Gabrb2/Gabrb3/Kcnma1/Abr/Lin7a/Sobp/Zeb1/Atp8a2/Atp2b2/Plppr4/Ahi1/Pcdh15	13
	GO:0030041	actin filament polymerization	12/603	191/29008	0.000695941	0.00484873	0.00342489	Slit2/Ptk2b/Tenm1/Prkce/Add2/Baiap2/Fmn2/Dbn1/Abi2/Pak3/Sptan1/Diaph2	12
	GO:0030166	proteoglycan biosynthetic process	6/603	52/29008	0.0007116	0.0049488	0.00349558	Csgalnact1/Hs6st3/Xylt1/Hs2st1/Ext1/Chsy3	6
	GO:0042490	mechanoreceptor differentiation	8/603	93/29008	0.000720191	0.00499944	0.00353135	Ripor2/Gabrb2/Gabrb3/Ntrk3/Kcnma1/Atp2b2/Ntrk2/Pcdh15	8
	GO:0031098	stress-activated protein kinase signaling cascade	14/603	248/29008	0.000750327	0.00519918	0.00367244	Sh3rf3/Fgf14/Plcb1/Fgd4/Mapk10/Ptk2b/Map2k6/Fgf12/Magi3/Sirpa/Map2k4/Klhdc10/Tnik/Zmynd11	14
	GO:0035264	multicellular organism growth	13/603	220/29008	0.000752631	0.0052057	0.00367704	Apba2/Sptbn4/Unc79/Meg3/Atp8a2/Sgip1/Lncpint/Slc4a10/Ext1/Celf1/Mbd5/Pde4d/Pcdh15	13
	GO:0031110	regulation of microtubule polymerization or depolymerization	8/603	94/29008	0.000773116	0.00533772	0.00377029	Nav3/Nin/Fgf13/Clip1/Gda/Map1b/Map2/Pde4dip	8
	GO:0007044	cell-substrate junction assembly	8/603	96/29008	0.000888339	0.00611113	0.00431659	Arhgap6/Ptk2b/Sorbs1/Efna5/Actn1/Epha3/Ptprj/Macf1	8
	GO:0070509	calcium ion import	8/603	96/29008	0.000888339	0.00611113	0.00431659	Cacna1d/Cacna1a/Cacnb2/Cacna1e/Cacna1c/Cacna1b/Mcu/Homer1	8
	GO:0007009	plasma membrane organization	10/603	145/29008	0.000939664	0.00639732	0.00451874	Ano3/Trpc5/Ano6/Syt7/Baiap2/Pacsin1/Sgip1/Sh3gl2/Fnbp1l/Xkr4	10
	GO:0043624	cellular protein complex disassembly	10/603	145/29008	0.000939664	0.00639732	0.00451874	Nrg1/Mical2/Nav3/Add2/Fgf13/Sh3gl2/Sptan1/Map1b/Map2/Nsf	10
	GO:1903034	regulation of response to wounding	11/603	171/29008	0.00094649	0.00639732	0.00451874	Nrg1/D130043K22Rik/Prkg1/Ntrk3/Tnr/Rtn4rl1/Ano6/Prkce/Xylt1/Ptprs/Braf	11
	GO:0048846	axon extension involved in axon guidance	5/603	37/29008	0.000960038	0.00639732	0.00451874	Slit3/Slit2/Plxna4/Slit1/Dscam	5
	GO:0090075	relaxation of muscle	5/603	37/29008	0.000960038	0.00639732	0.00451874	Prkg1/Kcnma1/Camk2d/Pde4d/Akap6	5
	GO:1902284	neuron projection extension involved in neuron projection guidance	5/603	37/29008	0.000960038	0.00639732	0.00451874	Slit3/Slit2/Plxna4/Slit1/Dscam	5
	GO:0007270	neuron-neuron synaptic transmission	3/603	10/29008	0.000961776	0.00639732	0.00451874	Dlgap2/Cacna1a/Camk4	3
	GO:0046834	lipid phosphorylation	3/603	10/29008	0.000961776	0.00639732	0.00451874	Dgkg/Dgkb/Dgkh	3
	GO:0051775	response to redox state	3/603	10/29008	0.000961776	0.00639732	0.00451874	Ryr2/Npas2/Arntl	3
	GO:0071871	response to epinephrine	3/603	10/29008	0.000961776	0.00639732	0.00451874	Ryr2/Pde4d/Akap6	3
	GO:0071872	cellular response to epinephrine stimulus	3/603	10/29008	0.000961776	0.00639732	0.00451874	Ryr2/Pde4d/Akap6	3
	GO:0097105	presynaptic membrane assembly	3/603	10/29008	0.000961776	0.00639732	0.00451874	Nrxn1/Nlgn1/Il1rapl1	3
	GO:0099541	trans-synaptic signaling by lipid	3/603	10/29008	0.000961776	0.00639732	0.00451874	Plcb1/Grm5/Nrxn1	3
	GO:0099542	trans-synaptic signaling by endocannabinoid	3/603	10/29008	0.000961776	0.00639732	0.00451874	Plcb1/Grm5/Nrxn1	3
	GO:0099640	axo-dendritic protein transport	3/603	10/29008	0.000961776	0.00639732	0.00451874	Dlg2/Myo5a/Kif5c	3
	GO:1900454	positive regulation of long-term synaptic depression	3/603	10/29008	0.000961776	0.00639732	0.00451874	Adcy8/Stau2/Iqsec2	3
	GO:1990264	peptidyl-tyrosine dephosphorylation involved in inactivation of protein kinase activity	3/603	10/29008	0.000961776	0.00639732	0.00451874	Ptpro/Ptprt/Ptprj	3
	GO:2000171	negative regulation of dendrite development	3/603	10/29008	0.000961776	0.00639732	0.00451874	D130043K22Rik/Fat3/Bcl11a	3
	GO:2000807	regulation of synaptic vesicle clustering	3/603	10/29008	0.000961776	0.00639732	0.00451874	Nlgn1/Cdh2/Snap91	3
	GO:0007163	establishment or maintenance of cell polarity	13/603	226/29008	0.000963958	0.00640068	0.00452112	Lrrc7/Ripor2/Ophn1/Lin7a/Ptk2b/Frmd4a/Dock7/Dlg2/Fgf13/Map1b/Map2/Snap91/Macf1	13
	GO:0016050	vesicle organization	15/603	284/29008	0.000973325	0.00645166	0.00455713	Trim9/Syt1/Slc17a7/Hook1/Stx1a/Syt7/Grik5/Unc13c/Unc13b/Snap25/Fnbp1l/Dnm1/Ptprn/Snap91/Cadps	15
	GO:0010001	glial cell differentiation	14/603	255/29008	0.000981735	0.00649612	0.00458853	Nrg1/Tenm4/Dab1/Ntrk3/Miat/Cntnap2/Dag1/Dmd/Dner/Sox5/Ntrk2/Lingo1/Ptprj/Cdh2	14
	GO:0003180	aortic valve morphogenesis	4/603	22/29008	0.00100393	0.00660861	0.00466799	Slit3/Robo2/Slit2/Robo1	4
	GO:0015012	heparan sulfate proteoglycan biosynthetic process	4/603	22/29008	0.00100393	0.00660861	0.00466799	Hs6st3/Xylt1/Hs2st1/Ext1	4
	GO:0017121	plasma membrane phospholipid scrambling	4/603	22/29008	0.00100393	0.00660861	0.00466799	Ano3/Trpc5/Ano6/Xkr4	4
	GO:0007519	skeletal muscle tissue development	12/603	201/29008	0.0010853	0.00711737	0.00502735	Ripor2/Rbfox1/Meg3/Dmd/Gpcpd1/Dner/Hivep3/Mef2c/Arntl/Hdac9/Homer1/Ppp3ca	12
	GO:0031279	regulation of cyclase activity	5/603	38/29008	0.00108681	0.00711737	0.00502735	Cacna1d/Cap2/Cacna1c/Palm/Akap6	5
	GO:0086004	regulation of cardiac muscle cell contraction	5/603	38/29008	0.00108681	0.00711737	0.00502735	Ryr2/Cacna1c/Fgf13/Pde4d/Akap6	5
	GO:0030833	regulation of actin filament polymerization	11/603	174/29008	0.00109053	0.00712953	0.00503594	Slit2/Ptk2b/Tenm1/Prkce/Add2/Baiap2/Fmn2/Dbn1/Abi2/Pak3/Sptan1	11
	GO:0030308	negative regulation of cell growth	12/603	202/29008	0.0011326	0.00739193	0.00522129	Slit3/D130043K22Rik/Slit2/Fstl4/Tnr/Slit1/Fgf13/Bcl11a/Epha7/Ptprj/Ptprs/Map2	12
	GO:0043647	inositol phosphate metabolic process	6/603	57/29008	0.00116226	0.00757256	0.00534887	Plcb1/Ptk2b/Grk3/Ocrl/Itpka/Inpp4b	6
	GO:0051146	striated muscle cell differentiation	16/603	320/29008	0.0011908	0.00772291	0.00545507	Nrg1/Nebl/Sgcd/Sorbs2/Ripor2/Adgrb3/Camk2d/Dmd/Dner/Mef2c/Hdac9/Homer1/Cdh2/Map2k4/Ppp3ca/Akap6	16
	GO:0010738	regulation of protein kinase A signaling	4/603	23/29008	0.00119545	0.00772291	0.00545507	Pde10a/Grin2b/Nrxn1/Akap6	4
	GO:0010880	regulation of release of sequestered calcium ion into cytosol by sarcoplasmic reticulum	4/603	23/29008	0.00119545	0.00772291	0.00545507	Ryr2/Camk2d/Dmd/Pde4d	4
	GO:0010996	response to auditory stimulus	4/603	23/29008	0.00119545	0.00772291	0.00545507	D130043K22Rik/Cntnap2/Nrxn1/Atp8a2	4
	GO:0098901	regulation of cardiac muscle cell action potential	4/603	23/29008	0.00119545	0.00772291	0.00545507	Ryr2/Camk2d/Cacna1c/Fgf13	4
	GO:0072073	kidney epithelium development	10/603	150/29008	0.00121635	0.00784464	0.00554106	Robo2/Slit2/Klhl3/Pbx1/Mef2c/Ptpro/Epha7/Hs2st1/Ext1/Ahi1	10
	GO:0021680	cerebellar Purkinje cell layer development	5/603	39/29008	0.00122556	0.00787745	0.00556423	Cacna1a/Cntnap2/Rora/Atp2b2/Sez6l	5
	GO:0071320	cellular response to cAMP	5/603	39/29008	0.00122556	0.00787745	0.00556423	Hcn1/Pde2a/Itpr1/Pde4d/Akap6	5
	GO:0050795	regulation of behavior	8/603	101/29008	0.00123731	0.00793961	0.00560814	Nrxn1/Npas2/Nlgn1/Mef2c/Sgip1/Dbn1/Mbd5/Ahi1	8
	GO:0003231	cardiac ventricle development	10/603	151/29008	0.00127895	0.00817928	0.00577743	Slit3/Nrg1/Robo2/Ryr2/Pde2a/Slit2/Robo1/Mef2c/Zfpm2/Cplane1	10
	GO:0050921	positive regulation of chemotaxis	10/603	151/29008	0.00127895	0.00817928	0.00577743	Ripor2/Ntrk3/Slit2/Ptk2b/Ano6/Mcu/Ptprj/Camk1d/Cdh13/Dscam	10
	GO:0021684	cerebellar granular layer formation	3/603	11/29008	0.00130207	0.00818998	0.00578499	Ophn1/Nrxn1/Atp2b2	3
	GO:0021707	cerebellar granule cell differentiation	3/603	11/29008	0.00130207	0.00818998	0.00578499	Ophn1/Nrxn1/Atp2b2	3
	GO:0031630	regulation of synaptic vesicle fusion to presynaptic active zone membrane	3/603	11/29008	0.00130207	0.00818998	0.00578499	Syt1/Syt7/Grik5	3
	GO:0050774	negative regulation of dendrite morphogenesis	3/603	11/29008	0.00130207	0.00818998	0.00578499	Trpc5/Cit/Ppp3ca	3
	GO:0071372	cellular response to follicle-stimulating hormone stimulus	3/603	11/29008	0.00130207	0.00818998	0.00578499	Efna5/Epha5/Epha3	3
	GO:0071420	cellular response to histamine	3/603	11/29008	0.00130207	0.00818998	0.00578499	Gabrb1/Gabrb2/Gabrb3	3
	GO:0086016	AV node cell action potential	3/603	11/29008	0.00130207	0.00818998	0.00578499	Ryr2/Cacnb2/Cacna1c	3
	GO:0086027	AV node cell to bundle of His cell signaling	3/603	11/29008	0.00130207	0.00818998	0.00578499	Ryr2/Cacnb2/Cacna1c	3
	GO:0097104	postsynaptic membrane assembly	3/603	11/29008	0.00130207	0.00818998	0.00578499	Nrxn1/Nlgn1/Cdh2	3
	GO:1901632	regulation of synaptic vesicle membrane organization	3/603	11/29008	0.00130207	0.00818998	0.00578499	Syt1/Syt7/Grik5	3
	GO:0150115	cell-substrate junction organization	8/603	102/29008	0.00131867	0.00828075	0.0058491	Arhgap6/Ptk2b/Sorbs1/Efna5/Actn1/Epha3/Ptprj/Macf1	8
	GO:1903311	regulation of mRNA metabolic process	15/603	293/29008	0.00132763	0.00832331	0.00587916	Rbfox3/Rbfox1/Celf4/Celf2/Elavl4/Celf3/Khdrbs2/Khdrbs3/Celf5/Nova2/Srrm4/Rbfox2/Celf1/Papola/Srpk2	15
	GO:0032228	regulation of synaptic transmission GABAergic	5/603	40/29008	0.00137699	0.00859043	0.00606785	Prkce/Nlgn1/Plcl2/Usp46/Hap1
	GO:0060219	camera-type eye photoreceptor cell differentiation	5/603	40/29008	0.00137699	0.00859043	0.00606785	Hcn1/Miat/Thrb/Ntrk2/Ahi1	5
	GO:1901385	regulation of voltage-gated calcium channel activity	5/603	40/29008	0.00137699	0.00859043	0.00606785	Fgf14/Cacna1a/Cacnb2/Cacna2d1/Dmd	5
	GO:0018210	peptidyl-threonine modification	9/603	127/29008	0.00138009	0.00859573	0.00607159	Galnt13/Trpc5/Camk2d/Camk2a/Prkag2/Spred2/Cit/Akt3/Galntl6	9
	GO:0045123	cellular extravasation	7/603	80/29008	0.00138791	0.00863038	0.00609607	Plcb1/Ripor2/Abr/Add2/Sirpa/Fut9/Ext1	7
	GO:0034643	establishment of mitochondrion localization microtubule-mediated	4/603	24/29008	0.00141116	0.00872348	0.00616182	Agbl4/Sybu/Map1b/Hap1
	GO:0047497	mitochondrion transport along microtubule	4/603	24/29008	0.00141116	0.00872348	0.00616182	Agbl4/Sybu/Map1b/Hap1	4
	GO:0007043	cell-cell junction assembly	10/603	153/29008	0.00141202	0.00872348	0.00616182	Cntnap2/Cdh9/Nedd4l/Cdh18/Ctnnd2/Ptpro/Abi2/Cdh8/Cdh12/Cdh2	10
	GO:0031099	regeneration	10/603	153/29008	0.00141202	0.00872348	0.00616182	Nrg1/D130043K22Rik/Ntrk3/Large1/Tnr/Rtn4rl1/Xylt1/Ptprs/Itpr1/Braf	10
	GO:0003300	cardiac muscle hypertrophy	8/603	104/29008	0.00149414	0.00921585	0.00650961	Sorbs2/Ryr2/Mlip/Camk2d/Mef2c/Map2k4/Ppp3ca/Akap6	8
	GO:1901216	positive regulation of neuron death	9/603	129/29008	0.00153885	0.00946376	0.00668472	Ppp2r2b/Kcnma1/Grin2b/Ptpn5/Grik5/Epha7/Pak3/Map2k4/Srpk2	9
	GO:0051339	regulation of lyase activity	5/603	41/29008	0.00154177	0.00946376	0.00668472	Cacna1d/Cap2/Cacna1c/Palm/Akap6	5
	GO:1901381	positive regulation of potassium ion transmembrane transport	5/603	41/29008	0.00154177	0.00946376	0.00668472	Rgs7/Dpp6/Wnk2/Kcnc2/Akap6	5
	GO:0045921	positive regulation of exocytosis	8/603	105/29008	0.00158854	0.00973525	0.00687649	Cadps2/Syt1/Stx1a/Syt7/Nlgn1/Stxbp5/Unc13b/Cadps	8
	GO:0014808	release of sequestered calcium ion into cytosol by sarcoplasmic reticulum	4/603	25/29008	0.00165258	0.0100791	0.00711939	Ryr2/Camk2d/Dmd/Pde4d	4
	GO:0021692	cerebellar Purkinje cell layer morphogenesis	4/603	25/29008	0.00165258	0.0100791	0.00711939	Cacna1a/Cntnap2/Rora/Atp2b2	4
	GO:0051291	protein heterooligomerization	4/603	25/29008	0.00165258	0.0100791	0.00711939	Grin1/Grin2b/Syt1/Kcnc2	4
	GO:0009100	glycoprotein metabolic process	16/603	331/29008	0.00168344	0.010251	0.00724077	Mgat4c/Plcb1/Csgalnact1/Galnt13/Large1/Hs6st3/Galnt18/St6galnac5/Tmtc1/Xylt1/Fut9/Hs2st1/Slc4a10/Galntl6/Ext1/Chsy3	16
	GO:0006821	chloride transport	8/603	106/29008	0.00168761	0.0102601	0.00724718	Gabrb1/Ano3/Gabrb2/Gabrb3/Grm5/Gabra2/Ano6/Gabrg3	8
	GO:0016188	synaptic vesicle maturation	3/603	12/29008	0.00170939	0.0103103	0.0072827	Slc17a7/Unc13c/Unc13b	3
	GO:0032354	response to follicle-stimulating hormone	3/603	12/29008	0.00170939	0.0103103	0.0072827	Efna5/Epha5/Epha3	3
	GO:0035331	negative regulation of hippo signaling	3/603	12/29008	0.00170939	0.0103103	0.0072827	Shank2/Wwc1/Cit	3
	GO:1900244	positive regulation of synaptic vesicle endocytosis	3/603	12/29008	0.00170939	0.0103103	0.0072827	Nlgn1/Dnm1/Snap91	3
	GO:2000322	regulation of glucocorticoid receptor signaling pathway	3/603	12/29008	0.00170939	0.0103103	0.0072827	Arntl/Ntrk2/Lmo3	3
	GO:0050848	regulation of calcium-mediated signaling	7/603	83/29008	0.00171995	0.0103577	0.00731616	Nrg1/Rit2/Ptk2b/Itpr1/Cdh13/Camta1/Akap6	7
	GO:0045216	cell-cell junction organization	12/603	213/29008	0.00177569	0.0106765	0.00754135	Cntnap2/Cdh9/Nedd4l/Cdh18/Ctnnd2/Ptpro/Abi2/Cdh8/Cdh12/Cdh2/Ext1/Numb	12
	GO:1903078	positive regulation of protein localization to plasma membrane	6/603	62/29008	0.00180453	0.0108328	0.00765176	Dpp10/Dpp6/Sorbs1/Nrxn1/Epha3/Myo5a	6
	GO:0001654	eye development	19/603	430/29008	0.00184332	0.0110483	0.00780397	Hcn1/Bcl11b/Ntrk3/Miat/Celf4/Thrb/Fat3/Zeb1/Tenm3/Stau2/Atp8a2/Pbx1/Cacna1c/Spred2/Abi2/Ntrk2/Dscam/Ahi1/Gpm6a	19
	GO:0048469	cell maturation	12/603	214/29008	0.00184662	0.0110508	0.00780571	Nrcam/Plcb1/Kcnma1/Sptbn4/Cntnap2/Ptk2b/Adgrb3/Nrxn1/Srrm4/Dlg2/Bcl11a/Rfx3	12
	GO:0014897	striated muscle hypertrophy	8/603	108/29008	0.00190038	0.0113547	0.00802039	Sorbs2/Ryr2/Mlip/Camk2d/Mef2c/Map2k4/Ppp3ca/Akap6	8
	GO:0021955	central nervous system neuron axonogenesis	5/603	43/29008	0.00191415	0.0113903	0.00804551	Sptbn4/Dclk1/Slit2/Plxna4/Nin	5
	GO:0048741	skeletal muscle fiber development	5/603	43/29008	0.00191415	0.0113903	0.00804551	Ripor2/Dner/Hdac9/Homer1/Ppp3ca	5
	GO:0007205	protein kinase C-activating G protein-coupled receptor signaling pathway	4/603	26/29008	0.00192125	0.0113903	0.00804551	Dgkg/Dgkb/Grm5/Dgkh	4
	GO:0099010	modification of postsynaptic structure	4/603	26/29008	0.00192125	0.0113903	0.00804551	Kalrn/Baiap2/Camkv/Cttnbp2	4
	GO:1903514	release of sequestered calcium ion into cytosol by endoplasmic reticulum	4/603	26/29008	0.00192125	0.0113903	0.00804551	Ryr2/Camk2d/Dmd/Pde4d	4
	GO:0014911	positive regulation of smooth muscle cell migration	6/603	63/29008	0.00196004	0.0116022	0.00819521	Rapgef4/Camk2d/Dock7/Dock4/Myo5a/Pde4d	6
	GO:0043525	positive regulation of neuron apoptotic process	7/603	85/29008	0.00197348	0.0116637	0.00823865	Ppp2r2b/Kcnma1/Grik5/Epha7/Pak3/Map2k4/Srpk2	7
	GO:0150063	visual system development	19/603	433/29008	0.00199284	0.0117572	0.0083047	Hcn1/Bcl11b/Ntrk3/Miat/Celf4/Thrb/Fat3/Zeb1/Tenm3/Stau2/Atp8a2/Pbx1/Cacna1c/Spred2/Abi2/Ntrk2/Dscam/Ahi1/Gpm6a	19
	GO:0035265	organ growth	12/603	216/29008	0.00199546	0.0117572	0.0083047	Nrg1/Sorbs2/Tenm4/Wwc1/Camk2d/Cacna1c/Ube3a/Mef2c/Map2k4/Zfpm2/Ext1/Akap6	12
	GO:0014896	muscle hypertrophy	8/603	110/29008	0.00213375	0.0125333	0.00885288	Sorbs2/Ryr2/Mlip/Camk2d/Mef2c/Map2k4/Ppp3ca/Akap6	8
	GO:0031532	actin cytoskeleton reorganization	8/603	110/29008	0.00213375	0.0125333	0.00885288	Ntrk3/Ptk2b/Sipa1l1/Baiap2/Mcu/Sptan1/Tnik/Phactr1	8
	GO:0021683	cerebellar granular layer morphogenesis	3/603	13/29008	0.00218805	0.0127737	0.00902266	Ophn1/Nrxn1/Atp2b2	3
	GO:0086067	AV node cell to bundle of His cell communication	3/603	13/29008	0.00218805	0.0127737	0.00902266	Ryr2/Cacnb2/Cacna1c	3
	GO:0150011	regulation of neuron projection arborization	3/603	13/29008	0.00218805	0.0127737	0.00902266	Grip1/Ntng1/Macf1	3
	GO:2001223	negative regulation of neuron migration	3/603	13/29008	0.00218805	0.0127737	0.00902266	Nrg1/Nrg3/Nexmif	3
	GO:0048880	sensory system development	19/603	437/29008	0.00220802	0.0128154	0.00905213	Hcn1/Bcl11b/Ntrk3/Miat/Celf4/Thrb/Fat3/Zeb1/Tenm3/Stau2/Atp8a2/Pbx1/Cacna1c/Spred2/Abi2/Ntrk2/Dscam/Ahi1/Gpm6a	19
	GO:0003176	aortic valve development	4/603	27/29008	0.00221869	0.0128154	0.00905213	Slit3/Robo2/Slit2/Robo1	4
	GO:0030201	heparan sulfate proteoglycan metabolic process	4/603	27/29008	0.00221869	0.0128154	0.00905213	Hs6st3/Xylt1/Hs2st1/Ext1	4
	GO:0030204	chondroitin sulfate metabolic process	4/603	27/29008	0.00221869	0.0128154	0.00905213	Csgalnact1/Xylt1/Ext1/Chsy3	4
	GO:0031338	regulation of vesicle fusion	4/603	27/29008	0.00221869	0.0128154	0.00905213	Trim9/Syt1/Syt7/Grik5	4
	GO:0051654	establishment of mitochondrion localization	4/603	27/29008	0.00221869	0.0128154	0.00905213	Agbl4/Sybu/Map1b/Hap1	4
	GO:0060004	reflex	4/603	27/29008	0.00221869	0.0128154	0.00905213	Cacna1a/Kcnma1/Usp46/Pcdh15	4
	GO:0110053	regulation of actin filament organization	14/603	279/29008	0.0022779	0.0131375	0.00927966	Ppm1e/Arhgap6/Slit2/Ptk2b/Tenm1/Prkce/Add2/Baiap2/Fmn2/Dbn1/Abi2/Pak3/Sptan1/Braf	14
	GO:0008064	regulation of actin polymerization or depolymerization	11/603	191/29008	0.00228826	0.0131774	0.00930782	Slit2/Ptk2b/Tenm1/Prkce/Add2/Baiap2/Fmn2/Dbn1/Abi2/Pak3/Sptan1	11
	GO:0009261	ribonucleotide catabolic process	5/603	45/29008	0.00234832	0.0134825	0.00952339	Pde2a/Dpyd/Nt5c2/Gda/Pde4d	5
	GO:0072583	clathrin-dependent endocytosis	5/603	45/29008	0.00234832	0.0134825	0.00952339	Sgip1/Sh3gl2/Fnbp1l/Snap91/Aak1	5
	GO:0043583	ear development	13/603	250/29008	0.00236841	0.0135774	0.00959041	Ripor2/Gabrb2/Gabrb3/Kcnma1/Abr/Lin7a/Sobp/Zeb1/Atp8a2/Atp2b2/Plppr4/Ahi1/Pcdh15	13
	GO:0003281	ventricular septum development	7/603	88/29008	0.00240689	0.0137774	0.00973164	Slit3/Robo2/Pde2a/Slit2/Robo1/Zfpm2/Cplane1	7
	GO:0042063	gliogenesis	16/603	344/29008	0.00247572	0.0141502	0.00999496	Nrg1/Tenm4/Dab1/Grin1/Ntrk3/Miat/Cntnap2/Atxn1/Dag1/Dmd/Dner/Sox5/Ntrk2/Lingo1/Ptprj/Cdh2	16
	GO:0055017	cardiac muscle tissue growth	8/603	113/29008	0.00252538	0.0144124	0.0101802	Nrg1/Sorbs2/Tenm4/Camk2d/Mef2c/Map2k4/Zfpm2/Akap6	8
	GO:0001919	regulation of receptor recycling	4/603	28/29008	0.0025464	0.014489	0.0102343	Gria3/Gria1/Gria2/Nsf	4
	GO:0007274	neuromuscular synaptic transmission	4/603	28/29008	0.0025464	0.014489	0.0102343	Erc2/Cacna1a/Rimbp2/Erc1	4
	GO:0008593	regulation of Notch signaling pathway	7/603	89/29008	0.00256653	0.0145819	0.0102999	Robo2/Cntn6/Rian/Robo1/Aak1/Cbfa2t2/Numb	7
	GO:0033135	regulation of peptidyl-serine phosphorylation	10/603	166/29008	0.00257694	0.0146193	0.0103263	Ntrk3/Sptbn4/Tenm1/Dock7/Nrxn1/Dmd/Plcl2/Ntrk2/Braf/Pde4d	10
	GO:0030832	regulation of actin filament length	11/603	194/29008	0.00258215	0.0146271	0.0103318	Slit2/Ptk2b/Tenm1/Prkce/Add2/Baiap2/Fmn2/Dbn1/Abi2/Pak3/Sptan1	11
	GO:0072523	purine-containing compound catabolic process	5/603	46/29008	0.00259035	0.0146518	0.0103493	Pde2a/Dpyd/Nt5c2/Gda/Pde4d	5
	GO:0030206	chondroitin sulfate biosynthetic process	3/603	14/29008	0.00274203	0.0153731	0.0108588	Csgalnact1/Xylt1/Chsy3	3
	GO:0031915	positive regulation of synaptic plasticity	3/603	14/29008	0.00274203	0.0153731	0.0108588	Adcy8/Dbn1/Snap25	3
	GO:0046058	cAMP metabolic process	3/603	14/29008	0.00274203	0.0153731	0.0108588	Adcy8/Adcy9/Pde4d	3
	GO:0098840	protein transport along microtubule	3/603	14/29008	0.00274203	0.0153731	0.0108588	Dlg2/Myo5a/Kif5c	3
	GO:0099118	microtubule-based protein transport	3/603	14/29008	0.00274203	0.0153731	0.0108588	Dlg2/Myo5a/Kif5c	3
	GO:2000650	negative regulation of sodium ion transmembrane transporter activity	3/603	14/29008	0.00274203	0.0153731	0.0108588	Hecw1/Camk2d/Nedd4l	3
	GO:0043010	camera-type eye development	17/603	381/29008	0.00283085	0.0158478	0.0111941	Hcn1/Bcl11b/Ntrk3/Miat/Celf4/Thrb/Fat3/Zeb1/Tenm3/Atp8a2/Cacna1c/Spred2/Abi2/Ntrk2/Dscam/Ahi1/Gpm6a	17
	GO:0021772	olfactory bulb development	5/603	47/29008	0.00284996	0.0158576	0.011201	Robo2/Slit2/Robo1/Slit1/Ext1	5
	GO:0042462	eye photoreceptor cell development	5/603	47/29008	0.00284996	0.0158576	0.011201	Hcn1/Miat/Thrb/Ntrk2/Ahi1	5
	GO:0043114	regulation of vascular permeability	5/603	47/29008	0.00284996	0.0158576	0.011201	Pde2a/Abr/Slit2/Sh3gl2/Ptprj	5
	GO:0120163	negative regulation of cold-induced thermogenesis	5/603	47/29008	0.00284996	0.0158576	0.011201	Map2k6/Dock7/Nova2/Plcl2/Arntl	5
	GO:0001933	negative regulation of protein phosphorylation	16/603	349/29008	0.00285338	0.0158576	0.011201	Ppm1e/Ntrk3/Slit2/Pid1/Prkag2/Pkia/Ptpn5/Dmd/Spred2/Ptpro/Sirpa/Sh3gl2/Ptprt/Ptprj/Ctdspl/Pde4d	16
	GO:0099637	neurotransmitter receptor transport	4/603	29/29008	0.00290584	0.0161257	0.0113904	Mapk10/Cacng3/Grip1/Snap25	4
	GO:0035023	regulation of Rho protein signal transduction	7/603	91/29008	0.0029101	0.016126	0.0113906	Ripor2/Ophn1/Rit2/Arhgef25/Robo1/Rasgrf1/Cdh2	7
	GO:0048709	oligodendrocyte differentiation	8/603	116/29008	0.00297111	0.0164163	0.0115957	Nrg1/Tenm4/Cntnap2/Dag1/Sox5/Ntrk2/Lingo1/Ptprj	8
	GO:0051952	regulation of amine transport	8/603	116/29008	0.00297111	0.0164163	0.0115957	Cacna1a/Grin2b/Syt1/Stx1a/Syt7/Htr2c/Myo5a/Grm7	8
	GO:0048015	phosphatidylinositol-mediated signaling	10/603	170/29008	0.00305956	0.0168807	0.0119236	Nrg1/Plcb1/Ntrk3/Nyap2/Ube3a/Myo16/Kcnh1/Plcl2/Ntrk2/Pi4ka	10
	GO:0046328	regulation of JNK cascade	9/603	143/29008	0.00310481	0.0171056	0.0120825	Sh3rf3/Plcb1/Fgd4/Ptk2b/Magi3/Sirpa/Map2k4/Tnik/Zmynd11	9
	GO:1904377	positive regulation of protein localization to cell periphery	6/603	69/29008	0.00311548	0.0171396	0.0121066	Dpp10/Dpp6/Sorbs1/Nrxn1/Epha3/Myo5a	6
	GO:0009416	response to light stimulus	15/603	321/29008	0.00318727	0.0175093	0.0123677	Asic2/Grin2a/Cacna1e/Grin1/Tafa2/Mapk10/Cntnap2/Atxn1/Atp8a2/Cacna1c/Slc4a10/Ext1/Braf/Fbxl17/Nptn	15
	GO:0045932	negative regulation of muscle contraction	4/603	30/29008	0.00329847	0.0180423	0.0127442	Prkg1/Kcnma1/Dbn1/Dock4	4
	GO:0099622	cardiac muscle cell membrane repolarization	4/603	30/29008	0.00329847	0.0180423	0.0127442	Cacna1d/Kcnd3/Cacna2d1/Kcnn2	4
	GO:1900273	positive regulation of long-term synaptic potentiation	4/603	30/29008	0.00329847	0.0180423	0.0127442	Adcy8/Kalrn/Ptpn5/Nptn	4
	GO:0044262	cellular carbohydrate metabolic process	14/603	291/29008	0.00332864	0.0181813	0.0128424	Csgalnact1/Ptk2b/Sorbs1/Prkce/Prkag2/Rora/Ppp1r1a/Ocrl/Itpka/Inpp4b/Fut9/Hs2st1/Ext1/Braf	14
	GO:0034776	response to histamine	3/603	15/29008	0.00337498	0.0182516	0.012892	Gabrb1/Gabrb2/Gabrb3	3
	GO:0046548	retinal rod cell development	3/603	15/29008	0.00337498	0.0182516	0.012892	Miat/Ntrk2/Ahi1	3
	GO:0048680	positive regulation of axon regeneration	3/603	15/29008	0.00337498	0.0182516	0.012892	Nrg1/Ntrk3/Braf	3
	GO:0099550	trans-synaptic signaling	3/603	15/29008	0.00337498	0.0182516	0.012892	Grm5/Ntrk2/Nptn
	GO:1901387	positive regulation of voltage-gated calcium channel activity	3/603	15/29008	0.00337498	0.0182516	0.012892	Fgf14/Cacnb2/Cacna2d1	3
	GO:1901841	regulation of high voltage-gated calcium channel activity	3/603	15/29008	0.00337498	0.0182516	0.012892	Fgf14/Cacnb2/Cacna2d1	3
	GO:1902306	negative regulation of sodium ion transmembrane transport	3/603	15/29008	0.00337498	0.0182516	0.012892	Hecw1/Camk2d/Nedd4l	3
	GO:0016601	Rac protein signal transduction	5/603	49/29008	0.00342475	0.0184685	0.0130452	Tiam1/Camk2d/Abi2/Rasgrf1/Cdh13	5
	GO:0019098	reproductive behavior	5/603	49/29008	0.00342475	0.0184685	0.0130452	Kalrn/Gabrb3/Grin1/Brinp1/Thrb	5
	GO:0048017	inositol lipid-mediated signaling	10/603	173/29008	0.00346674	0.0186685	0.0131865	Nrg1/Plcb1/Ntrk3/Nyap2/Ube3a/Myo16/Kcnh1/Plcl2/Ntrk2/Pi4ka	10
	GO:0032886	regulation of microtubule-based process	13/603	262/29008	0.00353726	0.0190215	0.0134358	Nav3/Ripor2/Efna5/Nin/Fgf13/Clip1/Epha3/Gda/Map1b/Map2/Hap1/Pde4dip/Macf1	13
	GO:0009410	response to xenobiotic stimulus	15/603	325/29008	0.00357565	0.0192009	0.0135625	Shank2/Asic2/Grin2a/Ppm1e/Gabrb3/Grin1/Cntnap2/Dpyd/Rora/Npas2/Ptpn5/Htr2c/Mef2c/Gabrg3/Braf	15
	GO:0055117	regulation of cardiac muscle contraction	6/603	71/29008	0.00359509	0.0192782	0.0136171	Ryr2/Cacna1c/Dmd/Fgf13/Pde4d/Akap6	6
	GO:0021988	olfactory lobe development	5/603	50/29008	0.00374137	0.0200064	0.0141315	Robo2/Slit2/Robo1/Slit1/Ext1	5
	GO:0090102	cochlea development	5/603	50/29008	0.00374137	0.0200064	0.0141315	Gabrb2/Gabrb3/Sobp/Zeb1/Atp2b2	5
	GO:0015837	amine transport	8/603	121/29008	0.00384754	0.0205453	0.0145122	Cacna1a/Grin2b/Syt1/Stx1a/Syt7/Htr2c/Myo5a/Grm7	8
	GO:0006820	anion transport	20/603	495/29008	0.00393483	0.0209821	0.0148207	Gabrb1/Grm1/Cacna1a/Ano3/Gabrb2/Gabrb3/Grin2b/Grm5/Gabra2/Ano6/Map2k6/Slc17a7/Slc6a17/Htr2c/Slc2a3/Slc4a4/Gabrg3/Ntrk2/Slc4a10/Grm7	20
	GO:0002064	epithelial cell development	13/603	266/29008	0.00401753	0.0213634	0.01509	Bcl11b/Pde2a/Plcb1/Ripor2/Atp2b2/Dmd/Arntl/Abi2/Rfx3/Cdh2/Ptprs/Pde4d/Pcdh15	13
	GO:0045926	negative regulation of growth	13/603	266/29008	0.00401753	0.0213634	0.01509	Slit3/D130043K22Rik/Slit2/Fstl4/Tnr/Wwc1/Slit1/Fgf13/Bcl11a/Epha7/Ptprj/Ptprs/Map2	13
	GO:0071902	positive regulation of protein serine/threonine kinase activity	11/603	206/29008	0.004077	0.021451	0.0151519	Ntrk3/Fgd4/Ptk2b/Tenm1/Map2k6/Nrxn1/Robo1/Magi3/Map2k4/Ccny/Akap6	11
	GO:0045332	phospholipid translocation	5/603	51/29008	0.00407841	0.021451	0.0151519	Ano3/Trpc5/Ano6/Atp8a2/Xkr4	5
	GO:0031987	locomotion involved in locomotory behavior	3/603	16/29008	0.00409018	0.021451	0.0151519	Adgrl3/Dbn1/Myo5a	3
	GO:0042921	glucocorticoid receptor signaling pathway	3/603	16/29008	0.00409018	0.021451	0.0151519	Arntl/Ntrk2/Lmo3	3
	GO:0055119	relaxation of cardiac muscle	3/603	16/29008	0.00409018	0.021451	0.0151519	Camk2d/Pde4d/Akap6	3
	GO:0070572	positive regulation of neuron projection regeneration	3/603	16/29008	0.00409018	0.021451	0.0151519	Nrg1/Ntrk3/Braf	3
	GO:0071371	cellular response to gonadotropin stimulus	3/603	16/29008	0.00409018	0.021451	0.0151519	Efna5/Epha5/Epha3	3
	GO:0098885	modification of postsynaptic actin cytoskeleton	3/603	16/29008	0.00409018	0.021451	0.0151519	Kalrn/Baiap2/Cttnbp2	3
	GO:0099527	postsynapse to nucleus signaling pathway	3/603	16/29008	0.00409018	0.021451	0.0151519	Nrg1/Camk4/Anks1b	3
	GO:1902287	semaphorin-plexin signaling pathway involved in axon guidance	3/603	16/29008	0.00409018	0.021451	0.0151519	Plxna2/Plxna4/Mef2c	3
	GO:0042326	negative regulation of phosphorylation	17/603	396/29008	0.00417129	0.0218464	0.0154312	Ppm1e/Ntrk3/Slit2/Pid1/Atxn1/Prkag2/Pkia/Ptpn5/Dmd/Spred2/Ptpro/Sirpa/Sh3gl2/Ptprt/Ptprj/Ctdspl/Pde4d	17
	GO:0022011	myelination in peripheral nervous system	4/603	32/29008	0.00418894	0.0218489	0.0154329	Nrg1/Ntrk3/Dag1/Ntrk2	4
	GO:0032292	peripheral nervous system axon ensheathment	4/603	32/29008	0.00418894	0.0218489	0.0154329	Nrg1/Ntrk3/Dag1/Ntrk2	4
	GO:0070296	sarcoplasmic reticulum calcium ion transport	4/603	32/29008	0.00418894	0.0218489	0.0154329	Ryr2/Camk2d/Dmd/Pde4d	4
	GO:0051260	protein homooligomerization	10/603	178/29008	0.00423988	0.0220844	0.0155993	Adcy8/Hcn1/Kcnd3/Ripor2/Prmt8/Kcnd2/Kcnb2/Kctd16/Kcnc2/Gls	10
	GO:0060419	heart growth	8/603	123/29008	0.00424924	0.022103	0.0156125	Nrg1/Sorbs2/Tenm4/Camk2d/Mef2c/Map2k4/Zfpm2/Akap6	8
	GO:0060041	retina development in camera-type eye	10/603	179/29008	0.00440967	0.0228689	0.0161534	Hcn1/Miat/Celf4/Thrb/Fat3/Atp8a2/Ntrk2/Dscam/Ahi1/Gpm6a	10
	GO:0048738	cardiac muscle tissue development	13/603	269/29008	0.00441125	0.0228689	0.0161534	Nrg1/Nebl/Sgcd/Sorbs2/Tenm4/Ryr2/Camk2d/Sgcz/Mef2c/Map2k4/Mrtfb/Zfpm2/Akap6	13
	GO:0030032	lamellipodium assembly	6/603	74/29008	0.00441445	0.0228689	0.0161534	Fgd4/Slit2/Ablim1/Ptpro/Abi2/Cdh13	6
	GO:0015698	inorganic anion transport	9/603	151/29008	0.00444633	0.0230028	0.016248	Gabrb1/Ano3/Gabrb2/Gabrb3/Grm5/Gabra2/Ano6/Slc17a7/Gabrg3	9
	GO:0051261	protein depolymerization	8/603	124/29008	0.00446182	0.0230517	0.0162826	Mical2/Nav3/Add2/Fgf13/Sh3gl2/Sptan1/Map1b/Map2	8
	GO:0044264	cellular polysaccharide metabolic process	7/603	99/29008	0.0046474	0.0239781	0.0169369	Csgalnact1/Sorbs1/Prkag2/Ppp1r1a/Fut9/Hs2st1/Ext1	7
	GO:0060306	regulation of membrane repolarization	4/603	33/29008	0.00468953	0.0240654	0.0169986	Cacna1d/Cacna2d1/Nedd4l/Akap6	4
	GO:0060914	heart formation	4/603	33/29008	0.00468953	0.0240654	0.0169986	Robo2/Robo1/Mef2c/Ext1	4
	GO:0095500	acetylcholine receptor signaling pathway	4/603	33/29008	0.00468953	0.0240654	0.0169986	Chrm3/Sorbs2/Plcb1/Sorbs1	4
	GO:1905314	semi-lunar valve development	4/603	33/29008	0.00468953	0.0240654	0.0169986	Slit3/Robo2/Slit2/Robo1	4
	GO:0070085	glycosylation	11/603	210/29008	0.00470565	0.0241157	0.0170341	Mgat4c/Galnt13/Large1/Galnt18/St6galnac5/Tmtc1/Fut9/Slc4a10/Galntl6/Ext1/Grm7	11
	GO:0071674	mononuclear cell migration	10/603	181/29008	0.00476529	0.0243886	0.0172268	Plcb1/Ripor2/Slit2/Ptk2b/Ano6/Ptpro/Sirpa/Ptprj/Ext1/Cadm1	10
	GO:0034204	lipid translocation	5/603	53/29008	0.00481658	0.0245852	0.0173657	Ano3/Trpc5/Ano6/Atp8a2/Xkr4	5
	GO:0060412	ventricular septum morphogenesis	5/603	53/29008	0.00481658	0.0245852	0.0173657	Slit3/Robo2/Slit2/Robo1/Zfpm2	5
	GO:0003184	pulmonary valve morphogenesis	3/603	17/29008	0.00489064	0.0246014	0.0173772	Robo2/Slit2/Robo1	3
	GO:0010752	regulation of cGMP-mediated signaling	3/603	17/29008	0.00489064	0.0246014	0.0173772	Pde2a/Pde10a/Ptk2b	3
	GO:0019896	axonal transport of mitochondrion	3/603	17/29008	0.00489064	0.0246014	0.0173772	Agbl4/Sybu/Hap1	3
	GO:0021681	cerebellar granular layer development	3/603	17/29008	0.00489064	0.0246014	0.0173772	Ophn1/Nrxn1/Atp2b2	3
	GO:0031958	corticosteroid receptor signaling pathway	3/603	17/29008	0.00489064	0.0246014	0.0173772	Arntl/Ntrk2/Lmo3	3
	GO:0034698	response to gonadotropin	3/603	17/29008	0.00489064	0.0246014	0.0173772	Efna5/Epha5/Epha3	3
	GO:0070886	positive regulation of calcineurin-NFAT signaling cascade	3/603	17/29008	0.00489064	0.0246014	0.0173772	Nrg1/Camta1/Akap6	3
	GO:0106058	positive regulation of calcineurin-mediated signaling	3/603	17/29008	0.00489064	0.0246014	0.0173772	Nrg1/Camta1/Akap6	3
	GO:1900452	regulation of long-term synaptic depression	3/603	17/29008	0.00489064	0.0246014	0.0173772	Adcy8/Stau2/Iqsec2	3
	GO:1902285	semaphorin-plexin signaling pathway involved in neuron projection guidance	3/603	17/29008	0.00489064	0.0246014	0.0173772	Plxna2/Plxna4/Mef2c	3
	GO:2000651	positive regulation of sodium ion transmembrane transporter activity	3/603	17/29008	0.00489064	0.0246014	0.0173772	Plcb1/Wnk2/Dmd	3
	GO:0031109	microtubule polymerization or depolymerization	8/603	126/29008	0.0049114	0.0246733	0.017428	Nav3/Nin/Fgf13/Clip1/Gda/Map1b/Map2/Pde4dip	8
	GO:0007219	Notch signaling pathway	10/603	182/29008	0.00495135	0.0248413	0.0175467	Robo2/Sorbs2/Cntn6/Rian/Robo1/Dner/Cntn1/Aak1/Cbfa2t2/Numb	10
	GO:0006029	proteoglycan metabolic process	6/603	76/29008	0.00503223	0.0251809	0.0177865	Csgalnact1/Hs6st3/Xylt1/Hs2st1/Ext1/Chsy3	6
	GO:0007422	peripheral nervous system development	6/603	76/29008	0.00503223	0.0251809	0.0177865	Nrg1/Ntrk3/Plxna4/Dag1/Dmd/Ntrk2	6
	GO:0046434	organophosphate catabolic process	9/603	154/29008	0.00505201	0.0252468	0.0178331	Pde2a/Plcb1/Dpyd/Gpcpd1/Nt5c2/Ocrl/Inpp4b/Gda/Pde4d	9
	GO:0001958	endochondral ossification	4/603	34/29008	0.0052288	0.0259942	0.018361	Csgalnact1/Mmp16/Mef2c/Ext1	4
	GO:0036075	replacement ossification	4/603	34/29008	0.0052288	0.0259942	0.018361	Csgalnact1/Mmp16/Mef2c/Ext1	4
	GO:0045920	negative regulation of exocytosis	4/603	34/29008	0.0052288	0.0259942	0.018361	Trim9/Abr/Il1rapl1/Braf	4
	GO:0050654	chondroitin sulfate proteoglycan metabolic process	4/603	34/29008	0.0052288	0.0259942	0.018361	Csgalnact1/Xylt1/Ext1/Chsy3	4
	GO:0050900	leukocyte migration	16/603	373/29008	0.00539049	0.0267154	0.0188704	Plcb1/Ripor2/Abr/Slit2/Ptk2b/Ano6/Add2/Ptpro/Mcu/Sirpa/Fut9/Ptprj/Camk1d/Ext1/Cadm1/Pde4d	16
	GO:0042752	regulation of circadian rhythm	8/603	128/29008	0.00539487	0.0267154	0.0188704	Mapk10/Rora/Npas2/Ube3a/Nlgn1/Prkcg/Arntl/Fbxl17	8
	GO:0045807	positive regulation of endocytosis	8/603	128/29008	0.00539487	0.0267154	0.0188704	Ano6/Ptpn5/Nlgn1/Sgip1/Dnm1/Snap91/Ppp3ca/Ahi1	8
	GO:0006493	protein O-linked glycosylation	5/603	55/29008	0.00564488	0.0279173	0.0197194	Galnt13/Large1/Galnt18/Tmtc1/Galntl6	5
	GO:0007173	epidermal growth factor receptor signaling pathway	7/603	103/29008	0.00576448	0.0280342	0.0198019	Ptk2b/Ptpn12/Ptprj/Nrg2/Cdh13/Hap1/Braf	7
	GO:0021761	limbic system development	7/603	103/29008	0.00576448	0.0280342	0.0198019	Dab1/Cntnap2/Epha5/Fgf13/Ptprs/Hap1/Tmem108	7
	GO:0010644	cell communication by electrical coupling	3/603	18/29008	0.00577905	0.0280342	0.0198019	Camk2d/Dbn1/Pde4d	3
	GO:0021702	cerebellar Purkinje cell differentiation	3/603	18/29008	0.00577905	0.0280342	0.0198019	Cacna1a/Rora/Atp2b2	3
	GO:0030575	nuclear body organization	3/603	18/29008	0.00577905	0.0280342	0.0198019	Celf3/Aff2/Srpk2	3
	GO:0032230	positive regulation of synaptic transmission GABAergic	3/603	18/29008	0.00577905	0.0280342	0.0198019	Prkce/Nlgn1/Hap1
	GO:0035493	SNARE complex assembly	3/603	18/29008	0.00577905	0.0280342	0.0198019	Trim9/Stx1a/Snap25	3
	GO:0046068	cGMP metabolic process	3/603	18/29008	0.00577905	0.0280342	0.0198019	Pde2a/Rora/Atp2b2	3
	GO:0046549	retinal cone cell development	3/603	18/29008	0.00577905	0.0280342	0.0198019	Hcn1/Thrb/Ahi1	3
	GO:0060134	prepulse inhibition	3/603	18/29008	0.00577905	0.0280342	0.0198019	Grin1/Nrxn1/Dbn1	3
	GO:0061744	motor behavior	3/603	18/29008	0.00577905	0.0280342	0.0198019	Gabrb3/Cntnap2/Ext1	3
	GO:1901077	regulation of relaxation of muscle	3/603	18/29008	0.00577905	0.0280342	0.0198019	Camk2d/Pde4d/Akap6	3
	GO:2000369	regulation of clathrin-dependent endocytosis	3/603	18/29008	0.00577905	0.0280342	0.0198019	Sh3gl2/Snap91/Aak1	3
	GO:0007026	negative regulation of microtubule depolymerization	4/603	35/29008	0.00580802	0.0280342	0.0198019	Nav3/Fgf13/Map1b/Map2	4
	GO:0014044	Schwann cell development	4/603	35/29008	0.00580802	0.0280342	0.0198019	Nrg1/Ntrk3/Dag1/Ntrk2	4
	GO:0090022	regulation of neutrophil chemotaxis	4/603	35/29008	0.00580802	0.0280342	0.0198019	Ripor2/Slit2/Mcu/Camk1d	4
	GO:1905145	cellular response to acetylcholine	4/603	35/29008	0.00580802	0.0280342	0.0198019	Chrm3/Sorbs2/Plcb1/Sorbs1	4
	GO:1990089	response to nerve growth factor	4/603	35/29008	0.00580802	0.0280342	0.0198019	Ntrk3/Ntrk2/Sh3gl2/Tmem108	4
	GO:1990090	cellular response to nerve growth factor stimulus	4/603	35/29008	0.00580802	0.0280342	0.0198019	Ntrk3/Ntrk2/Sh3gl2/Tmem108	4
	GO:0043406	positive regulation of MAP kinase activity	8/603	130/29008	0.00591383	0.0285088	0.0201372	Ntrk3/Fgd4/Ptk2b/Tenm1/Map2k6/Robo1/Magi3/Map2k4	8
	GO:0000375	RNA splicing via transesterification reactions	13/603	279/29008	0.00595351	0.0285918	0.0201958	Rbfox3/Rbfox1/Celf4/Celf2/Celf3/Khdrbs2/Khdrbs3/Celf5/Nova2/Srrm4/Rbfox2/Celf1/Srpk2
	GO:0000377	RNA splicing via transesterification reactions with bulged adenosine as nucleophile	13/603	279/29008	0.00595351	0.0285918	0.0201958	Rbfox3/Rbfox1/Celf4/Celf2/Celf3/Khdrbs2/Khdrbs3/Celf5/Nova2/Srrm4/Rbfox2/Celf1/Srpk2
	GO:0000398	mRNA splicing	13/603	279/29008	0.00595351	0.0285918	0.0201958	Rbfox3/Rbfox1/Celf4/Celf2/Celf3/Khdrbs2/Khdrbs3/Celf5/Nova2/Srrm4/Rbfox2/Celf1/Srpk2
	GO:0048016	inositol phosphate-mediated signaling	5/603	56/29008	0.00609455	0.0292324	0.0206483	Nrg1/Htr2c/Ppp3ca/Camta1/Akap6	5
	GO:1903828	negative regulation of cellular protein localization	8/603	131/29008	0.00618712	0.0296392	0.0209356	Ripor2/Dclk1/Pid1/Pkia/Nedd4l/Nin/Astn2/Numb	8
	GO:0043409	negative regulation of MAPK cascade	10/603	189/29008	0.00641856	0.0306798	0.0216706	Ptprr/Dag1/Wnk2/Ptpn5/Dmd/Spred2/Sirpa/Ptprj/Lmo3/Zmynd11	10
	GO:0009154	purine ribonucleotide catabolic process	4/603	36/29008	0.00642845	0.0306798	0.0216706	Pde2a/Nt5c2/Gda/Pde4d	4
	GO:1905144	response to acetylcholine	4/603	36/29008	0.00642845	0.0306798	0.0216706	Chrm3/Sorbs2/Plcb1/Sorbs1	4
	GO:0051262	protein tetramerization	6/603	80/29008	0.00645461	0.0307662	0.0217317	Hcn1/Grin1/Grin2b/Gria2/Homer1/Gls	6
	GO:0071622	regulation of granulocyte chemotaxis	5/603	57/29008	0.00656881	0.0312715	0.0220886	Ripor2/Slit2/Mcu/Ptprj/Camk1d	5
	GO:0006486	protein glycosylation	10/603	190/29008	0.00665311	0.031594	0.0223164	Mgat4c/Galnt13/Large1/Galnt18/St6galnac5/Tmtc1/Fut9/Slc4a10/Galntl6/Ext1	10
	GO:0043413	macromolecule glycosylation	10/603	190/29008	0.00665311	0.031594	0.0223164	Mgat4c/Galnt13/Large1/Galnt18/St6galnac5/Tmtc1/Fut9/Slc4a10/Galntl6/Ext1	10
	GO:0022038	corpus callosum development	3/603	19/29008	0.00675783	0.0318536	0.0224997	Rtn4rl1/Nin/Ptprs	3
	GO:0042670	retinal cone cell differentiation	3/603	19/29008	0.00675783	0.0318536	0.0224997	Hcn1/Thrb/Ahi1	3
	GO:0050966	detection of mechanical stimulus involved in sensory perception of pain	3/603	19/29008	0.00675783	0.0318536	0.0224997	Grin2b/Scn1a/Grm8	3
	GO:0060221	retinal rod cell differentiation	3/603	19/29008	0.00675783	0.0318536	0.0224997	Miat/Ntrk2/Ahi1	3
	GO:0072578	neurotransmitter-gated ion channel clustering	3/603	19/29008	0.00675783	0.0318536	0.0224997	Lrrtm4/Nrxn1/Nlgn1	3
	GO:1904754	positive regulation of vascular associated smooth muscle cell migration	3/603	19/29008	0.00675783	0.0318536	0.0224997	Dock7/Dock4/Myo5a	3
	GO:0070371	ERK1 and ERK2 cascade	15/603	349/29008	0.00680039	0.0319752	0.0225857	Nrg1/Ptprr/Cntnap2/Ptk2b/Camk2d/Nrxn1/Wnk2/Dmd/Htr2c/Spred2/Epha7/Sirpa/Lmo3/Braf/Nptn	15
	GO:0071900	regulation of protein serine/threonine kinase activity	15/603	349/29008	0.00680039	0.0319752	0.0225857	Ntrk3/Fgd4/Ptk2b/Tenm1/Map2k6/Nrxn1/Prkag2/Pkia/Robo1/Ptpn5/Magi3/Ptprj/Map2k4/Ccny/Akap6	15
	GO:0045471	response to ethanol	6/603	81/29008	0.00685158	0.0321368	0.0226998	Grin2a/Grin1/Grin2b/Unc79/Prkce/Usp46	6
	GO:1901880	negative regulation of protein depolymerization	6/603	81/29008	0.00685158	0.0321368	0.0226998	Nav3/Add2/Fgf13/Sptan1/Map1b/Map2	6
	GO:0050714	positive regulation of protein secretion	9/603	162/29008	0.00698188	0.0327077	0.0231031	Adcy8/Stxbp5l/Rapgef4/Cacna1d/Frmd4a/Prkce/Mcu/Sybu/Unc13b	9
	GO:0045778	positive regulation of ossification	5/603	58/29008	0.00706832	0.0330721	0.0233605	Thrb/Ano6/Nell1/Acvr2a/Mef2c	5
	GO:0035329	hippo signaling	4/603	37/29008	0.00709129	0.0330984	0.0233791	Shank2/Wwc1/Cit/Schip1	4
	GO:0051647	nucleus localization	4/603	37/29008	0.00709129	0.0330984	0.0233791	Dock7/Dmd/Slit1/Syne1	4
	GO:0009582	detection of abiotic stimulus	8/603	135/29008	0.00737712	0.0343905	0.0242917	Asic2/Ano3/Grin2b/Scn1a/Atp8a2/Atp2b2/Grm8/Pcdh15	8
	GO:0006865	amino acid transport	9/603	164/29008	0.00754245	0.0351184	0.0248058	Grm1/Cacna1a/Grin2b/Slc16a2/Slc17a7/Slc6a17/Htr2c/Ntrk2/Grm7	9
	GO:0097035	regulation of membrane lipid distribution	5/603	59/29008	0.00759376	0.0353142	0.0249442	Ano3/Trpc5/Ano6/Atp8a2/Xkr4	5
	GO:0070373	negative regulation of ERK1 and ERK2 cascade	6/603	83/29008	0.0076981	0.0357206	0.0252312	Ptprr/Wnk2/Dmd/Spred2/Sirpa/Lmo3	6
	GO:0009581	detection of external stimulus	8/603	136/29008	0.00769985	0.0357206	0.0252312	Asic2/Ano3/Grin2b/Scn1a/Atp8a2/Atp2b2/Grm8/Pcdh15	8
	GO:0010737	protein kinase A signaling	4/603	38/29008	0.0077977	0.0359706	0.0254078	Pde10a/Grin2b/Nrxn1/Akap6	4
	GO:0031114	regulation of microtubule depolymerization	4/603	38/29008	0.0077977	0.0359706	0.0254078	Nav3/Fgf13/Map1b/Map2	4
	GO:0006144	purine nucleobase metabolic process	3/603	20/29008	0.00782911	0.0359706	0.0254078	Dpyd/Nt5c2/Gda	3
	GO:0009159	deoxyribonucleoside monophosphate catabolic process	3/603	20/29008	0.00782911	0.0359706	0.0254078	Dpyd/Nt5c2/Gda	3
	GO:0021694	cerebellar Purkinje cell layer formation	3/603	20/29008	0.00782911	0.0359706	0.0254078	Cacna1a/Rora/Atp2b2	3
	GO:0045986	negative regulation of smooth muscle contraction	3/603	20/29008	0.00782911	0.0359706	0.0254078	Prkg1/Kcnma1/Dock4	3
	GO:0060314	regulation of ryanodine-sensitive calcium-release channel activity	3/603	20/29008	0.00782911	0.0359706	0.0254078	Dmd/Pde4d/Akap6	3
	GO:0098969	neurotransmitter receptor transport to postsynaptic membrane	3/603	20/29008	0.00782911	0.0359706	0.0254078	Mapk10/Grip1/Snap25	3
	GO:0097529	myeloid leukocyte migration	11/603	226/29008	0.0080254	0.0368281	0.0260135	Plcb1/Ripor2/Slit2/Ptk2b/Ano6/Ptpro/Mcu/Sirpa/Ptprj/Camk1d/Pde4d	11
	GO:0050879	multicellular organismal movement	5/603	60/29008	0.00814576	0.0372461	0.0263088	Cacna1a/Atp8a2/Dmd/Homer1/Itpr1	5
	GO:0050881	musculoskeletal movement	5/603	60/29008	0.00814576	0.0372461	0.0263088	Cacna1a/Atp8a2/Dmd/Homer1/Itpr1	5
	GO:0051591	response to cAMP	5/603	60/29008	0.00814576	0.0372461	0.0263088	Hcn1/Pde2a/Itpr1/Pde4d/Akap6	5
	GO:0005976	polysaccharide metabolic process	7/603	110/29008	0.00818617	0.0373861	0.0264077	Csgalnact1/Sorbs1/Prkag2/Ppp1r1a/Fut9/Hs2st1/Ext1	7
	GO:0001881	receptor recycling	4/603	39/29008	0.0085488	0.0389026	0.0274788	Gria3/Gria1/Gria2/Nsf	4
	GO:0042745	circadian sleep/wake cycle	4/603	39/29008	0.0085488	0.0389026	0.0274788	Gabrb3/Cntnap2/Npas2/Nlgn1	4
	GO:1904645	response to amyloid-beta	4/603	39/29008	0.0085488	0.0389026	0.0274788	Cacna1a/Grm5/Cacna2d1/Cacna1b	4
[truncated: 52 more rows]

## Sheet: Figure 3B FH FL Pathways Oligos
	Figure 3B Mature Oligodendrocytes Female High v Female Low (Pathways Up in Female High)
[truncated: 505 more rows]

[truncated: 23 more sheets: Figure 3B FH MH Pathway Oligos, Fig 3B FH MH Pathway Microglia, Fig 3B FH FL Pathway Microglia, Fig 3B ML FL Pathway Microglia, Fig 3B ML MH Pathway Microglia, Figure 4C ML MH Pathway Myelin, Fig 4C ML FL Pathway Myelin, Fig 4C FH FL Pathway Myelin, Fig 4C FH MH Pathway Myelin, Figure4D Volcano Bulk FH FHOXY, Figure4E GSEA GOBP FH FHOXY, Figure6B ML MH Pathway Microgli, Figure6B ML FL Pathway Microgli, Figure6B FH FL Pathway Microgli, Figure6B FH MH Pathway Microgla, Supp Figure 7A, Supp Figure 7B, Supp Figure 8A, Supp Figure 8B, SuppFig9A,B GSEA GO …]
